# Supplementary material for: DNA metabarcoding and spatial modelling link diet diversification with distribution homogeneity in European bats
Source: Nat Commun. 2020 Mar 2;11:1154. doi: 10.1038/s41467-020-14961-2 (PMC7052159; doi:10.1038/s41467-020-14961-2)
Supplement: Supplementary file 4 — Source data [file 41467_2020_14961_MOESM4_ESM.zip]

Archive with 13 entries (13 files):
- epp.50.trees
- epp.consensus.tree
- epp.taxonomy.TSS.tsv
- figures_data.xls
- __MACOSX/._figures_data.xls
- habitat.csv
- hunting.csv
- roosting.csv
- sample.info.csv
- zeale.50.trees
- zeale.consensus.tree
- zeale.taxonomy.TSS.tsv
- __MACOSX/._zeale.taxonomy.TSS.tsv
