# Supplementary material for: DNA metabarcoding and spatial modelling link diet diversification with distribution homogeneity in European bats
Source: Nat Commun. 2020 Mar 2;11:1154. doi: 10.1038/s41467-020-14961-2 (PMC7052159; doi:10.1038/s41467-020-14961-2)
Supplement: Supplementary file 4 — Source data [file 41467_2020_14961_MOESM4_ESM.zip › epp.50.trees]

((((((((((OTU2500:0.1015623622,((((OTU430:0.03594550653,OTU2394:0.03594550653):0.03496939256,OTU868:0.07091489909):0.01585879987,(OTU580:0.03393727856,OTU49:0.03393727856):0.0528364204):0.01097589131,(OTU222:0.0464632953,OTU218:0.0464632953):0.05128629497):0.003812771977):0.00469352465,(OTU483:0.02256616932,OTU1280:0.02256616932):0.08368971758):0.004482568313,((OTU1415:0.06246740409,((OTU1059:0.004867196313,OTU2092:0.004867196313):0.03643174368,OTU7:0.04129894):0.02116846409):0.01823541123,(OTU1941:0.0230653394,OTU1791:0.0230653394):0.05763747592):0.03003563989):0.02871184394,((OTU713:0.07763933851,OTU569:0.07763933851):0.05263463618,((OTU1644:0.02926277148,OTU816:0.02926277148):0.0497640789,OTU1148:0.07902685039):0.0512471243):0.009176324457):0.02794194006,(OTU2004:0.09321708048,OTU2262:0.09321708048):0.07417515872):0.006820842193,((OTU790:0.01793120898,OTU730:0.01793120898):0.04527635559,((OTU224:0.01232944207,OTU1243:0.01232944207):0.03465964212,OTU381:0.04698908419):0.01621848038):0.1110055168):0.09644731971,(((((OTU1517:0.03014913812,OTU988:0.03014913812):0.03346141659,(OTU1478:0.04407639052,OTU1276:0.04407639052):0.01953416418):0.1300159415,(OTU2406:0.1285130328,(OTU1668:0.07577632242,((((OTU166:0.007931540249,OTU1177:0.007931540249):0.007411520703,OTU1012:0.01534306095):0.04202634433,(OTU595:0.03019559323,OTU997:0.03019559323):0.02717381205):0.006580697311,((OTU667:0.01746721221,OTU860:0.01746721221):0.03019316561,(OTU215:0.01248854176,(OTU1203:0.002626015925,OTU1519:0.002626015925):0.009862525835):0.03517183606):0.01628972477):0.01182621983):0.05273671038):0.06511346344):0.01749945739,((((((OTU1776:0.05028822669,(OTU2113:0.0258817064,OTU282:0.0258817064):0.02440652029):0.04562309257,(OTU2164:0.0412532972,(OTU1157:0.02670687181,OTU559:0.02670687181):0.01454642539):0.05465802207):0.003102324678,OTU803:0.09901364395):0.000866733206,(OTU65:0.04597907701,OTU1122:0.04597907701):0.05390130014):0.06320419326,((OTU119:0.08133793648,(((OTU1145:0.06391699897,OTU43:0.06391699897):0.003384321106,(OTU776:0.03749311592,(OTU2131:0.01018821059,OTU1544:0.01018821059):0.02730490533):0.02980820416):0.00935599921,OTU1031:0.07665731929):0.004680617192):0.0413939653,(OTU419:0.09080732465,OTU1381:0.09080732465):0.03192457713):0.04035266863):0.03089824443,((((OTU1913:0.0516639242,(OTU1305:0.02298444075,OTU38:0.02298444075):0.02867948346):0.03780325337,(((((OTU1694:0.009918916887,OTU9:0.009918916887):0.0134952978,OTU448:0.02341421469):0.04132991231,(((OTU5:0.0351360038,((OTU1262:0.01432089326,OTU1042:0.01432089326):0.01097616198,OTU416:0.02529705525):0.009838948553):0.01338253877,(OTU2106:0.03209524983,OTU1557:0.03209524983):0.01642329274):0.006993654584,OTU558:0.05551219715):0.009231929848):0.009104868071,((OTU165:0.03965071367,OTU2296:0.03965071367):0.03190925767,(OTU1420:0.05775365652,((OTU57:0.01652563606,OTU1813:0.01652563606):0.02460677846,OTU1641:0.04113241453):0.01662124199):0.01380631483):0.002289023722):0.009473369396,(OTU486:0.07436989386,OTU1304:0.07436989386):0.008952470602):0.006144813106):0.05097335892,OTU723:0.1404405365):0.02108983512,OTU1532:0.1615303716):0.03245244323):0.0171431388):0.01173546405,(((((((OTU1457:0.06135371844,((OTU1634:0.02326106305,OTU271:0.02326106305):0.01443443757,((OTU786:0.01399355477,OTU1242:0.01399355477):0.006514139874,OTU279:0.02050769465):0.01718780597):0.02365821782):0.001307349677,(OTU203:0.03527059356,OTU1735:0.03527059356):0.02739047456):0.03476822117,(OTU131:0.03221827971,OTU625:0.03221827971):0.06521100957):0.04644986833,(((OTU488:0.034376284,OTU2049:0.034376284):0.01591651539,(OTU660:0.0373549217,(OTU2722:0.02482811372,OTU239:0.02482811372):0.01252680798):0.0129378777):0.05555738164,(((OTU1426:0.02719936989,(OTU1545:0.01647233464,OTU1205:0.01647233464):0.01072703525):0.07110083242,(((((OTU290:0.03715385797,OTU1250:0.03715385797):0.01865178509,(OTU854:0.04794696411,((OTU1427:0.01669844711,OTU2085:0.01669844711):0.02162733512,((OTU2255:0.007411127007,OTU123:0.007411127007):0.005208862546,OTU852:0.01261998955):0.02570579268):0.009621181877):0.007858678951):0.001259260002,(OTU645:0.01608122757,OTU21:0.01608122757):0.04098367549):0.00849220783,(((OTU496:0.01224246641,OTU68:0.01224246641):0.006701635335,OTU1319:0.01894410175):0.03370438774,(OTU521:0.04865916071,OTU193:0.04865916071):0.003989328781):0.0129086214):0.02808987699,(((OTU2759:0.02408826188,OTU2302:0.02408826188):0.0430615795,(OTU288:0.04230933092,OTU740:0.04230933092):0.02484051046):0.02465430768,(OTU376:0.06268081821,OTU787:0.06268081821):0.02912333085):0.001842838826):0.004653214425):0.00118793829,((OTU2162:0.0283954203,OTU605:0.0283954203):0.06850628381,(OTU1120:0.03587156606,OTU1011:0.03587156606):0.06103013804):0.002586436495):0.006362040437):0.03802897657):8.207050107e-05,(((((OTU1282:0.07774018088,OTU615:0.07774018088):0.007433309667,(OTU620:0.06834301775,OTU535:0.06834301775):0.01683047279):0.0196710128,(OTU1029:0.09030526661,((OTU947:0.04565192119,(OTU1969:0.04209261102,OTU1238:0.04209261102):0.003559310166):0.03298612283,OTU1350:0.07863804402):0.01166722259):0.01453923674):0.02761524142,((((OTU1223:0.01677945565,OTU568:0.01677945565):0.05287882165,((OTU450:0.0527662398,(OTU1298:0.01905035048,OTU353:0.01905035048):0.03371588932):0.01631052775,OTU614:0.06907676755):0.0005815097475):0.007338695504,(((OTU1378:0.02557710797,(OTU1211:0.02361755866,(OTU227:0.02166323563,OTU531:0.02166323563):0.001954323026):0.001959549311):0.01103408012,OTU1072:0.03661118809):0.03023866196,((OTU1839:0.01094967055,OTU454:0.01094967055):0.0415004496,OTU334:0.05245012015):0.0143997299):0.01014712275):0.04439320401,(((OTU567:0.02177271268,OTU211:0.02177271268):0.06644723372,(OTU2374:0.04721398433,(OTU1607:0.03341874246,OTU1801:0.03341874246):0.01379524186):0.04100596207):0.003461242687,((OTU2001:0.02831883937,OTU1894:0.02831883937):0.02052654735,OTU164:0.04884538673):0.04283580236):0.02970898772):0.01106956795):0.009467540348,(OTU796:0.06777091928,(((OTU63:0.02489292888,OTU2080:0.02489292888):0.0157563387,(OTU1582:0.02035787678,(OTU1299:0.01964324358,OTU69:0.01964324358):0.0007146331996):0.0202913908):0.0155043007,((OTU908:0.02641032964,OTU1215:0.02641032964):0.002088699204,(OTU847:0.01766809414,OTU1075:0.01766809414):0.01083093471):0.02765453943):0.011617351):0.07415636583):0.002033942997):0.01363636449,(((OTU1076:0.03272135612,(OTU2084:0.02763698864,OTU129:0.02763698864):0.005084367483):0.0302030847,(OTU154:0.01808230186,(OTU1550:0.009498146723,OTU897:0.009498146723):0.008584155136):0.04484213896):0.08010307749,(((OTU820:0.04093874275,(OTU269:0.02735787854,OTU61:0.02735787854):0.01358086421):0.030816046,((OTU2534:0.06063874843,(OTU83:0.03496422887,(OTU1477:0.03024348612,OTU1364:0.03024348612):0.004720742752):0.02567451955):2.792130668e-05,OTU434:0.06066666973):0.01108811901):0.01405745455,(OTU1534:0.01919353956,OTU2114:0.01919353956):0.06661870375):0.057215275):0.01457007429):0.06107797946,(OTU958:0.1856217431,(((((OTU463:0.0235567492,OTU464:0.0235567492):0.1080767237,(((OTU188:0.0514976165,OTU2170:0.0514976165):0.03217432709,(((OTU1237:0.02691622429,OTU916:0.02691622429):0.01654888943,OTU699:0.04346511371):0.03202900497,OTU1288:0.07549411868):0.008177824913):0.04293902941,OTU2380:0.126610973):0.005022499933):0.02168058501,(((OTU344:0.04835520623,(OTU1187:0.03608471099,OTU1036:0.03608471099):0.01227049524):0.01874333413,((OTU1617:0.02275988406,OTU349:0.02275988406):0.01393559283,OTU1812:0.0366954769):0.03040306346):0.02457527578,((((OTU1671:0.04188381987,(OTU1191:0.0186956038,OTU151:0.0186956038):0.02318821608):0.02481848223,(OTU2415:0.03941572035,(OTU475:0.02313375618,OTU2659:0.02313375618):0.01628196417):0.02728658175):0.008635982276,(OTU937:0.0575964352,((((OTU251:0.01510889532,OTU1159:0.01510889532):0.01314189247,OTU1970:0.02825078779):0.006403561413,OTU968:0.0346543492):0.009894972397,OTU338:0.0445493216):0.0130471136):0.01774184917):0.008551338219,OTU909:0.08388962259):0.007784193544):0.06164024181):0.01478843495,(OTU2274:0.02074659661,OTU537:0.02074659661):0.1473558963):0.006991548452,((OTU2523:0.088837326,((OTU2581:0.04923641895,(OTU1479:0.04844790762,(OTU45:0.03989624122,OTU2318:0.03989624122):0.008551666393):0.0007885113329):0.02780737035,(OTU583:0.04406155593,(OTU3:0.04118015339,OTU785:0.04118015339):0.002881402533):0.03298223337):0.0117935367):0.05350597083,(OTU2323:0.07740623306,OTU2260:0.07740623306):0.06493706377):0.03275074452):0.01052770173):0.03305382898):0.004185845635):0.04779898342):0.03479614764,(((((((((OTU1563:0.03946820509,OTU1501:0.03946820509):0.0606263011,(((OTU931:0.02024249803,OTU1783:0.02024249803):0.03179281752,OTU1598:0.05203531555):0.02407195247,OTU2034:0.07610726802):0.02398723817):0.01041862701,OTU1499:0.1105131332):0.02825740567,((OTU1451:0.07366658798,(OTU1370:0.05154801646,(OTU652:0.0355516355,(OTU1194:0.02213751152,OTU1062:0.02213751152):0.01341412398):0.01599638096):0.02211857152):0.04194299813,(OTU596:0.06066535581,(OTU1569:0.04849598848,((OTU1873:0.02061535211,OTU1600:0.02061535211):0.008947851944,(OTU1407:0.02217405486,OTU1483:0.02217405486):0.007389149191):0.01893278443):0.01216936733):0.0549442303):0.02316095276):0.02043688557,((((OTU639:0.04721975281,(OTU1113:0.0355935292,OTU1500:0.0355935292):0.01162622361):0.005611961127,((((OTU266:0.01458688566,OTU1060:0.01458688566):0.0204901582,OTU1872:0.03507704385):0.005075183571,OTU758:0.04015222743):0.004844835738,(((OTU1831:0.01834219153,(OTU840:0.006031173499,OTU23:0.006031173499):0.01231101803):0.002951458019,OTU1539:0.02129364955):0.007235388058,OTU1310:0.02852903761):0.01646802555):0.007834650771):0.01769845846,(OTU1385:0.04316187237,(OTU926:0.02071445616,OTU2035:0.02071445616):0.02244741621):0.02736830003):0.00949820548,(OTU551:0.04695398192,(OTU650:0.01470311918,OTU610:0.01470311918):0.03225086274):0.03307439596):0.07917904656):0.02075607662,((((((((OTU85:0.02779795237,OTU738:0.02779795237):0.01954609567,((OTU322:0.009981588844,OTU542:0.009981588844):0.01071321825,OTU1575:0.02069480709):0.02664924095):0.03821204669,(((OTU810:0.01314416038,OTU1116:0.01314416038):0.05291887333,((((OTU169:0.01108249609,OTU1387:0.01108249609):0.03642840964,OTU1453:0.04751090573):0.001791583924,OTU1540:0.04930248965):0.01056361838,OTU1384:0.05986610803):0.006196925671):0.01553733468,OTU789:0.08160036838):0.003955726345):0.03592908858,((((((OTU1363:0.01319620902,OTU2314:0.01319620902):0.01842039596,OTU2128:0.03161660498):0.01728246495,(OTU924:0.03658143264,OTU1595:0.03658143264):0.01231763729):0.001019162425,((OTU1326:0.007180387945,OTU2430:0.007180387945):0.03450152232,(OTU1866:0.03811045145,((OTU2215:0.01362009344,OTU1063:0.01362009344):0.002439548462,OTU1269:0.0160596419):0.02205080955):0.003571458817):0.008236322098):0.02570764137,(OTU664:0.03352573282,OTU1565:0.03352573282):0.04210014092):0.03216219413,(((OTU656:0.05491596801,OTU606:0.05491596801):0.02250805358,((OTU118:0.02678934258,OTU1084:0.02678934258):0.02080534112,((OTU1328:0.01902430885,OTU1118:0.01902430885):0.01178241466,(OTU993:0.01759136186,OTU159:0.01759136186):0.01321536166):0.01678796018):0.0298293379):0.02787221677,((OTU1463:0.05446085667,(OTU2436:0.03854504352,OTU591:0.03854504352):0.01591581315):0.0201551101,OTU1147:0.07461596677):0.0306802716):0.002491829494):0.01369711545):0.001835731442,(((((((OTU2129:0.01267103064,OTU1001:0.01267103064):0.01516024695,OTU72:0.02783127759):0.02527427569,OTU1465:0.05310555328):0.02177320245,(((OTU905:0.01904948038,OTU2036:0.01904948038):0.007193288629,OTU1740:0.02624276901):0.004675103278,OTU12:0.03091787229):0.04396088345):0.02003455213,((((OTU509:0.03276407174,OTU1239:0.03276407174):0.03141498483,(((OTU1867:0.02425042106,OTU2032:0.02425042106):0.01498212014,(((OTU1503:0.00686406253,OTU644:0.00686406253):0.01094900009,OTU1869:0.01781306262):0.006939655779,OTU1781:0.0247527184):0.01447982279):0.01379653122,OTU1204:0.05302907242):0.01114998415):0.004719143467,(OTU887:0.06407474905,(((OTU2037:0.01792539516,OTU2216:0.01792539516):0.02081077695,OTU1678:0.03873617211):0.0008174898737,OTU671:0.03955366198):0.02452108707):0.00482345099):0.01771812764,((((OTU209:0.01025579991,OTU946:0.01025579991):0.03595900142,(OTU832:0.03945154933,OTU621:0.03945154933):0.006763251996):0.005966008381,OTU556:0.05218080971):0.03100413722,(((OTU1974:0.01776444161,OTU1718:0.01776444161):0.03408266847,(OTU2225:0.03420314494,OTU1864:0.03420314494):0.01764396514):0.01022298228,OTU426:0.06207009236):0.02111485457):0.003431380752):0.008296980189):0.01650761385,(((OTU1817:0.05143189042,(OTU178:0.02734923811,OTU566:0.02734923811):0.02408265231):0.03231206146,(OTU733:0.0729107243,((OTU1406:0.04764677381,OTU992:0.04764677381):0.01271054449,((OTU1422:0.01507758344,(OTU1925:0.0112858038,OTU258:0.0112858038):0.003791779641):0.02607711783,(OTU2320:0.03521208624,OTU147:0.03521208624):0.005942615018):0.01920261703):0.01255340601):0.01083322758):0.007402229632,((((((OTU1923:0.04340353954,OTU2134:0.04340353954):0.005377098668,OTU8:0.04878063821):0.01173530996,((OTU1240:0.008442067577,OTU200:0.008442067577):0.02510037855,OTU187:0.03354244613):0.02697350204):0.01227592753,((((OTU2541:0.02254018729,OTU177:0.02254018729):0.00348867837,OTU1504:0.02602886566):0.01268758956,(OTU237:0.03562983136,(OTU910:0.03477099401,OTU619:0.03477099401):0.0008588373507):0.003086623858):0.01341295596,(OTU1341:0.01124110424,OTU81:0.01124110424):0.04088830693):0.02066246453):0.007895490954,(OTU952:0.07325224961,(OTU1068:0.01899630059,OTU1977:0.01899630059):0.05425594902):0.00743511705):0.00437016286,((((OTU449:0.01234671542,(OTU345:0.01148147617,OTU362:0.01148147617):0.0008652392417):0.03710266908,OTU562:0.0494493845):0.0115751059,((((OTU2120:0.003052592567,OTU476:0.003052592567):0.01538671022,OTU1597:0.01843930279):0.01889235393,OTU588:0.03733165672):0.004200390745,(OTU403:0.01663569863,OTU1083:0.01663569863):0.02489634883):0.01949244293):0.003679155348,(OTU299:0.05513846498,((OTU646:0.04450278446,OTU1643:0.04450278446):0.001694451127,(OTU73:0.02831942398,OTU1047:0.02831942398):0.01787781161):0.008941229396):0.009565180758):0.02035388378):0.006088651993):0.02027474021):0.01108979329,(((OTU1825:0.02853216228,OTU1362:0.02853216228):0.05943354459,(OTU1828:0.0599895161,OTU1361:0.0599895161):0.02797619077):0.01623582544,OTU1233:0.1042015323):0.0183091827):0.000810199739):0.01637829613,(((OTU1820:0.06704120124,(OTU1646:0.05599748725,OTU316:0.05599748725):0.01104371398):0.02738044885,OTU1648:0.09442165009):0.001604444582,(((OTU1523:0.02897498986,OTU1981:0.02897498986):0.0103602365,(OTU206:0.01037527155,OTU1927:0.01037527155):0.02895995481):0.03943766521,((OTU1004:0.02739746659,OTU142:0.02739746659):0.03495254277,(OTU2211:0.0200021434,OTU1303:0.0200021434):0.04234786597):0.0164228822):0.01725320311):0.04367311621):0.008880005068,(OTU1089:0.1252075458,(((OTU1874:0.07271119649,((OTU1676:0.02305718637,(OTU751:0.02222760895,OTU19:0.02222760895):0.0008295774261):0.02601059918,OTU1975:0.04906778555):0.02364341094):0.01127324028,OTU718:0.08398443677):0.02830878199,(((OTU2045:0.08595238553,(((((((OTU705:0.01780821806,OTU2046:0.01780821806):0.00188417301,(OTU1826:0.01460454515,OTU655:0.01460454515):0.005087845924):0.002541072411,OTU861:0.02223346349):0.003654895091,(OTU1466:0.02199239489,OTU798:0.02199239489):0.003895963682):0.01345301437,((OTU79:0.02039307569,OTU677:0.02039307569):0.005114742622,(OTU1827:0.02522258015,(OTU1541:0.01312947094,OTU1218:0.01312947094):0.01209310921):0.0002852381601):0.01383355464):0.01739967564,OTU766:0.05674104858):0.005942573111,(OTU724:0.03280161551,((OTU939:0.0255942329,OTU98:0.0255942329):0.0002307954031,OTU964:0.0258250283):0.006976587203):0.02988200619):0.02326876383):0.00278521312,(((((OTU938:0.01423053074,OTU1208:0.01423053074):0.007240553447,(OTU1077:0.01527560885,OTU1931:0.01527560885):0.006195475338):0.004319669841,OTU1185:0.02579075402):0.004815839354,OTU497:0.03060659338):0.03489310164,(((OTU647:0.03333809707,((OTU2322:0.02184313136,(OTU1926:0.01687262897,OTU163:0.01687262897):0.004970502393):0.004110563582,(OTU1573:0.005685356257,OTU579:0.005685356257):0.02026833869):0.00738440212):0.01989009798,((((OTU435:0.01877886744,OTU489:0.01877886744):0.004898667687,OTU53:0.02367753513):0.007336435328,OTU1450:0.03101397046):0.01427305885,(OTU56:0.03371642545,OTU1069:0.03371642545):0.01157060386):0.007941165734):0.01203892532,OTU797:0.06526712036):0.0002325746528):0.02323790363):0.003146577198,OTU873:0.09188417584):0.02040904291):0.01291432707):0.02337167012):0.01267436551,(((((((OTU2551:0.0475083733,(OTU1498:0.01259769614,OTU469:0.01259769614):0.03491067716):0.01590554412,((OTU1232:0.03475153498,(((OTU775:0.02286005742,OTU1061:0.02286005742):0.006162793719,(OTU1482:0.02088889973,OTU24:0.02088889973):0.008133951412):0.003054914861,(OTU1538:0.03132156241,(OTU884:0.01745155478,OTU1117:0.01745155478):0.01387000763):0.0007562035922):0.002673768985):0.02763825304,((OTU148:0.0117587766,OTU1309:0.0117587766):0.02698201484,OTU1521:0.03874079144):0.02364899659):0.001024129389):0.02795277836,((OTU2125:0.0261719326,OTU270:0.0261719326):0.01941059278,OTU1058:0.04558252538):0.04578417041):0.006618528282,(OTU52:0.06846059661,OTU230:0.06846059661):0.02952462745):0.001539828244,(((((OTU100:0.02034335561,OTU777:0.02034335561):0.02466722571,(OTU564:0.01298261874,OTU1342:0.01298261874):0.03202796258):0.02827289048,(((OTU1246:0.05848392201,OTU1207:0.05848392201):0.005624963592,((((OTU2123:0.01002798993,OTU1217:0.01002798993):0.02180673476,OTU97:0.03183472468):0.001753510624,OTU1193:0.03358823531):0.02024221479,(OTU20:0.01771285345,OTU249:0.01771285345):0.03611759665):0.0102784355):0.006021270895,((OTU1256:0.05507738827,OTU1674:0.05507738827):0.0127521078,((OTU635:0.03639461144,OTU2714:0.03639461144):0.01459128966,(OTU1973:0.04817798951,(OTU1183:0.03025494365,OTU923:0.03025494365):0.01792304586):0.002807911591):0.01684359497):0.002300660426):0.003153315302):0.004452542474,((OTU2048:0.01351728882,OTU2119:0.01351728882):0.01418365601,OTU41:0.02770094483):0.05003506944):0.009391787337,((((OTU406:0.03246548705,(OTU2312:0.0208251484,(OTU2031:0.01622915334,OTU1535:0.01622915334):0.004595995055):0.01164033865):0.03069987549,(OTU29:0.05045869451,((OTU1311:0.03549430902,(OTU1675:0.01284025807,OTU1536:0.01284025807):0.02265405095):0.00525066752,OTU687:0.04074497654):0.009713717977):0.01270666802):0.0156480129,(((((OTU304:0.01081681874,OTU666:0.01081681874):0.005139599035,OTU1955:0.01595641777):0.008920517036,(OTU1645:0.01109586941,OTU31:0.01109586941):0.0137810654):0.002065243687,OTU1040:0.0269421785):0.00442066503,(OTU492:0.02493300486,(OTU1327:0.02402539222,(OTU122:0.001369541129,OTU900:0.001369541129):0.02265585109):0.0009076126471):0.006429838666):0.04745053191):0.003092793794,((((OTU1255:0.01683287799,(OTU2033:0.00670037052,OTU261:0.00670037052):0.01013250747):0.01061205137,(OTU1308:0.01792912237,OTU277:0.01792912237):0.009515806994):0.001799857021,OTU1133:0.02924478639):0.007860532675,OTU311:0.03710531906):0.04480085017):0.00522163238):0.0123972507):0.003289873442,OTU1599:0.1028149257):0.003767435812,((OTU1015:0.06012831619,OTU120:0.06012831619):0.03193269896,(OTU48:0.08598603224,OTU318:0.08598603224):0.006074982908):0.01452134642):0.0546712199):0.01870991961):0.02806812712,(((OTU1537:0.1093540766,((OTU1293:0.02607808684,OTU925:0.02607808684):0.02951592054,(OTU532:0.05485645877,OTU2675:0.05485645877):0.0007375486107):0.05376006921):0.01863132623,((OTU1670:0.04516633287,OTU1710:0.04516633287):0.03991293043,OTU2410:0.0850792633):0.04290613952):0.06934080643,((OTU2545:0.01400211444,OTU1567:0.01400211444):0.006746003128,OTU1868:0.02074811757):0.1765780917):0.01070541893):0.05022065676,((((((OTU2041:0.01835289055,OTU1822:0.01835289055):0.05341470729,OTU572:0.07176759784):0.09815521647,(((OTU1162:0.03959856176,OTU302:0.03959856176):0.01737752012,OTU254:0.05697608189):0.07485347118,((OTU1757:0.00322727832,OTU127:0.00322727832):0.123113851,((OTU999:0.08727176399,OTU1152:0.08727176399):0.02428690681,(((OTU2142:0.009395362244,OTU2329:0.009395362244):0.05224285742,(((OTU1258:0.02056692447,((OTU2213:0.004367495863,OTU1:0.004367495863):0.01108229021,OTU1945:0.01544978608):0.005117138394):0.01172805113,OTU965:0.0322949756):0.00780314778,OTU2228:0.04009812338):0.02154009629):0.0255333079,(OTU1881:0.01234272736,OTU229:0.01234272736):0.07482880021):0.02438714323):0.01478245849):0.005488423774):0.03809326124):0.005539566654,(OTU91:0.03866296851,(OTU1837:0.02155691747,OTU1467:0.02155691747):0.01710605103):0.1367994125):0.01130472096,(((((((OTU1155:0.04561317909,(OTU893:0.03232114136,(OTU2359:0.02404532028,OTU779:0.02404532028):0.008275821077):0.01329203774):0.02853986674,(((OTU196:0.03914481893,(OTU1441:0.02179778354,OTU2716:0.02179778354):0.01734703539):0.00791186745,((((OTU829:0.01041683762,OTU1456:0.01041683762):0.02230068798,(OTU2250:0.02875616584,OTU103:0.02875616584):0.00396135976):0.005579406138,OTU1018:0.03829693174):0.004304236546,(OTU1078:0.03874476264,((OTU528:0.02648796737,OTU1728:0.02648796737):0.007781073467,(OTU940:0.01061830618,OTU1768:0.01061830618):0.02365073466):0.004475721804):0.003856405645):0.004455518097):0.001010648216,(OTU589:0.03628987507,OTU2469:0.03628987507):0.01177745953):0.02608571123):0.001483212892,(OTU331:0.04236342216,(OTU1393:0.02527055091,OTU1510:0.02527055091):0.01709287125):0.03327283656):0.02404817192,((OTU1034:0.02746338192,OTU1983:0.02746338192):0.03693984267,OTU945:0.06440322458):0.03528120606):0.03311758263,(((OTU310:0.01798864665,OTU1488:0.01798864665):0.04270389549,OTU374:0.06069254214):0.03694997648,((OTU1163:0.08836636784,OTU612:0.08836636784):0.0007271404479,(OTU846:0.0173631025,OTU1386:0.0173631025):0.07173040578):0.008549010337):0.03515949465):0.02637353458,(OTU1505:0.06229352037,OTU530:0.06229352037):0.09688202748):0.01724416905,OTU2055:0.1764197169):0.01034738501):0.04973426037,(OTU2234:0.1618753184,(OTU1454:0.1452340768,((OTU1508:0.03662245282,(OTU943:0.03105879093,OTU407:0.03105879093):0.005563661888):0.09319119756,OTU1834:0.1298136504):0.01542042638):0.01664124162):0.07462604391):0.02175092265):0.001174512075,(((((((OTU2346:0.03442209066,OTU850:0.03442209066):0.06229337262,(OTU976:0.07017861882,(OTU651:0.05416989384,(((OTU512:0.02165826782,(OTU1725:0.00845338786,OTU1543:0.00845338786):0.01320487996):0.01159196303,(OTU548:0.02413186032,OTU373:0.02413186032):0.009118370524):0.005638384623,(OTU2558:0.01395473156,OTU238:0.01395473156):0.02493388391):0.01528127837):0.01600872498):0.02653684446):0.01704524971,(((OTU22:0.08701482206,(((OTU485:0.0114004323,OTU2566:0.0114004323):0.05046247503,OTU441:0.06186290733):0.01172445675,((OTU2567:0.03431435265,OTU990:0.03431435265):0.03540545395,OTU1719:0.06971980659):0.003867557483):0.01342745798):0.01667418279,((OTU1296:0.06361070883,OTU410:0.06361070883):0.02457100907,((((OTU1571:0.05470455065,(((OTU50:0.02270872086,(OTU1625:0.02048066694,OTU862:0.02048066694):0.00222805392):0.01450128751,OTU1286:0.03721000837):0.01533827234,(OTU455:0.01586672192,OTU424:0.01586672192):0.03668155879):0.002156269939):0.01740239613,(OTU2059:0.05640625183,((OTU2058:0.03154254305,OTU256:0.03154254305):0.0145496572,((OTU292:0.02695994298,OTU2338:0.02695994298):0.002568193392,OTU841:0.02952813638):0.01656406388):0.01031405158):0.01570069495):0.01200018577,(OTU1313:0.06051823893,((OTU1627:0.04323327335,(OTU880:0.04320039167,OTU1389:0.04320039167):3.288167954e-05):0.004891398123,(OTU1295:0.02285216778,(OTU770:0.01971864332,OTU495:0.01971864332):0.003133524454):0.0252725037):0.01239356746):0.02358889362):0.002900940215,((((((OTU114:0.007937231186,OTU354:0.007937231186):0.01552913219,OTU250:0.02346636337):0.02113141951,OTU2342:0.04459778288):0.005706142128,(OTU1724:0.02362659195,OTU351:0.02362659195):0.02667733306):0.003488253628,OTU1247:0.05379217864):0.0008116557385,OTU653:0.05460383437):0.03240423839):0.001173645135):0.01550728695):0.006385113222,(((((OTU1109:0.03391511178,(OTU590:0.02346609692,OTU1024:0.02346609692):0.01044901486):0.01845104524,(OTU1576:0.02499029413,OTU1650:0.02499029413):0.02737586288):0.008550659086,(OTU1577:0.04683088664,(OTU631:0.03003879761,(OTU2147:0.01241847183,OTU907:0.01241847183):0.01762032578):0.01679208903):0.01408592946):0.005141606658,OTU1365:0.06605842276):0.01481699621,(OTU1196:0.05471369824,((OTU386:0.0393780389,OTU1759:0.0393780389):0.006333069691,OTU1524:0.04571110859):0.00900258965):0.02616172073):0.0291986991):0.00368659492):0.01951821548,(((OTU1762:0.02389464438,OTU243:0.02389464438):0.05945832511,(OTU828:0.05358521069,(OTU88:0.02712764666,OTU794:0.02712764666):0.02645756403):0.02976775881):0.02512213153,((OTU1992:0.07142052624,OTU330:0.07142052624):0.03702752646,((OTU1423:0.04886558219,((OTU94:0.0191134854,OTU1390:0.0191134854):0.01308829295,OTU772:0.03220177834):0.01666380385):0.04074711312,OTU1092:0.08961269532):0.01883535738):2.704833097e-05):0.02480382744):0.05308613068,((((OTU1944:0.04975071311,(OTU143:0.0462379948,(OTU141:0.009170061887,OTU1071:0.009170061887):0.03706793292):0.003512718305):0.005212451284,OTU1764:0.05496316439):0.04931206731,(((((OTU1025:0.0200522259,(OTU1886:0.01638290766,OTU208:0.01638290766):0.003669318233):0.0009962523333,OTU1198:0.02104847823):0.02198235294,((OTU1167:0.02169214355,OTU824:0.02169214355):0.01586527594,(OTU1333:0.0207632011,OTU146:0.0207632011):0.01679421838):0.005473411689):0.008932924363,OTU2239:0.05196375553):0.01226900013,(OTU1469:0.04562240334,OTU2529:0.04562240334):0.01861035232):0.04004247604):0.0002470193541,((OTU1765:0.07022928324,(OTU663:0.05266947996,OTU918:0.05266947996):0.01755980328):0.01287457136,(((OTU1487:0.06519223651,OTU1486:0.06519223651):0.004929186708,(OTU1199:0.04743889192,(((OTU32:0.01888294114,OTU1507:0.01888294114):0.01260630703,OTU1153:0.03148924817):0.009866833689,OTU1287:0.04135608186):0.006082810056):0.0226825313):0.01088616121,OTU533:0.08100758443):0.002096270174):0.02141839645):0.0818428081):0.01422255297,(((OTU707:0.1311046858,((((OTU1017:0.04967067594,(OTU1166:0.0108608496,OTU444:0.0108608496):0.03880982634):0.01167025667,(OTU1127:0.01284676661,OTU307:0.01284676661):0.04849416601):0.04958249145,(OTU55:0.08741421112,((OTU1408:0.01855454704,OTU1525:0.01855454704):0.01211972197,(OTU1682:0.009513969188,OTU1126:0.009513969188):0.02116029982):0.05673994211):0.02350921295):0.01770548169,((OTU546:0.04057259387,OTU74:0.04057259387):0.06454956337,((((OTU602:0.0213565177,OTU1755:0.0213565177):0.01338910617,OTU576:0.03474562387):0.002554394786,OTU2156:0.03730001866):0.05580544176,(((OTU507:0.0287233579,OTU54:0.0287233579):0.008723505007,OTU1940:0.0374468629):0.03983919045,(OTU388:0.06009754203,OTU1988:0.06009754203):0.01718851133):0.01581940706):0.01201669682):0.02350674852):0.002475780006):0.04476155365,(OTU581:0.07511831778,(OTU446:0.03115792727,(OTU359:0.01125184481,OTU1048:0.01125184481):0.01990608246):0.04396039051):0.1007479216):0.01659954291,(((((((OTU929:0.0533388473,OTU400:0.0533388473):0.003928981527,(OTU1219:0.0444986366,(OTU505:0.02916305568,OTU333:0.02916305568):0.01533558092):0.01276919222):0.005410509377,(OTU1119:0.05265753454,(OTU2154:0.03689469684,(OTU1721:0.03160533948,(OTU66:0.01532619721,OTU1160:0.01532619721):0.01627914227):0.005289357361):0.01576283769):0.01002080366):0.008411837854,((OTU1686:0.01990293032,(OTU1332:0.01958234928,OTU708:0.01958234928):0.0003205810395):0.03104547678,((OTU607:0.02416744103,OTU1626:0.02416744103):0.01508436956,OTU1197:0.03925181059):0.0116965965):0.02014176896):0.05428081079,(((((OTU1683:0.0281821489,OTU1526:0.0281821489):0.05492965673,(((OTU1132:0.04001209458,OTU248:0.04001209458):0.008653646106,(OTU508:0.008489618837,OTU214:0.008489618837):0.04017612185):0.02962895205,((OTU1452:0.03944374614,OTU395:0.03944374614):0.03054018106,((OTU807:0.03886033144,((OTU1792:0.02292847503,((OTU1124:0.006844079914,OTU121:0.006844079914):0.00405681288,OTU1134:0.01090089279):0.01202758223):0.001992942104,(OTU75:0.02171474864,OTU504:0.02171474864):0.003206668493):0.01393891431):0.0153910145,(OTU1259:0.04558039517,((OTU2230:0.008993135987,OTU138:0.008993135987):0.02840878493,OTU139:0.03740192092):0.008178474249):0.008670950766):0.01573258126):0.008310765544):0.004817112893):0.03027213194,OTU2335:0.1133839376):0.00422415426,((OTU1624:0.05786316378,((OTU1685:0.03515841168,OTU966:0.03515841168):0.0175203367,(((OTU2343:0.0125483433,(OTU1424:0.007655924235,OTU1836:0.007655924235):0.004892419068):0.02153825209,OTU1315:0.0340865954):0.007391494818,(OTU577:0.02223674015,(OTU603:0.02131548096,OTU815:0.02131548096):0.0009212591915):0.01924135006):0.01120065816):0.005184415412):0.008671101497,(OTU1766:0.04276536758,OTU1603:0.04276536758):0.0237688977):0.05107382655):0.00709543283,((OTU892:0.03978340455,OTU423:0.03978340455):0.00359438916,OTU1651:0.04337779371):0.08132573095):0.0006674621869):0.01765100325,((OTU1330:0.09512689984,(((OTU1091:0.05361799745,(OTU1761:0.02909184348,(OTU742:0.02324473744,OTU59:0.02324473744):0.005847106032):0.02452615398):0.01787229526,((OTU778:0.02375233915,OTU179:0.02375233915):0.009491322603,OTU1790:0.03324366176):0.03824663095):0.004247115841,(((OTU1760:0.01301293377,OTU1014:0.01301293377):0.04722689377,(OTU2150:0.04211892978,(OTU212:0.01907116975,OTU293:0.01907116975):0.02304776003):0.01812089777):0.006152308617,(OTU804:0.04680201755,(OTU561:0.03608076772,OTU624:0.03608076772):0.01072124983):0.01959011862):0.009345272387):0.01938949129):0.02126627493,((((OTU1880:0.0330144229,OTU762:0.0330144229):0.02669715315,((OTU553:0.03663497745,(OTU1629:0.02228171108,OTU1314:0.02228171108):0.01435326637):0.003991473346,(OTU2060:0.02558594351,OTU113:0.02558594351):0.01504050729):0.01908512526):0.004136905107,((OTU135:0.04163500087,OTU2339:0.04163500087):0.01159624997,(((OTU26:0.0195693643,OTU2062:0.0195693643):0.01076213825,OTU1509:0.03033150255):0.004594825966,((OTU1261:0.01433255834,OTU1235:0.01433255834):0.01612931191,OTU2152:0.03046187025):0.004464458272):0.01830492232):0.01061723032):0.02854901413,((OTU1602:0.04251891158,((OTU1161:0.01073508786,OTU267:0.01073508786):0.007363916714,OTU874:0.01809900458):0.024419907):0.03633252521,(OTU2157:0.03784106381,OTU195:0.03784106381):0.04101037298):0.0135460585):0.02399567949):0.02662881532):0.002216726248,(OTU725:0.05619923681,(OTU1009:0.05472409187,((OTU158:0.04332823551,(OTU1005:0.01195927542,OTU594:0.01195927542):0.03136896009):0.0005218242192,OTU1502:0.04385005973):0.01087403214):0.00147514494):0.08903947953):0.04722706599):0.008121829786):0.01597678179,(((((OTU1070:0.04897416864,(OTU453:0.0478427691,(OTU1033:0.04374028555,(OTU358:0.0231855307,(OTU341:0.0189879572,(OTU337:0.01059554274,OTU2573:0.01059554274):0.008392414463):0.004197573496):0.02055475485):0.004102483549):0.001131399538):0.03941009028,((OTU2572:0.03950477978,((OTU1253:0.02543824995,OTU1720:0.02543824995):0.0002438110224,OTU126:0.02568206097):0.01382271881):0.04032032817,OTU1355:0.07982510794):0.008559150978):0.04661702738,(((OTU2554:0.03988903277,OTU694:0.03988903277):0.07571435079,(OTU1294:0.0972802804,((OTU1570:0.04976419318,((OTU1587:0.01244401664,OTU1138:0.01244401664):0.008929077071,OTU134:0.02137309371):0.02839109947):0.01190245846,((OTU1234:0.03556122523,(((OTU1566:0.007623970006,OTU93:0.007623970006):0.004666733734,OTU689:0.01229070374):0.01584584117,OTU989:0.02813654491):0.007424680321):0.02055934421,((OTU668:0.02436637884,OTU714:0.02436637884):0.03068655811,(((OTU673:0.007296524299,OTU78:0.007296524299):0.007953765076,OTU1793:0.01525028938):0.02140259726,OTU792:0.03665288663):0.01840005031):0.001067632493):0.005546082202):0.03561362876):0.01832310317):0.004274930677,((OTU2121:0.01569939154,OTU202:0.01569939154):0.03500135971,OTU1090:0.05070075126):0.06917756299):0.01512297206):0.00961468483,(((OTU1174:0.05235826813,OTU719:0.05235826813):0.03279636316,((OTU262:0.008333387339,OTU1832:0.008333387339):0.06512623795,(OTU899:0.01427245423,OTU295:0.01427245423):0.05918717106):0.011695006):0.05310826527,(OTU2578:0.1200798694,(((OTU582:0.02977032436,OTU112:0.02977032436):0.05560907345,OTU1937:0.08537939781):0.02965875456,(OTU876:0.04906836714,OTU977:0.04906836714):0.06596978523):0.005041716988):0.01818302721):0.006353074565):0.02546050407,((OTU1884:0.1129653547,(((OTU771:0.01054279547,OTU1882:0.01054279547):0.02349582075,(OTU1794:0.02894527302,OTU951:0.02894527302):0.00509334321):0.03977630358,(OTU1209:0.04289556077,OTU524:0.04289556077):0.03091935903):0.03915043489):0.01965118153,(((OTU1723:0.04328510134,OTU1032:0.04328510134):0.03967296115,OTU1331:0.08295806249):0.03544859663,(OTU199:0.1108580709,((OTU2210:0.06116909895,(OTU425:0.04395527119,(((OTU2145:0.02265177072,OTU2132:0.02265177072):0.003654910228,(OTU171:0.01054007015,OTU404:0.01054007015):0.01576661081):0.01179643906,OTU398:0.03810312001):0.005852151175):0.01721382776):0.007031473833,(OTU981:0.0353610294,(OTU1568:0.02414993829,OTU1816:0.02414993829):0.01121109112):0.03283954338):0.04265749808):0.007548588259):0.01420987711):0.03745993897):0.04648791871):0.04286240312):0.04602975172):0.07552786608,((((OTU132:0.06125804271,(((OTU944:0.01729647123,(OTU1268:0.007197486019,OTU765:0.007197486019):0.01009898521):0.03655135241,OTU64:0.05384782364):0.007390981613,(OTU1178:0.03128522449,OTU1281:0.03128522449):0.02995358076):1.923745851e-05):0.002706937728,(OTU457:0.04669286071,(OTU1192:0.03888755345,OTU185:0.03888755345):0.007805307265):0.01727211972):0.1752074864,((OTU1729:0.04304420804,OTU1252:0.04304420804):0.04696451768,OTU1396:0.09000872572):0.1491637411):0.01901201033,(OTU1096:0.2061519006,((OTU1413:0.03554343,OTU1104:0.03554343):0.1360084079,OTU167:0.1715518379):0.03460006271):0.05203257656):0.1227999376):0.02820559309,((((OTU895:0.06386235401,OTU198:0.06386235401):0.02374737683,OTU2097:0.08760973084):0.0656005567,((((OTU1789:0.02656435902,OTU527:0.02656435902):0.02620212288,OTU240:0.0527664819):0.02633118885,OTU1490:0.07909767075):0.05218830091,OTU1016:0.1312859717):0.02192431588):0.2096202287,((((OTU111:0.05567109218,OTU837:0.05567109218):0.171855384,(((OTU1374:0.1107407286,(OTU1412:0.09637569752,(OTU2075:0.08363921196,((OTU1037:0.01955198354,OTU1410:0.01955198354):0.06106855857,(((OTU1306:0.04782942689,(((OTU1039:0.01928843924,OTU92:0.01928843924):0.02299572416,OTU1574:0.04228416339):0.005310434271,(((OTU802:0.01158913953,OTU1588:0.01158913953):0.0101280136,((OTU911:0.01275798644,OTU366:0.01275798644):0.001003266254,OTU205:0.0137612527):0.007955900429):0.0005172235215,(OTU183:0.008296906324,OTU182:0.008296906324):0.01393747032):0.02536022102):0.0002348292267):0.01870271074,(((OTU1093:0.02331249039,(OTU1106:0.0005349279405,OTU881:0.0005349279405):0.02277756245):0.0009976114455,(OTU1003:0.006609395366,OTU1322:0.006609395366):0.01770070647):0.02306017659,OTU1851:0.04737027842):0.0191618592):0.01079788054,((((OTU658:0.03461315244,OTU1744:0.03461315244):0.00153681923,(OTU213:0.01092718298,OTU231:0.01092718298):0.02522278869):0.03366407432,(((OTU1474:0.04754603742,(((OTU369:0.02241011945,OTU1849:0.02241011945):0.001988717104,OTU1274:0.02439883655):0.0132795414,OTU1773:0.03767837795):0.009867659469):0.01052035873,((OTU669:0.03510541804,OTU1357:0.03510541804):0.01374407357,OTU683:0.04884949161):0.009216904537):0.009039832274,(OTU101:0.03204274498,OTU851:0.03204274498):0.03506348344):0.002707817561):0.006782032453,((OTU1087:0.04704897436,(((OTU1379:0.01131474428,OTU1493:0.01131474428):0.01113821986,OTU1150:0.02245296414):0.02311267707,(OTU77:0.04323027209,OTU920:0.04323027209):0.002335369122):0.001483333154):0.02869572594,(OTU1429:0.06173643029,((((((OTU501:0.008590500571,OTU1481:0.008590500571):0.009575279475,OTU1530:0.01816578005):0.03448462125,(((OTU498:0.005416215925,OTU1661:0.005416215925):0.005181236859,OTU1375:0.01059745278):0.002631276111,OTU2391:0.0132287289):0.0394216724):0.001994705831,(((OTU604:0.01429789413,OTU1334:0.01429789413):0.01242257529,(OTU194:0.007748178999,OTU390:0.007748178999):0.01897229043):0.01977647929,(OTU491:0.02725897579,OTU1345:0.02725897579):0.01923797292):0.008148158411):0.003384292936,(OTU818:0.01808781084,(OTU245:0.01427428493,OTU597:0.01427428493):0.003813525913):0.03994158922):0.000481110418,(((OTU2418:0.02883649253,(OTU2013:0.02699945415,OTU949:0.02699945415):0.001837038376):0.008355329944,OTU629:0.03719182247):0.01149874133,(((((OTU1043:0.01865596349,OTU1921:0.01865596349):0.02156394498,OTU223:0.04021990847):0.001637808079,(OTU1225:0.02725553701,(OTU974:0.01734539987,(OTU1399:0.01473050747,OTU2321:0.01473050747):0.002614892395):0.00991013714):0.01460217954):0.00279899412,OTU933:0.04465671067):0.002193278655,(OTU563:0.01388177504,OTU1876:0.01388177504):0.03296821428):0.001840574477):0.009819946681):0.003225919804):0.01400827002):0.0008513781344):0.0007339397297):0.003290523943):0.003018669847):0.01273648556):0.01436503104):0.02556024025,(OTU953:0.0232586379,OTU1731:0.0232586379):0.1130423309):0.03111820098,OTU1631:0.1674191698):0.06010730639):0.09116803363,(((((OTU701:0.09481340634,(OTU156:0.04197909684,OTU1131:0.04197909684):0.0528343095):0.02712876637,(OTU1421:0.05608493943,OTU691:0.05608493943):0.06585723328):0.06723694856,OTU734:0.1891791213):0.105944657,(OTU1470:0.215276836,(OTU1056:0.01342101961,OTU869:0.01342101961):0.2018558164):0.07984694221):0.01398063279,((((((((OTU622:0.05647261977,((OTU950:0.005922456678,OTU42:0.005922456678):0.02968946371,(OTU152:0.009850749374,OTU2102:0.009850749374):0.02576117101):0.02086069938):0.0317233968,(OTU125:0.07482261977,((OTU1020:0.02860804665,OTU769:0.02860804665):0.02385031946,((OTU1102:0.03741850229,OTU17:0.03741850229):0.00595978916,(OTU347:0.04047517265,OTU1338:0.04047517265):0.002903118795):0.009080074657):0.02236425366):0.0133733968):0.01401506214,((OTU875:0.006295263183,OTU71:0.006295263183):0.03029529239,OTU145:0.03659055558):0.06562052313):0.0995251979,(((((((OTU1749:0.004090197189,OTU1907:0.004090197189):0.006031685688,OTU1704:0.01012188288):0.0288822041,(OTU783:0.01024708274,OTU942:0.01024708274):0.02875700424):0.03993368616,(((OTU161:0.03050491171,OTU197:0.03050491171):0.009609350781,((((OTU168:0.01131571291,OTU2022:0.01131571291):0.006510691194,OTU1962:0.01782640411):0.0007929696163,OTU914:0.01861937372):0.005840033836,((OTU284:0.008640672053,OTU715:0.008640672053):0.005394978751,OTU356:0.0140356508):0.01042375676):0.01565485493):1.895174728e-05,((OTU33:0.01171036792,OTU2205:0.01171036792):0.008883321128,(OTU1518:0.004408608918,OTU153:0.004408608918):0.01618508013):0.01953952519):0.0388045589):0.03353054199,OTU518:0.1124683151):0.008222087098,OTU587:0.1206904022):0.04472802201,OTU278:0.1654184242):0.03631785238):0.02680975852,(((((((((OTU291:0.009285109506,OTU172:0.009285109506):0.007355694643,OTU1667:0.01664080415):0.03314014761,(OTU757:0.006665624615,OTU190:0.006665624615):0.04311532715):0.009028506323,(OTU204:0.03168750366,(OTU1283:0.02869545734,(OTU162:0.02524844096,(OTU1461:0.01862365839,(OTU686:0.01697045137,OTU571:0.01697045137):0.001653207021):0.006624782564):0.003447016386):0.002992046314):0.02712195443):0.00731573421,(((OTU1531:0.04061631497,((((OTU396:0.006281710949,OTU1417:0.006281710949):0.01572855325,OTU1862:0.0220102642):0.003423069475,OTU2104:0.02543333367):0.01508053965,((OTU520:0.02538037922,OTU1748:0.02538037922):0.006183092851,OTU216:0.03156347207):0.008950401249):0.0001024416463):0.01555210819,OTU241:0.05616842315):0.004934548009,(OTU1859:0.01817974973,OTU1046:0.01817974973):0.04292322143):0.005022221133):0.08593077695,((OTU971:0.07221115442,OTU1021:0.07221115442):0.07714433504,((OTU234:0.1076413197,((((OTU838:0.0303374913,OTU70:0.0303374913):0.01087435453,(OTU1416:0.02484005329,OTU1459:0.02484005329):0.01637179254):0.02455955079,(OTU1455:0.02534152579,(OTU1630:0.02472032783,OTU1578:0.02472032783):0.0006211979628):0.04042987082):0.00440985138,((OTU105:0.01982488084,OTU1958:0.01982488084):0.04486129307,(OTU1903:0.05898253108,(OTU1107:0.03922023772,OTU1855:0.03922023772):0.01976229335):0.00570364284):0.005495074079):0.03746007167):0.01773417265,((OTU2639:0.04598317721,((OTU1066:0.01712246709,OTU99:0.01712246709):0.02675794206,(OTU2512:0.01339598488,OTU2403:0.01339598488):0.03048442427):0.002102768062):0.007821492827,OTU352:0.05380467004):0.07157082229):0.02397999714):0.00270047978):0.005130862373,((OTU1403:0.07208069803,(OTU378:0.01305894705,OTU609:0.01305894705):0.05902175098):0.02617213813,(OTU315:0.07853629661,OTU417:0.07853629661):0.01971653955):0.05893399546):0.001818239048,(OTU503:0.1221396527,(OTU301:0.08063523602,(((OTU1909:0.04583553169,(OTU319:0.01249846425,OTU1908:0.01249846425):0.03333706744):0.008935896911,OTU1964:0.0547714286):0.008693473894,OTU2198:0.06346490249):0.01717033353):0.04150441664):0.036865418):0.03945993936,(OTU276:0.08983364222,OTU1495:0.08983364222):0.1086313678):0.0300810251):0.006954477149,((((OTU2637:0.1018597661,OTU1560:0.1018597661):0.05574013759,((OTU320:0.05743881479,(OTU2289:0.002604350093,OTU633:0.002604350093):0.05483446469):0.04997681766,(OTU1165:0.00971249546,OTU140:0.00971249546):0.09770313699):0.05018427121):0.02151570349,((OTU750:0.06291768875,OTU672:0.06291768875):0.001445425074,OTU703:0.06436311383):0.1147524933):0.03787913303,((((OTU128:0.09019651715,(((OTU1360:0.01407447712,OTU104:0.01407447712):0.01823906656,OTU806:0.03231354368):0.02152932566,((OTU891:0.01628298106,OTU36:0.01628298106):0.02325327451,(OTU970:0.03203841578,(OTU1705:0.02844288037,OTU1359:0.02844288037):0.003595535414):0.007497839787):0.01430661377):0.03635364781):0.007506139395,((OTU1182:0.0510472745,((OTU35:0.008403686802,OTU1778:0.008403686802):0.03100986929,((((OTU962:0.006528742655,OTU963:0.006528742655):0.0143985375,OTU181:0.02092728016):0.002622335156,(OTU1777:0.01784278984,(OTU259:0.006811320114,OTU411:0.006811320114):0.01103146972):0.005706825476):0.002850091082,(OTU384:0.01980569407,OTU2294:0.01980569407):0.006594012322):0.0130138497):0.0116337184):0.04076787301,(OTU2645:0.07373261537,((OTU389:0.05025219616,(OTU107:0.01998245433,OTU174:0.01998245433):0.03026974184):0.01780325567,OTU467:0.06805545183):0.00567716354):0.01808253213):0.005887509044):0.08891056244,(((OTU676:0.07986462935,((OTU323:0.02526838389,OTU565:0.02526838389):0.04169331819,OTU922:0.06696170208):0.01290292727):0.04383142083,OTU170:0.1236960502):0.0006437330325,(OTU1052:0.1057026155,OTU1144:0.1057026155):0.01863716774):0.06227343578):0.01295363047,(((((OTU445:0.001425560686,OTU2508:0.001425560686):0.03269143879,OTU401:0.03411699947):0.03246014178,((OTU1227:0.04734339238,(OTU221:0.00308665413,OTU1229:0.00308665413):0.04425673824):0.01806396278,(((OTU1613:0.02111752426,OTU2527:0.02111752426):0.03359579563,(OTU2103:0.05155556142,(OTU246:0.04545102404,(OTU289:0.01738294446,OTU317:0.01738294446):0.02806807959):0.006104537384):0.003157758467):0.008876583776,OTU247:0.06358990367):0.001817451489):0.001169786095):0.001189798298,((((OTU2192:0.02072010746,(OTU1496:0.01891518529,OTU186:0.01891518529):0.001804922167):0.01080967129,OTU257:0.03152977875):0.006898766409,(OTU1228:0.03488967302,OTU392:0.03488967302):0.003538872139):0.003009175673,OTU1905:0.04143772083):0.02632921872):0.04779401977,((OTU2290:0.02720425438,OTU1460:0.02720425438):0.02612523367,(OTU110:0.05318345333,OTU372:0.05318345333):0.000146034714):0.06223147127):0.08400589014):0.01742789072):0.0185057721):0.01696702267,((((OTU2207:0.07794842252,(OTU226:0.05245996253,OTU1082:0.05245996253):0.02548845998):0.04189400402,OTU882:0.1198424265):0.05443133467,(OTU1449:0.0874188897,OTU1000:0.0874188897):0.08685487151):0.05649405355,((((OTU830:0.04371744114,OTU62:0.04371744114):0.02747631553,(OTU1533:0.04491667202,(OTU274:0.02931215429,OTU343:0.02931215429):0.01560451773):0.02627708465):0.1282192595,(OTU678:0.1409001756,(((OTU27:0.04930518095,(OTU340:0.02881011774,OTU1128:0.02881011774):0.02049506321):0.02066949195,(OTU494:0.003638149045,OTU39:0.003638149045):0.06633652386):0.04548844612,(OTU2203:0.03266750567,OTU2298:0.03266750567):0.08279561336):0.0254370566):0.0585128405):0.0009223029583,((((((OTU1516:0.06377687652,((OTU1559:0.04133580869,(OTU124:0.01484912301,OTU954:0.01484912301):0.02648668568):0.02159489371,((OTU936:0.02843042265,OTU540:0.02843042265):0.01130038974,((OTU1340:0.03142188284,OTU1275:0.03142188284):0.007234730992,(OTU593:0.01792804811,OTU1158:0.01792804811):0.02072856572):0.001074198554):0.02319989002):0.0008461741178):0.008010097753,(OTU1402:0.0633217869,(((OTU1591:0.03542003166,(OTU1368:0.03150035531,OTU859:0.03150035531):0.003919676341):0.008690155194,OTU1494:0.04411018685):0.01828098158,((OTU1189:0.0292143747,(OTU1190:0.02760211843,(OTU1081:0.02625539519,(OTU67:0.02537780629,OTU1051:0.02537780629):0.0008775889007):0.001346723247):0.001612256264):0.02293965569,(OTU736:0.04411904197,OTU1665:0.04411904197):0.008034988416):0.01023713804):0.0009306184717):0.008465187371):0.02005725341,(OTU1447:0.053294137,(((OTU1065:0.01317833778,OTU413:0.01317833778):0.006432803176,(OTU1367:0.01032375782,OTU34:0.01032375782):0.009287383137):0.0134266313,OTU2400:0.03303777226):0.02025636474):0.03855009068):0.03006370921,((((OTU1747:0.06713381294,(OTU252:0.04374684638,OTU2025:0.04374684638):0.02338696656):0.007563416879,OTU1277:0.07469722982):0.01758862878,OTU2287:0.0922858586):0.02494911517,(OTU440:0.04527900692,(OTU1418:0.02445999364,OTU264:0.02445999364):0.02081901328):0.07195596685):0.004672963126):0.0002946391055,(OTU2401:0.06277381483,(OTU1561:0.03871377919,(OTU207:0.03013809246,OTU1860:0.03013809246):0.008575686721):0.02406003565):0.05942876117):0.07155547601,(((((((OTU478:0.001707877208,OTU1405:0.001707877208):0.03740130531,((OTU44:0.01398820815,OTU839:0.01398820815):0.004292407432,OTU375:0.01828061559):0.02082856693):0.01061418215,OTU1146:0.04972336467):0.02036901171,(OTU1618:0.0248830889,(OTU115:0.01397062209,OTU2190:0.01397062209):0.01091246682):0.04520928747):0.03403246081,OTU1614:0.1041248372):0.04177247649,((OTU438:0.08011035726,OTU575:0.08011035726):0.05230476886,(OTU220:0.03671892183,OTU1404:0.03671892183):0.09569620429):0.01348218756):0.03446241001,((((OTU813:0.0314671515,OTU116:0.0314671515):0.05825031631,OTU600:0.08971746782):0.0007429109508,OTU1615:0.09046037877):0.01834986459,(((OTU192:0.05390038517,(OTU1856:0.03109529469,OTU150:0.03109529469):0.02280509048):0.003628167492,(OTU280:0.0492478201,OTU767:0.0492478201):0.008280732565):0.03913645304,(((OTU2412:0.01458450374,OTU1709:0.01458450374):0.0140243953,(OTU760:0.009945889918,OTU102:0.009945889918):0.01866300912):0.0482525555,OTU106:0.07686145453):0.01980355117):0.01214523766):0.07154948033):0.01339832832):0.006577267081):0.03043249567):0.02169972018):0.04558660595,((OTU536:0.196339544,((((((OTU688:0.02378931695,OTU555:0.02378931695):0.01425337593,OTU1186:0.03804269288):0.02972499192,(OTU809:0.04904974959,(OTU2419:0.007442687278,OTU130:0.007442687278):0.04160706231):0.01871793521):0.00326382604,((((OTU350:0.04732366447,OTU761:0.04732366447):0.01129587997,((OTU727:0.01529659868,OTU679:0.01529659868):0.01572756967,OTU675:0.03102416834):0.0275953761):0.00165623732,((((OTU917:0.03269945234,(OTU550:0.03067201785,OTU741:0.03067201785):0.002027434487):0.006125351628,(OTU1756:0.02635645676,((OTU682:0.01662612044,OTU791:0.01662612044):0.003496082128,OTU896:0.02012220257):0.006234254194):0.0124683472):0.006696627638,OTU640:0.0455214316):7.082445813e-05,((OTU759:0.02571880427,OTU1392:0.02571880427):0.01963754519,(OTU1257:0.02401591576,(OTU1312:0.0162279508,OTU654:0.0162279508):0.007787964962):0.02134043369):0.0002359066042):0.0146835257):0.009315741589,(((OTU975:0.05344003015,OTU748:0.05344003015):0.00661180387,(((OTU1875:0.0398446448,(OTU525:0.01835398636,OTU399:0.01835398636):0.02149065845):0.001007990866,(OTU630:0.0406938315,((OTU443:0.0174621856,OTU2137:0.0174621856):0.01035030683,OTU753:0.02781249243):0.01288133907):0.0001588041667):0.002304021037,OTU717:0.04315665671):0.01689517732):0.00763643197,OTU627:0.06768826599):0.001903257355):0.00143998749):0.003064070356,((OTU801:0.02822658128,OTU1354:0.02822658128):0.02888511053,(OTU459:0.01535661424,(OTU1213:0.0144627312,OTU573:0.0144627312):0.000893883047):0.04175507756):0.01698388939):0.07841702928,((OTU414:0.0863881274,OTU1807:0.0863881274):0.003637266184,(OTU109:0.01981031009,OTU418:0.01981031009):0.07021508349):0.06248721689):0.04382693351):0.06186557485,(((OTU2464:0.07820741908,((OTU191:0.05633991403,OTU2175:0.05633991403):0.01544580183,(OTU1265:0.03571931093,OTU201:0.03571931093):0.03606640493):0.006421703223):0.01164898845,OTU260:0.08985640753):0.07105917048,((OTU305:0.02994519942,OTU980:0.02994519942):0.08910930593,((OTU235:0.03466704103,OTU1770:0.03466704103):0.05271371451,OTU2356:0.08738075553):0.03167374982):0.04186107266):0.09728954082):0.03984902206):0.01105027013):0.009590098789):0.04145989463,(((((OTU157:0.07542513847,(OTU2489:0.01398470866,OTU812:0.01398470866):0.06144042981):0.007257697615,(((OTU228:0.03702583032,OTU722:0.03702583032):0.0001127716102,OTU934:0.03713860193):0.03183627315,(OTU826:0.02591708143,OTU1899:0.02591708143):0.04305779365):0.01370796101):0.08160242835,((OTU1373:0.02748936088,OTU834:0.02748936088):0.09918214556,((OTU1472:0.03546489704,OTU1221:0.03546489704):0.009833375188,(OTU1110:0.03143886614,(OTU155:0.01187857799,OTU1266:0.01187857799):0.01956028814):0.01385940609):0.08137323422):0.037613758):0.09418153263,((((OTU1098:0.08452989946,((((OTU210:0.009741975033,OTU18:0.009741975033):0.02341461214,((OTU180:0.009108134912,OTU2:0.009108134912):0.02146876243,((OTU1317:0.01799205155,OTU13:0.01799205155):0.001692917976,OTU313:0.01968496952):0.01089192782):0.002579689833):0.007408917599,OTU692:0.04056550477):0.01561889524,OTU28:0.05618440002):0.02834549945):0.03127560252,((OTU1382:0.02093282151,OTU296:0.02093282151):0.07738509701,OTU2017:0.09831791851):0.01748758347):0.1037637911,(((((OTU327:0.02088044881,OTU90:0.02088044881):0.02530963012,OTU1593:0.04619007893):0.07035403324,OTU592:0.1165441122):0.06740249072,((OTU255:0.0985695484,(OTU451:0.03955672849,OTU14:0.03955672849):0.05901281991):0.06505670827,OTU16:0.1636262567):0.02032034623):0.003159695728,(((OTU1695:0.08752990778,((OTU1914:0.03522775667,OTU1435:0.03522775667):0.0456614786,OTU2288:0.08088923527):0.006640672512):0.04834220359,(OTU2587:0.02506152757,(OTU2138:0.007352141025,OTU89:0.007352141025):0.01770938654):0.1108105838):0.02463973886,(((OTU1951:0.08524458569,((((((OTU1339:0.01285454719,OTU1142:0.01285454719):0.01249802699,OTU1022:0.02535257418):0.01755631918,OTU25:0.04290889336):0.01953073231,OTU60:0.06243962568):0.0103182562,(OTU1285:0.06426867762,(OTU2202:0.05051701582,((OTU1013:0.0265344792,OTU1419:0.0265344792):0.02038053486,((OTU1202:0.006314495526,(OTU991:0.001397977972,OTU1108:0.001397977972):0.004916517554):0.03193025039,OTU1141:0.03824474592):0.00867026815):0.003602001755):0.0137516618):0.008489204255):0.0002503579736,((OTU1890:0.02834465979,OTU1579:0.02834465979):0.01548598218,OTU1372:0.04383064196):0.02917759789):0.01223634583):0.002892992782,(((OTU1432:0.01023302024,OTU1349:0.01023302024):0.02423825401,OTU1337:0.03447127425):0.02676156869,((OTU1714:0.01244551538,OTU1462:0.01244551538):0.01327993862,OTU1480:0.02572545401):0.03550738893):0.02690473553):0.01881481186,OTU2582:0.1069523903):0.0535594599):0.02659444839):0.03246299442):0.006082035873,(OTU76:0.06464604475,OTU1788:0.06464604475):0.1610052842):0.03281546815):0.03454519571,(((((((OTU1673:0.01621347162,OTU236:0.01621347162):0.02864033266,OTU1562:0.04485380428):0.06775923349,((OTU1803:0.01183624358,OTU173:0.01183624358):0.09630595225,OTU2053:0.1081421958):0.004470841953):0.05711083001,(OTU10:0.06408309609,(OTU487:0.04557806574,(OTU144:0.03044672316,OTU1554:0.03044672316):0.01513134258):0.01850503035):0.1056407717):0.05314907872,((OTU902:0.1194182327,((OTU1115:0.01521892381,OTU1088:0.01521892381):0.1017360958,(OTU11:0.09776669235,((OTU641:0.08046780805,(OTU40:0.03979505657,OTU1902:0.03979505657):0.04067275148):0.009387940341,((((OTU735:0.02254005474,OTU1206:0.02254005474):0.01917743827,OTU987:0.04171749301):0.01067000672,OTU1654:0.05238749973):0.03100119339,OTU1130:0.08338869312):0.006467055267):0.007910943966):0.01918832728):0.002463213043):0.06761564171,(((OTU1175:0.0639268253,OTU570:0.0639268253):0.03097995561,(((OTU1840:0.02637059563,OTU659:0.02637059563):0.005084282279,(OTU47:0.02916660955,OTU611:0.02916660955):0.002288268355):0.01718509892,(((OTU382:0.01210110658,OTU1329:0.01210110658):0.001100183022,OTU1377:0.01320128961):0.01356383387,OTU1346:0.02676512347):0.02187485335):0.04626680409):0.01488506335,((OTU1044:0.09519188312,(((OTU367:0.02363281472,OTU709:0.02363281472):0.02119160418,OTU752:0.04482441889):0.02229255649,OTU872:0.06711697538):0.02807490774):0.004131703563,((OTU1430:0.06153540916,(OTU500:0.02617095613,OTU1443:0.02617095613):0.03536445304):0.02633498353,OTU831:0.0878703927):0.01145319399):0.01046825758):0.07724203013):0.03583907212):0.04611401595,((((OTU117:0.01282690997,OTU2029:0.01282690997):0.01144917598,(OTU1491:0.01705123747,OTU1737:0.01705123747):0.007224848487):0.08499342558,OTU253:0.1092695115):0.06938066453,((OTU1316:0.01567028034,OTU217:0.01567028034):0.04389348493,(OTU1409:0.01362014841,OTU1425:0.01362014841):0.04594361686):0.1190864108):0.09033678639):0.008803966422,(((((OTU684:0.008595300489,OTU1105:0.008595300489):0.04249971906,OTU617:0.05109501955):0.08021336356,(OTU1054:0.1292734958,OTU436:0.1292734958):0.002034887329):0.07727663892,(((((((OTU955:0.02469258078,OTU697:0.02469258078):0.02373176496,(((OTU1085:0.04591446691,(OTU870:0.01894455309,(OTU795:0.0121720547,OTU901:0.0121720547):0.006772498388):0.02696991381):7.952027706e-05,OTU377:0.04599398718):0.0007865971862,(OTU978:0.03625446428,OTU405:0.03625446428):0.01052612009):0.001643761368):0.03182645171,((OTU321:0.009819358807,OTU409:0.009819358807):0.05652557872,((OTU932:0.04630936899,(OTU58:0.04581519988,OTU1251:0.04581519988):0.0004941691116):0.004897767157,OTU941:0.05120713615):0.01513780138):0.01390585991):0.01846605968,(OTU768:0.03473713205,OTU1606:0.03473713205):0.06397972507):0.02066207477,(((OTU638:0.0329923126,OTU1895:0.0329923126):0.05376449312,(OTU1511:0.02335022909,(OTU149:0.01976804332,OTU632:0.01976804332):0.003582185764):0.06340657663):0.03119123227,((((OTU821:0.04757177903,OTU1395:0.04757177903):0.007697172687,(OTU649:0.02753390642,OTU1173:0.02753390642):0.0277350453):0.02725179164,(OTU1652:0.07308956451,((OTU1151:0.006454560414,OTU1176:0.006454560414):0.03888304179,OTU1248:0.0453376022):0.02775196231):0.009431178848):0.01891283365,(OTU889:0.05569697321,((OTU930:0.04678562158,(OTU1222:0.01048490511,OTU529:0.01048490511):0.03630071647):0.006750928574,OTU906:0.05353655015):0.002160423051):0.04573660381):0.01651446097):0.001430893908):0.02086445319,((OTU702:0.05892561541,(OTU1006:0.00878203542,OTU985:0.00878203542):0.05014357999):0.06776575822,(((OTU1289:0.01726107,OTU1019:0.01726107):0.01991697481,(OTU268:0.02731641701,(OTU894:0.02102321019,OTU346:0.02102321019):0.006293206815):0.009861627807):0.001280706197,((((OTU544:0.006420058765,OTU397:0.006420058765):0.01189017804,OTU298:0.0183102368):0.001864702318,(OTU519:0.01350749164,(OTU136:0.01024900802,OTU912:0.01024900802):0.003258483615):0.00666744748):0.004871592988,OTU1798:0.02504653211):0.0134122189):0.08823262262):0.01355201146):0.03586739271,(((((OTU578:0.07011148987,(OTU335:0.04523524271,OTU1114:0.04523524271):0.02487624716):0.01851494476,OTU1439:0.08862643463):0.01923875375,((OTU1053:0.05223992496,OTU439:0.05223992496):0.05072982165,((((OTU493:0.02927066356,(OTU543:0.02267778975,OTU599:0.02267778975):0.006592873811):0.009859569162,(OTU1137:0.03371403742,(OTU1324:0.02911649678,OTU415:0.02911649678):0.004597540641):0.0054161953):0.04751446955,(OTU817:0.03715126587,(OTU746:0.03714445017,(OTU1302:0.01791049749,(OTU935:0.01620859648,OTU383:0.01620859648):0.001701901012):0.01923395268):6.815697157e-06):0.04949343641):0.008439202326,(((OTU1353:0.07958133287,(((((((OTU756:0.03072880779,OTU574:0.03072880779):0.002716758635,OTU428:0.03344556643):0.001092534135,OTU391:0.03453810056):0.00918272759,((OTU811:0.01590410597,OTU1135:0.01590410597):0.02278218499,OTU637:0.03868629096):0.005034537196):0.0007048179599,(OTU539:0.02825398935,(OTU368:0.02478810558,(OTU370:0.00494960011,OTU836:0.00494960011):0.01983850547):0.003465883774):0.01617165676):0.0118365247,(((OTU1442:0.01720911013,OTU363:0.01720911013):0.003223167697,OTU473:0.02043227783):0.02116214602,OTU969:0.04159442384):0.01466774697):0.008780678503,(OTU814:0.06159377314,(((OTU1336:0.02753326775,OTU1179:0.02753326775):0.004032582119,OTU365:0.03156584986):0.02009503731,(OTU480:0.04566702695,(OTU554:0.03416137555,((OTU339:0.02185075783,OTU749:0.02185075783):0.009405126449,(OTU747:0.01075341796,OTU755:0.01075341796):0.02050246632):0.002905491273):0.0115056514):0.005993860222):0.009932885971):0.003449076177):0.01453848355):0.00104899223,(OTU1010:0.06512568199,((((OTU466:0.04580762043,OTU780:0.04580762043):0.00502478071,(((OTU613:0.0223341665,(((OTU460:0.007795877483,OTU272:0.007795877483):0.00253811634,OTU461:0.01033399382):0.008364988988,(((OTU51:0.01240793349,OTU608:0.01240793349):0.001327166858,OTU788:0.01373510035):0.003686612277,OTU336:0.01742171262):0.001277270189):0.00363518369):0.0009636681804,OTU843:0.02329783468):0.004495332448,OTU306:0.02779316713):0.02303923401):0.007310791586,OTU1035:0.05814319272):0.0003653546558,OTU447:0.05850854738):0.006617134609):0.01550464311):0.008141988185,(((OTU517:0.07430808185,((OTU1112:0.04667929018,(OTU857:0.04205844167,((OTU549:0.03211969673,OTU325:0.03211969673):0.0004133945631,OTU754:0.03253309129):0.009525350377):0.004620848512):0.009839623242,(((OTU361:0.03304458339,(((OTU462:0.01333352466,OTU1946:0.01333352466):0.004270976913,(OTU1027:0.0165085753,OTU442:0.0165085753):0.001095926264):0.006066250803,OTU297:0.02367075237):0.009373831015):0.007736413949,(OTU286:0.007349504232,OTU312:0.007349504232):0.0334314931):0.0006255109744,OTU657:0.04140650831):0.01511240511):0.01778916843):0.00687453381,OTU490:0.08118261566):0.0003609982217,(OTU959:0.0417831472,OTU1030:0.0417831472):0.03976046669):0.007228699401):0.006311591315):0.007885842009):0.004895441767):0.05032327896,((((((OTU437:0.03122235985,OTU623:0.03122235985):0.004132597505,OTU385:0.03535495735):0.0292809704,((((OTU1244:0.0341004528,OTU510:0.0341004528):0.004077435832,OTU698:0.03817788864):0.01360377057,OTU636:0.05178165921):0.008151011707,OTU680:0.05993267091):0.004703256842):0.006449942767,OTU472:0.07108587052):0.06461882027,(((OTU394:0.02661591798,OTU281:0.02661591798):0.0238361165,OTU1086:0.05045203448):0.08272685091,((((OTU538:0.06537419797,(OTU1254:0.06431766183,OTU552:0.06431766183):0.001056536135):0.001363282734,((OTU871:0.04765073496,OTU696:0.04765073496):0.01890446768,((OTU402:0.03703839899,(OTU86:0.004219660854,OTU1129:0.004219660854):0.03281873814):0.01883051537,(OTU957:0.05322745536,(OTU420:0.05054080406,((OTU429:0.02089827957,((OTU878:0.008280707166,OTU1659:0.008280707166):0.0007945376945,OTU712:0.009075244861):0.0118230347):0.007636946172,(OTU456:0.02414998344,(OTU481:0.0145447576,OTU744:0.0145447576):0.009605225833):0.0043852423):0.02200557833):0.002686651296):0.002641459001):0.01068628828):0.0001822780597):0.009133715336,OTU670:0.07587119604):0.02069068606,((OTU1586:0.04431965954,OTU1154:0.04431965954):0.008395126569,OTU956:0.0527147861):0.04384709599):0.03661700329):0.002525805401):0.007708272574,((((OTU845:0.102926615,((OTU700:0.06600712699,OTU793:0.06600712699):0.03126419939,(OTU283:0.02128982775,(OTU885:0.01355291849,OTU728:0.01355291849):0.007736909262):0.07598149863):0.005655288575):0.0008160841974,(((OTU1471:0.01675458125,OTU534:0.01675458125):0.05836749863,(OTU1172:0.0367566293,OTU1318:0.0367566293):0.03836545058):0.02498132598,(OTU745:0.02012406057,OTU329:0.02012406057):0.07997934529):0.003639293295):0.01318150654,((OTU764:0.09027274666,((OTU616:0.008622349248,OTU422:0.008622349248):0.01564797769,OTU1045:0.02427032694):0.06600241972):0.01602553979,OTU1300:0.1062982864):0.01062591925):0.01120351378,(((OTU308:0.009980106201,OTU716:0.009980106201):0.08468051188,(((OTU303:0.05701546853,(OTU314:0.04291665678,OTU379:0.04291665678):0.01409881175):0.01257869583,(OTU1397:0.04666835613,OTU915:0.04666835613):0.02292580823):0.01887041024,(OTU470:0.02184890131,(OTU898:0.007480692835,OTU233:0.007480692835):0.01436820847):0.06661567329):0.006196043481):0.01452630441,(OTU855:0.0562001506,(OTU37:0.02007436003,(OTU1094:0.01858684327,OTU1691:0.01858684327):0.001487516765):0.03612579056):0.05298677189):0.01894079698):0.01528524389):0.01477550397):0.01229652256,(((((OTU618:0.02042354779,OTU1653:0.02042354779):0.002887979728,OTU690:0.02331152751):0.02474193535,(((OTU1580:0.01168025345,OTU1099:0.01168025345):0.01839449246,OTU4:0.0300747459):0.008732279502,((OTU685:0.0243860654,(OTU1323:0.01819095928,((OTU879:0.007510935633,OTU849:0.007510935633):0.004200222643,OTU1401:0.01171115828):0.006479801001):0.006195106124):0.002685118864,OTU1140:0.02707118427):0.01173584114):0.009246437459):0.04281915743,(((((OTU982:0.03815711881,(OTU1028:0.02858221355,OTU1348:0.02858221355):0.009574905259):0.02612488976,((OTU890:0.04512167548,OTU309:0.04512167548):0.006009613126,(OTU482:0.02118661168,(OTU412:0.01853036301,OTU408:0.01853036301):0.002656248674):0.02994467693):0.01315071996):0.006361986507,OTU547:0.07064399508):0.0004369391874,(OTU1583:0.06560150874,((OTU96:0.04849053866,OTU364:0.04849053866):0.014088916,(((OTU706:0.04603983832,((OTU805:0.01861433948,OTU477:0.01861433948):0.01138780933,OTU693:0.03000214882):0.01603768951):0.001065936623,((OTU479:0.004878229238,OTU585:0.004878229238):0.03283926703,OTU273:0.03771749627):0.009388278673):0.009465613873,((OTU731:0.02569874103,(OTU823:0.01840848905,OTU1064:0.01840848905):0.007290251975):0.0007843245699,OTU523:0.0264830656):0.03008832322):0.006008065844):0.00302205408):0.005479425524):0.008540272368,OTU695:0.07962120663):0.01125141366):0.07677330491,((((OTU598:0.01192676992,OTU526:0.01192676992):0.007851536913,OTU628:0.01977830683):0.01738470207,OTU421:0.0371630089):0.01909303193,OTU465:0.05625604083):0.1113898844):0.00283906469):0.0056257879):0.03247424423):0.02777216892,(((((((OTU739:0.06785203689,OTU1264:0.06785203689):0.002351052536,((OTU1026:0.05190165282,OTU995:0.05190165282):0.003321452872,((((((OTU1307:0.01963070363,OTU782:0.01963070363):0.002835932101,OTU601:0.02246663573):0.0204044267,OTU961:0.04287106243):0.001788579018,OTU1356:0.04465964145):0.0007806240971,(OTU800:0.03999958522,(OTU1411:0.01285955788,OTU1057:0.01285955788):0.02714002734):0.005440680328):0.004932947998,(((((OTU858:0.01107149076,OTU983:0.01107149076):0.02553888264,(OTU1007:0.03509565604,((OTU1769:0.0320230663,(OTU819:0.02881283167,OTU1200:0.02881283167):0.003210234628):0.0004227323112,((OTU1101:0.01752667008,OTU1249:0.01752667008):0.008646072845,OTU681:0.02617274292):0.006273055685):0.002649857432):0.001514717366):0.004496038612,(OTU1271:0.008201912346,OTU1214:0.008201912346):0.03290449967):0.0003778773559,OTU175:0.04148428937):0.006494356277,(OTU1049:0.03218780764,OTU883:0.03218780764):0.01579083801):0.002394567896):0.004849892148):0.01497998373):0.008661778394,((OTU360:0.0153228612,OTU984:0.0153228612):0.01684041316,(OTU927:0.02106737881,OTU721:0.02106737881):0.01109589555):0.04670159346):0.003140790629,(OTU1180:0.01431217005,OTU15:0.01431217005):0.0676934884):0.04025825806,((((OTU737:0.03084712501,((OTU732:0.02316198124,OTU1074:0.02316198124):0.001699603302,OTU763:0.02486158455):0.005985540468):0.01360139618,(OTU1181:0.03053653616,((OTU1073:0.02270830352,OTU948:0.02270830352):0.00104225434,(OTU1347:0.02317549583,(OTU863:0.01632329796,OTU1111:0.01632329796):0.006852197871):0.0005750620301):0.006785978294):0.01391198504):0.005070283327,OTU1002:0.04951880452):0.02030932172,((OTU972:0.04051734723,OTU1136:0.04051734723):0.02727831014,OTU1170:0.06779565737):0.002032468876):0.05243579027):0.05083786131,(OTU560:0.09380699022,OTU87:0.09380699022):0.0792947876):0.0312358236,(((OTU1657:0.08408219502,(OTU468:0.02488443854,OTU1738:0.02488443854):0.05919775649):0.01988656048,(((((OTU265:0.06759896078,OTU1171:0.06759896078):0.0007390244662,OTU522:0.06833798525):0.007277946949,(((OTU835:0.05574750585,(OTU1528:0.04385202878,OTU743:0.04385202878):0.01189547707):0.001579260554,((OTU387:0.02170281339,OTU720:0.02170281339):0.007940621611,OTU729:0.029643435):0.0276833314):0.01505518782,((OTU1210:0.01559165171,(OTU2002:0.01330500237,OTU431:0.01330500237):0.002286649342):0.006972028352,OTU1103:0.02256368007):0.04981827416):0.003233977971):0.001710767953,(((OTU294:0.03911020255,(OTU285:0.02340112784,OTU2375:0.02340112784):0.01570907471):0.0301017347,((OTU2177:0.0300872211,OTU848:0.0300872211):0.02865478069,((OTU648:0.04306358773,OTU1224:0.04306358773):0.007759910614,((((OTU1520:0.03319636213,((OTU827:0.00562747573,OTU2257:0.00562747573):0.01012325086,OTU541:0.01575072659):0.01744563554):0.00140125208,(OTU634:0.03195419905,(OTU2066:0.01145238102,OTU232:0.01145238102):0.02050181804):0.002643415156):0.008659313792,(OTU662:0.03832101503,(OTU853:0.0373983019,OTU643:0.0373983019):0.0009227131296):0.004935912976):0.004353869857,(((OTU95:0.02274177265,OTU1335:0.02274177265):0.00202354141,OTU842:0.02476531406):0.005278174224,(((OTU380:0.01592128448,(OTU2480:0.01307239614,OTU825:0.01307239614):0.002848888337):0.006220991019,(OTU499:0.0179005671,OTU1547:0.0179005671):0.004241708399):0.007187114212,(OTU1278:0.02144917554,OTU808:0.02144917554):0.007880214165):0.0007140985728):0.01756730958):0.003212700483):0.00791850344):0.01046993547):0.005977993977,(((OTU1548:0.01331722787,OTU2461:0.01331722787):0.03432005256,OTU711:0.04763728042):0.01708710535,(OTU1272:0.04403045873,OTU326:0.04403045873):0.02069392704):0.01046554545):0.002136768928):0.01483221723,OTU342:0.09215891738):0.01180983812):0.04731612322,((((OTU2070:0.05537852312,(OTU1231:0.01830498252,OTU2083:0.01830498252):0.0370735406):0.02648012247,((OTU1802:0.03810705669,((OTU244:0.00963920299,OTU2379:0.00963920299):0.01060272938,(OTU674:0.0155497138,OTU2351:0.0155497138):0.004692218573):0.01786512432):0.03290227074,(OTU1633:0.04075739977,(((OTU2069:0.002294420002,OTU516:0.002294420002):0.01550353034,OTU1549:0.01779795034):0.01154039813,(OTU1369:0.01339379768,OTU514:0.01339379768):0.0159445508):0.01141905129):0.03025192767):0.01084931815):0.00178464413,(OTU2478:0.06243278913,(OTU355:0.02950615635,OTU1100:0.02950615635):0.03292663278):0.02121050058):0.03438490281,(((OTU474:0.02343992716,OTU1263:0.02343992716):0.04932155295,(((OTU1394:0.01312711431,OTU1448:0.01312711431):0.003649879628,OTU30:0.01677699394):0.01140763407,OTU2074:0.02818462801):0.0445768521):0.01150225109,OTU513:0.0842637312):0.03376446132):0.0332566862):0.0530527227):0.03201958953):0.04143373793):0.0152210639):0.06714241167):0.002676111779):0.04635949169);
((((((((((OTU1499:0.08134176977,(OTU2034:0.05857342872,((OTU1501:0.03404683138,OTU1563:0.03404683138):0.0236190684,((OTU931:0.02125948309,OTU1783:0.02125948309):0.01672728322,OTU1598:0.03798676631):0.01967913347):0.0009075289413):0.02276834106):0.007007200178,(OTU1370:0.02599956772,(OTU652:0.008065739957,(OTU1194:0.006168139201,OTU1062:0.006168139201):0.001897600756):0.01793382777):0.06234940223):0.03118191572,(((OTU1873:0.01779003763,OTU1600:0.01779003763):0.01806565619,(OTU1483:0.03166448409,OTU1407:0.03166448409):0.004191209721):0.03005500124,(OTU596:0.04620320195,OTU1569:0.04620320195):0.0197074931):0.05362019062):0.00384540161,((OTU1451:0.04885525226,(OTU551:0.03150210871,(OTU610:0.01726888176,OTU650:0.01726888176):0.01423322695):0.01735314355):0.03530810492,((((OTU926:0.01393031544,(OTU1113:0.008810848278,OTU2035:0.008810848278):0.005119467163):0.02763465425,(OTU758:0.01128677911,(OTU266:0.003115256516,OTU1060:0.003115256516):0.008171522598):0.03027819058):0.01829535048,((OTU1872:0.03030166268,OTU1500:0.03030166268):0.01933057501,(((OTU840:0.01376489144,OTU23:0.01376489144):0.01249479931,(OTU1539:0.01828073932,OTU1831:0.01828073932):0.007978951432):0.007280420704,OTU1310:0.03354011145):0.01609212624):0.01022808248):0.01113683575,(OTU1385:0.05406173222,OTU639:0.05406173222):0.01693542371):0.01316620125):0.0392129301):0.05202323944,(((((((((OTU1193:0.02551991765,OTU20:0.02551991765):0.008766337389,(OTU2123:0.033182097,(OTU97:0.03305589622,OTU1217:0.03305589622):0.0001262007817):0.001104158035):0.02843141517,OTU249:0.06271767021):0.01705223296,OTU1246:0.07976990317):0.001518115419,((OTU1207:0.04902147357,((OTU2048:0.009400169706,OTU2119:0.009400169706):0.01989089912,OTU41:0.02929106883):0.01973040474):0.02546780878,(((OTU564:0.01674516948,OTU1342:0.01674516948):0.01410924709,(OTU100:0.008687866326,OTU777:0.008687866326):0.02216655024):0.02275994169,(OTU1256:0.009329886402,OTU1674:0.009329886402):0.04428447185):0.0208749241):0.006798736238):0.03174710652,(((OTU635:0.04572750351,OTU2714:0.04572750351):0.02889422522,OTU1973:0.07462172874):0.01432340786,(OTU1183:0.08160105397,OTU923:0.08160105397):0.007344082628):0.02408998851):0.01046206313,((((((OTU1327:0.034278382,OTU492:0.034278382):0.00914242116,(OTU122:0.0266685618,OTU900:0.0266685618):0.01675224136):0.02665923638,((OTU1040:0.03917575344,OTU120:0.03917575344):0.005370177093,OTU31:0.04454593053):0.025534109):0.009875622039,((OTU304:0.03025058119,OTU666:0.03025058119):0.006448113074,OTU1955:0.03669869427):0.0432569673):0.002407257623,((OTU1535:0.02492932722,(OTU2031:0.01785164384,OTU2312:0.01785164384):0.007077683378):0.0162795412,OTU1645:0.04120886842):0.04115405077):0.01361880228,(OTU1133:0.08203540255,(((OTU1311:0.03060533001,(OTU1536:0.02363949486,OTU1675:0.02363949486):0.006965835158):0.02212710775,(OTU687:0.04277811199,OTU29:0.04277811199):0.009954325781):0.02339814356,((((OTU1255:0.006679044387,(OTU261:0.005949327725,OTU2033:0.005949327725):0.0007297166626):0.01750419994,(OTU277:0.01249420212,OTU1308:0.01249420212):0.0116890422):0.03578408655,(OTU311:0.03682318616,((OTU48:0.0106587829,OTU318:0.0106587829):0.01525296326,OTU1015:0.02591174616):0.01091144):0.02314414471):0.01538293768,(((((OTU1061:0.0331371063,OTU775:0.0331371063):0.005311895007,OTU1232:0.0384490013):0.008440343895,(OTU1482:0.01555158781,OTU24:0.01555158781):0.03133775739):0.00454459568,((OTU2551:0.045655171,((((OTU884:0.0135301187,OTU1117:0.0135301187):0.02664400686,((OTU1521:0.02466078256,OTU148:0.02466078256):0.001313293011,OTU1309:0.02597407557):0.01420004999):0.0007838186587,OTU52:0.04095794422):0.002216274799,(OTU230:0.03169207188,(OTU1498:0.008647750398,OTU469:0.008647750398):0.02304432148):0.01148214714):0.00248095198):0.002407287421,((OTU1058:0.02579922619,OTU2125:0.02579922619):0.01271474897,(OTU270:0.01769994185,OTU1538:0.01769994185):0.02081403331):0.009548483261):0.003371482459):0.01337141787,OTU406:0.06480535875):0.01054490981):0.0007803127614):0.005904821228):0.01394631892):0.02751546677):0.01862187742,OTU1599:0.1421190657):0.0255672397,(((((((((OTU1204:0.04681584565,((OTU2216:0.02318013977,OTU1678:0.02318013977):0.01634280358,(OTU671:0.03752658247,(((OTU1740:0.01788662363,OTU12:0.01788662363):0.004989456181,(OTU905:0.006392229369,OTU2036:0.006392229369):0.01648385044):0.0109638098,OTU2037:0.03383988961):0.003686692858):0.001996360882):0.007292902296):0.002962229375,OTU887:0.04977807502):0.02047386507,((OTU2129:0.06019457219,(OTU1001:0.01184152053,OTU72:0.01184152053):0.04835305166):0.00861000583,(((OTU644:0.01615438916,OTU1503:0.01615438916):0.01225210204,(OTU1781:0.02081915927,OTU1869:0.02081915927):0.007587331938):0.00480873699,(OTU1867:0.01250880249,OTU2032:0.01250880249):0.0207064257):0.03558934982):0.001447362078):0.01401612299,(((OTU1974:0.005617630566,OTU1718:0.005617630566):0.03875956444,((OTU2225:0.007726610831,OTU1864:0.007726610831):0.03163151065,(OTU426:0.02372183609,OTU1465:0.02372183609):0.0156362854):0.005019073525):0.03029679675,((OTU832:0.02072810584,OTU621:0.02072810584):0.0316296006,(((OTU509:0.008579898272,OTU1239:0.008579898272):0.02870918218,OTU556:0.03728908045):0.001266963898,(OTU209:0.03128024904,OTU946:0.03128024904):0.007275795312):0.01380166208):0.02231628533):0.009594071321):0.01244986758,(((OTU733:0.04797101413,(OTU178:0.02957385185,(OTU566:0.01166921357,OTU1817:0.01166921357):0.01790463828):0.01839716228):0.04202662383,(((((OTU237:0.02023627458,OTU1341:0.02023627458):0.01518775649,OTU952:0.03542403106):0.02660482154,((OTU619:0.03743072817,OTU81:0.03743072817):0.01301522484,((((OTU1504:0.02255218834,OTU187:0.02255218834):0.003985675584,OTU2134:0.02653786392):0.01107048791,((OTU200:0.01359937128,OTU1240:0.01359937128):0.01378653219,OTU8:0.02738590347):0.01022244836):0.006080635257,(((OTU2541:0.01619862037,OTU177:0.01619862037):0.01494840058,(OTU1068:0.01579506391,OTU1977:0.01579506391):0.01535195704):0.0003659816639,OTU910:0.03151300261):0.01217598448):0.006756965916):0.0115828996):0.004518197239,OTU1923:0.06654704984):0.01754900914,(((((OTU2120:0.005356902758,OTU476:0.005356902758):0.03174489036,(OTU403:0.005458142647,OTU1083:0.005458142647):0.03164365047):0.001364460355,(OTU588:0.03118086335,OTU1597:0.03118086335):0.007285390127):0.01845110316,((OTU1643:0.02675313155,OTU646:0.02675313155):0.001748815078,(OTU73:0.02104159439,OTU1047:0.02104159439):0.007460352243):0.02841541):0.005448697751,(((OTU449:0.01049564063,OTU345:0.01049564063):0.009611526931,OTU362:0.02010716756):0.03354999536,(OTU562:0.03279978858,OTU299:0.03279978858):0.02085737435):0.008708891462):0.0217300046):0.005901578982):0.006523062486,((OTU1406:0.003111082209,OTU992:0.003111082209):0.03860570253,(OTU2320:0.0373394297,(OTU147:0.03661934379,(OTU1422:0.01879306679,(OTU258:0.009302457116,OTU1925:0.009302457116):0.009490609672):0.017826277):0.0007200859149):0.004377355034):0.05480391572):0.0001972302078):0.01481072886,(((((OTU1269:0.02553926154,(OTU1866:0.02446182699,(OTU2215:0.01091783743,OTU1063:0.01091783743):0.01354398955):0.001077434551):0.03095189201,OTU1595:0.05649115355):0.006068931231,(OTU924:0.05061842322,((OTU1363:0.005394229649,OTU2314:0.005394229649):0.006664700337,OTU2128:0.01205892999):0.03855949323):0.01194166156):0.0163972248,((OTU1326:0.01502966575,OTU2430:0.01502966575):0.05850201744,(OTU664:0.0278751855,OTU1565:0.0278751855):0.04565649769):0.005425626387):0.01346419972,((((OTU656:0.03757443317,OTU606:0.03757443317):0.01163051019,((OTU159:0.03120940129,(OTU1118:0.03021327995,OTU1328:0.03021327995):0.0009961213389):0.0009040966097,OTU993:0.0321134979):0.01709144546):0.03337469339,(OTU118:0.03377452391,OTU1084:0.03377452391):0.04880511284):0.00703428132,((OTU1463:0.05095351018,(OTU2436:0.03227673442,OTU591:0.03227673442):0.01867677576):0.01484035825,OTU1147:0.06579386843):0.02382004964):0.002807591238):0.01910715021):0.0009899066079,(((((OTU789:0.04450725458,(((OTU322:0.02775235654,OTU542:0.02775235654):0.00189625813,OTU1575:0.02964861467):0.009057491985,(OTU738:0.02132791771,OTU85:0.02132791771):0.01737818894):0.005801147928):0.03084662129,(OTU810:0.04832117651,OTU1116:0.04832117651):0.02703269936):0.004312842817,(((OTU169:0.02259459894,OTU1387:0.02259459894):0.01628877733,OTU1453:0.03888337627):0.02509638163,OTU1540:0.0639797579):0.01568696079):0.02133378094,OTU1384:0.1010004996):0.009093963112,(((OTU1233:0.03029995258,OTU1828:0.03029995258):0.04978832717,(OTU1825:0.02484928934,OTU1362:0.02484928934):0.05523899041):0.00905645786,OTU1361:0.08914473761):0.02094972514):0.002424103378):0.01505947775,(((OTU142:0.006682429284,OTU1004:0.006682429284):0.0295724172,OTU1648:0.03625484648):0.06654253474,((((OTU1523:0.03189401503,OTU1981:0.03189401503):0.01163163626,(OTU206:0.004256798777,OTU1927:0.004256798777):0.03926885251):0.01250222653,(OTU2211:0.02403934978,OTU1303:0.02403934978):0.03198852804):0.04308072867,(OTU1820:0.04174416398,(OTU316:0.01446638731,OTU1646:0.01446638731):0.02727777668):0.0573644425):0.003688774731):0.02478066265):0.03790086611,(((((OTU1975:0.02993915649,OTU1676:0.02993915649):0.001622048695,(OTU19:0.02875194553,OTU751:0.02875194553):0.002809259654):0.02495047747,OTU1874:0.05651168265):0.04454206218,(OTU718:0.09520135098,OTU1089:0.09520135098):0.005852393851):0.01698161778,((OTU964:0.08507836044,((OTU647:0.05939527445,(((OTU1450:0.02391376857,(OTU53:0.01396394411,(OTU489:0.01071015991,OTU435:0.01071015991):0.003253784196):0.009949824464):0.01761299077,(OTU1069:0.03416394785,OTU56:0.03416394785):0.007362811489):0.01297053165,(((OTU1208:0.02275719674,(OTU497:0.0219642671,(OTU938:0.02181980164,OTU1185:0.02181980164):0.0001444654605):0.000792929634):0.004036603402,(OTU1077:0.01037103998,OTU1931:0.01037103998):0.01642276016):0.009285952093,OTU797:0.03607975223):0.01841753876):0.00489798346):0.007755860019,(((OTU579:0.0232992322,OTU1573:0.0232992322):0.01557305202,(OTU1926:0.02430886462,OTU163:0.02430886462):0.0145634196):0.001255146655,OTU2322:0.04012743088):0.02702370359):0.01792722597):0.002054277993,((OTU766:0.05984597491,((OTU873:0.04640435427,((OTU724:0.01702421238,OTU939:0.01702421238):0.0003272281382,OTU98:0.01735144052):0.02905291375):0.01225829537,OTU2045:0.05866264964):0.001183325276):0.02283667347,(((OTU705:0.04689745875,((OTU861:0.008691797804,OTU1466:0.008691797804):0.02550034822,OTU798:0.03419214603):0.01270531273):0.004572695681,(OTU2046:0.04284794644,(OTU1826:0.02699370331,OTU655:0.02699370331):0.01585424313):0.008622207995):0.02035847618,((OTU1218:0.03321089881,OTU1541:0.03321089881):0.009036036844,((OTU1827:0.01356867049,OTU677:0.01356867049):0.004506903195,OTU79:0.01807557368):0.02417136197):0.02958169497):0.01085401776):0.004449990058):0.03090272417):0.04744354737):0.002207395386):0.007713221365):0.02157879677,(((((OTU2410:0.02046684591,OTU1670:0.02046684591):0.01001214673,OTU1710:0.03047899264):0.08293458584,(((OTU1293:0.02620795223,OTU925:0.02620795223):0.02997716625,OTU532:0.05618511848):0.04533840418,OTU2675:0.1015235227):0.01189005582):0.01886019305,OTU1537:0.1322737715):0.06154790503,((OTU2545:0.0668733943,OTU1567:0.0668733943):0.06571885698,OTU1868:0.1325922513):0.06122942528):0.003156646938):0.08015099161,(((((((((OTU1162:0.03278926606,OTU302:0.03278926606):0.007106850484,OTU254:0.03989611655):0.0472331292,(OTU1757:0.0139888319,OTU127:0.0139888319):0.07314041385):0.04071753887,((OTU1881:0.02601178691,OTU229:0.02601178691):0.08204423406,((OTU2142:0.008587178051,OTU2329:0.008587178051):0.07531834455,(((OTU1945:0.01653955465,OTU1258:0.01653955465):0.01769776142,(OTU2213:0.02199465171,OTU1:0.02199465171):0.01224266436):0.03336744437,(OTU2228:0.02340952598,OTU965:0.02340952598):0.04419523447):0.01630076215):0.02415049837):0.01979076365):0.01965503236,(OTU999:0.07774625211,OTU1152:0.07774625211):0.06975556486):0.0332435024,(((OTU2041:0.01483427707,OTU1822:0.01483427707):0.01776089296,OTU572:0.03259517003):0.1144400092,((OTU1837:0.01997844532,OTU1467:0.01997844532):0.04751283644,OTU91:0.06749128175):0.0795438975):0.03371014012):0.0243468118,(((OTU2234:0.06106312737,(OTU1454:0.05608922623,((OTU943:0.01377438549,(OTU407:0.01121168038,OTU1508:0.01121168038):0.002562705119):0.0332646562,OTU1834:0.04703904169):0.009050184541):0.004973901137):0.07513316767,((OTU1505:0.09388332537,OTU530:0.09388332537):0.02726612198,((((OTU1155:0.0517479185,(OTU779:0.02445904587,(OTU2359:0.01158030429,OTU893:0.01158030429):0.01287874158):0.02728887263):0.02024467912,((((OTU2469:0.04667590257,(OTU940:0.01339004191,OTU1018:0.01339004191):0.03328586065):0.003126461678,(OTU103:0.04214136187,(((OTU829:0.0237220933,OTU1456:0.0237220933):0.009765845879,(((OTU2716:0.01910856552,OTU1441:0.01910856552):0.006118979362,OTU196:0.02522754488):0.002709283521,((OTU528:0.01399197791,OTU1078:0.01399197791):0.01341694868,(OTU1768:0.02515905787,OTU2250:0.02515905787):0.002249868715):0.0005279018169):0.005551110777):0.0001732661652,OTU589:0.03366120535):0.008480156522):0.007661002376):0.006281088779,OTU1728:0.05608345302):0.01207704478,((OTU1510:0.01751425889,OTU1393:0.01751425889):0.01356355223,OTU331:0.03107781112):0.03708268668):0.003832099818):0.02137645283,(OTU945:0.01091426198,(OTU1983:0.008219187032,OTU1034:0.008219187032):0.002695074949):0.08245478847):0.008956561419,(((OTU612:0.04782119541,OTU1386:0.04782119541):0.01270509086,(OTU1163:0.04278753866,OTU846:0.04278753866):0.0177387476):0.02881947726,((OTU310:0.02479819452,OTU1488:0.02479819452):0.03309016249,OTU374:0.05788835701):0.03145740651):0.01297984835):0.01882383547):0.01504684769):0.006523443861,OTU2055:0.1427197389):0.06237239228):0.05844949427,((((((OTU507:0.05489529816,(OTU1940:0.04718566836,OTU54:0.04718566836):0.007709629795):0.02608453338,(OTU1988:0.06143012701,OTU388:0.06143012701):0.01954970452):0.02797327516,(((OTU546:0.06562297531,OTU74:0.06562297531):0.01556687687,(OTU576:0.08112258799,(OTU602:0.02491805524,OTU1755:0.02491805524):0.05620453275):6.726418858e-05):0.02733711882,(OTU2156:0.09157871136,(((OTU1127:0.04355628741,OTU307:0.04355628741):0.01039098299,(OTU707:0.0264424714,((OTU444:0.004688216246,OTU1017:0.004688216246):0.004327049863,OTU1166:0.009015266109):0.01742720529):0.027504799):0.02477954383,(OTU55:0.0679244798,((OTU1525:0.006596738499,OTU1408:0.006596738499):0.04887380005,(OTU1682:0.0261186438,OTU1126:0.0261186438):0.02935189475):0.01245394125):0.01080233443):0.01285189713):0.01694825964):0.0004261357019):0.04904386627,((OTU581:0.08701685743,(OTU1048:0.03741709269,(OTU359:0.003672507117,OTU446:0.003672507117):0.03374458557):0.04959976475):0.0282224583,((OTU1526:0.0402165157,(OTU1683:0.03289405,OTU2335:0.03289405):0.007322465702):0.04902034022,(((OTU2230:0.02061035648,OTU138:0.02061035648):0.06074691233,(((OTU504:0.02950354823,OTU1259:0.02950354823):0.02226420302,(OTU1792:0.03043027324,(OTU1134:0.009670538358,(OTU1124:0.005448776036,OTU121:0.005448776036):0.004221762322):0.02075973488):0.02133747801):0.02064650236,(OTU75:0.03744552169,OTU807:0.03744552169):0.03496873192):0.0089430152):0.000919235336,(OTU139:0.0620809457,(((OTU1452:0.02856926975,OTU395:0.02856926975):0.01111211023,OTU248:0.03968137998):0.000220943647,((OTU508:0.01526417446,OTU1132:0.01526417446):0.001089179424,OTU214:0.01635335388):0.02354896975):0.02217862207):0.02019555844):0.006960351777):0.02600245981):0.04275765723):0.01553877493,((((((OTU158:0.0203604707,OTU1502:0.0203604707):0.01672113856,(OTU1005:0.0320264479,OTU594:0.0320264479):0.005055161355):0.008482398453,OTU1009:0.04556400771):0.00918702328,OTU725:0.05475103099):0.04644270882,((((((OTU1219:0.01112489781,OTU400:0.01112489781):0.01948891573,(OTU333:0.01993267516,OTU505:0.01993267516):0.01068113837):0.02661691198,(((OTU708:0.009478921035,OTU1332:0.009478921035):0.01512833954,OTU1686:0.02460726058):0.01977634068,OTU1197:0.04438360126):0.01284712426):0.005622208142,(((OTU1721:0.02413472585,OTU2154:0.02413472585):0.006659394502,(OTU66:0.01518760836,OTU1160:0.01518760836):0.01560651199):0.03103244741,OTU929:0.06182656776):0.001026365902):0.007164231085,OTU1119:0.07001716475):0.02483340083,((((OTU1424:0.01463177795,OTU1836:0.01463177795):0.01171864293,(OTU2343:0.02349762641,OTU1315:0.02349762641):0.002852794461):0.02467471857,(OTU1685:0.02504897999,OTU966:0.02504897999):0.02597615945):0.03680030699,((OTU1766:0.01627512396,OTU1603:0.01627512396):0.06015060373,((OTU1626:0.0433034766,OTU607:0.0433034766):0.03096684949,((OTU815:0.0214983479,(OTU577:0.01677728333,OTU603:0.01677728333):0.00472106457):0.04461167175,OTU1624:0.06611001966):0.008160306434):0.002155401592):0.01139971875):0.007025119141):0.006343174235):0.03672991294,(((OTU423:0.01284485745,OTU892:0.01284485745):0.01723197438,OTU1651:0.03007683183):0.1030050201,(((((OTU778:0.02702576889,(OTU1790:0.02172998843,OTU179:0.02172998843):0.005295780457):0.02184001382,(OTU1091:0.02831858507,(OTU742:0.009042076891,(OTU59:0.006774042653,OTU1761:0.006774042653):0.002268034239):0.01927650818):0.02054719764):0.04569768401,(((OTU624:0.04957204649,(OTU804:0.04872538955,OTU561:0.04872538955):0.0008466569365):0.01664593774,(OTU1760:0.03325387825,OTU1014:0.03325387825):0.03296410598):0.001943125677,((OTU2150:0.02544650219,OTU293:0.02544650219):0.0257730337,OTU212:0.05121953588):0.01694157402):0.02640235682):0.004695236514,OTU1330:0.09925870323):0.001647393338,((((((((OTU1261:0.02716343493,OTU1235:0.02716343493):0.004433039553,(OTU26:0.01404112589,OTU2062:0.01404112589):0.01755534859):0.004227625009,(OTU2152:0.02647734765,OTU1509:0.02647734765):0.009346751837):0.01319464296,OTU135:0.04901874245):0.009760720926,OTU2339:0.05877946338):0.0120599627,OTU1880:0.07083942608):0.02545508339,((OTU2157:0.02064553403,OTU195:0.02064553403):0.02192886269,((OTU874:0.03214171464,OTU1602:0.03214171464):0.002000272708,(OTU1161:0.02928106372,OTU267:0.02928106372):0.004860923624):0.008432409369):0.05372011275):0.004400710988,(OTU762:0.04436322282,(((OTU553:0.02191657908,OTU1314:0.02191657908):0.009589588205,OTU1629:0.03150616728):0.002972788896,(OTU2060:0.01860024283,OTU113:0.01860024283):0.01587871335):0.00988426664):0.05633199763):0.0002108761179):0.03217575534):0.004841800831):0.03561209515):0.02217297834,(((((OTU143:0.01211026981,OTU1764:0.01211026981):0.01735533753,OTU141:0.02946560733):0.03434377703,(OTU1071:0.0551013342,OTU1944:0.0551013342):0.008708050162):0.04358696642,(((OTU1487:0.05761132907,(OTU918:0.0189271389,OTU663:0.0189271389):0.03868419016):0.02995834298,((OTU1765:0.04320244822,OTU533:0.04320244822):0.03270619475,(OTU1486:0.06155198983,(OTU1199:0.04431010056,((OTU32:0.0243795076,OTU1507:0.0243795076):0.01120252585,(OTU1287:0.01662870163,OTU1153:0.01662870163):0.01895333182):0.008728067108):0.01724188927):0.01435665314):0.01166102908):0.01658549516,(OTU1469:0.0958331958,(((((OTU1886:0.04081631489,OTU208:0.04081631489):0.02294410471,(OTU1198:0.03635871045,OTU1025:0.03635871045):0.02740170915):0.005894788455,OTU2529:0.06965520806):0.003138141116,((OTU146:0.02375315574,(OTU1167:0.01363671295,OTU824:0.01363671295):0.01011644279):0.0007446254273,OTU1333:0.02449778117):0.048295568):0.01941357063,OTU2239:0.0922069198):0.003626275998):0.008321971415):0.003241183573):0.05983673008,(((((((OTU94:0.02092121799,OTU1390:0.02092121799):0.009310510746,OTU772:0.03023172874):0.04484248654,OTU1423:0.07507421528):0.02359593118,OTU1092:0.09867014646):0.02917632538,((OTU1762:0.0548690166,OTU243:0.0548690166):0.03916923219,(OTU828:0.0545855854,(OTU88:0.01744044538,OTU794:0.01744044538):0.03714514003):0.03945266338):0.03380822306):0.005780762341,(OTU1992:0.08990419381,OTU330:0.08990419381):0.04372304038):0.002976714015,((((OTU2567:0.06937357157,(OTU441:0.03243146769,(OTU485:0.02000524403,OTU2566:0.02000524403):0.01242622366):0.03694210388):0.008730398289,(OTU990:0.06599166802,OTU1719:0.06599166802):0.01211230183):0.01428671863,OTU22:0.09239068848):0.03089096074,(((OTU1759:0.079171568,(OTU1524:0.05000082418,(OTU386:0.03993463192,OTU1196:0.03993463192):0.01006619226):0.02917074382):0.01579755264,((((OTU2147:0.03963797913,OTU907:0.03963797913):0.01002004758,OTU631:0.04965802671):0.01333089405,((OTU1576:0.03274917774,OTU1650:0.03274917774):0.02640397117,(((OTU1024:0.01662401617,OTU590:0.01662401617):0.004127282155,(OTU1109:0.01972194352,OTU1577:0.01972194352):0.001029354799):0.02247064016,OTU1365:0.04322193848):0.01593121043):0.003835771851):0.02641577839,((((OTU1313:0.004996217405,OTU770:0.004996217405):0.0323986591,(((OTU1627:0.01676502695,OTU880:0.01676502695):0.003715818754,OTU1389:0.0204808457):0.01020306432,OTU495:0.03068391002):0.006710966478):0.03242506394,(((OTU2058:0.04482165459,(OTU2059:0.04099467354,(OTU1286:0.0240642587,(OTU50:0.0168381434,(OTU862:0.01200469304,OTU1625:0.01200469304):0.004833450354):0.007226115302):0.01693041484):0.003826981051):0.004950627351,((((OTU424:0.01684340712,OTU1571:0.01684340712):0.004385485373,OTU455:0.02122889249):0.02598135254,OTU256:0.04721024504):0.001421066921,((OTU292:0.02574267104,OTU841:0.02574267104):0.0168931353,OTU2338:0.04263580634):0.005995505622):0.001140969981):0.008041999927,((((OTU1724:0.01410405529,OTU351:0.01410405529):0.01242030835,(OTU114:0.01176068719,OTU354:0.01176068719):0.01476367645):0.01275465172,(OTU250:0.02346182834,OTU2342:0.02346182834):0.01581718702):0.01246093948,((OTU1296:0.0137593477,OTU410:0.0137593477):0.02387535819,OTU1247:0.03763470588):0.01410524896):0.006074327026):0.01200565857):0.008668384676,(OTU653:0.02013119435,OTU1295:0.02013119435):0.05835713077):0.01091637404):0.005564421488):0.01135167455,((OTU651:0.08777011443,(((OTU373:0.01691061161,OTU548:0.01691061161):0.04086658644,(OTU238:0.05019679912,OTU2558:0.05019679912):0.007580398935):0.01812806909,((OTU512:0.02197604555,(OTU1543:0.01327164991,OTU1725:0.01327164991):0.008704395641):0.04652175088,(OTU2346:0.02257296639,OTU850:0.02257296639):0.04592483004):0.00740747071):0.01186484729):0.001657123367,OTU976:0.0894272378):0.0168935574):0.01696085402):0.01332229898):0.03062913267):0.02847564538):0.0678328992):0.01294540176,((((((OTU951:0.02671000763,OTU1794:0.02671000763):0.01777239971,(OTU771:0.01002764406,OTU1882:0.01002764406):0.03445476328):0.04057867061,(OTU1209:0.02516623467,OTU524:0.02516623467):0.05989484328):0.03856106647,OTU1884:0.1236221444):0.0149077732,(((((OTU202:0.03709326761,(OTU2121:0.03627807723,OTU1090:0.03627807723):0.0008151903752):0.01051499781,OTU2554:0.04760826541):0.02869330251,(OTU694:0.07379397764,((OTU453:0.04378742756,OTU1355:0.04378742756):0.009970739778,((OTU358:0.03697859314,(OTU341:0.02496075621,(OTU337:0.007767094596,OTU2573:0.007767094596):0.01719366161):0.01201783693):0.007740937125,OTU1033:0.04471953026):0.009038637082):0.0200358103):0.002507590283):0.007722083974,(((OTU668:0.03915070587,OTU714:0.03915070587):0.01796959819,(((((OTU689:0.02368176861,(OTU1566:0.0133026727,OTU93:0.0133026727):0.01037909591):0.02891952835,OTU792:0.05260129696):0.002343020369,OTU1234:0.05494431733):0.0002675442054,OTU989:0.05521186154):0.001633423731,(OTU673:0.02669816745,(OTU78:0.02431518458,OTU1793:0.02431518458):0.002382982876):0.03014711781):0.0002750187853):0.008237400966,(OTU1294:0.05799844401,(OTU1570:0.0382097627,((OTU1138:0.02176184799,OTU1587:0.02176184799):0.01256131616,OTU134:0.03432316415):0.003886598556):0.01978868131):0.007359261009):0.01866594688):0.01779534089,((OTU262:0.01756227281,OTU1832:0.01756227281):0.05448902342,((OTU899:0.02771879813,OTU295:0.02771879813):0.02944286591,(OTU1174:0.03404612651,OTU719:0.03404612651):0.02311553753):0.0148896322):0.02976769655):0.03671092483):4.216607341e-05,((((OTU126:0.03661836143,OTU2572:0.03661836143):0.01140042798,(OTU1253:0.0425699068,OTU1720:0.0425699068):0.005448882608):0.04634012842,((OTU2578:0.0502367559,((OTU582:0.02572596933,OTU112:0.02572596933):0.0165400001,(OTU876:0.0161251801,OTU977:0.0161251801):0.02614078934):0.00797078646):0.03757512708,(OTU1070:0.0521569607,OTU1937:0.0521569607):0.03565492228):0.006547034854):0.03600267027,(OTU1331:0.103721813,((OTU1723:0.05761252555,OTU1032:0.05761252555):0.0233723727,(((OTU171:0.03403651249,(OTU404:0.0151029369,OTU2132:0.0151029369):0.01893357559):0.02432649932,(OTU2145:0.03675953553,OTU199:0.03675953553):0.02160347629):0.009121433193,(((OTU1568:0.01661883155,(OTU2210:0.01271794372,OTU1816:0.01271794372):0.003900887833):0.01560914196,OTU981:0.03222797351):0.006465141289,(OTU398:0.03663073657,OTU425:0.03663073657):0.002062378235):0.02879133021):0.01350045324):0.02273691474):0.02663977512):0.008210495591):0.1379149435):0.0006422879124):0.08132186696,(((((OTU224:0.06384724937,OTU1243:0.06384724937):0.1016527492,((OTU730:0.005923378012,OTU790:0.005923378012):0.1136324807,OTU381:0.1195558587):0.04594413991):0.07329060109,(((OTU713:0.06233648275,OTU569:0.06233648275):0.06370213946,((OTU1644:0.02448977018,OTU816:0.02448977018):0.08508459538,OTU1148:0.1095743656):0.01646425665):0.01106514858,(((((OTU7:0.03363660268,(OTU483:0.01059865148,OTU1280:0.01059865148):0.0230379512):0.0002802199583,OTU1415:0.03391682264):0.04483043581,(OTU2500:0.05150585984,(OTU1059:0.02000040528,OTU2092:0.02000040528):0.03150545455):0.02724139861):0.01170237926,((OTU222:0.04327027518,OTU218:0.04327027518):0.007583498368,(OTU1941:0.005997393144,OTU1791:0.005997393144):0.0448563804):0.03959586416):0.01613881256,(((OTU430:0.03723869513,OTU2394:0.03723869513):0.0328812618,(OTU580:0.04091802016,OTU49:0.04091802016):0.02920193678):0.01798545209,OTU868:0.08810540903):0.01848304124):0.03051532052):0.1016868289):0.05105247302,(OTU2004:0.1462199963,OTU2262:0.1462199963):0.1436230764):0.01453663059,((((((((OTU916:0.01288622644,OTU699:0.01288622644):0.02792616418,OTU1237:0.04081239062):0.004941079754,OTU1288:0.04575347037):0.008717830691,(OTU188:0.03605170562,OTU2170:0.03605170562):0.01841959544):0.112660435,(((OTU463:0.04681494575,OTU464:0.04681494575):0.03133437475,OTU2380:0.0781493205):0.07419367753,(((((OTU2415:0.02555636368,(OTU475:0.008957864739,OTU2659:0.008957864739):0.01659849894):0.01898139688,OTU1671:0.04453776056):0.006432647005,(OTU1191:0.01269626072,OTU151:0.01269626072):0.03827414685):0.03256133654,((OTU937:0.06628764566,((OTU909:0.03480791792,OTU1159:0.03480791792):0.01205452674,OTU251:0.04686244466):0.019425201):0.005712611028,((OTU1970:0.01028728793,OTU968:0.01028728793):0.01156199198,OTU338:0.0218492799):0.05015097679):0.01153148742):0.0420826286,(((OTU349:0.02304838874,OTU1812:0.02304838874):0.02322688925,OTU1617:0.04627527799):0.03816147592,((OTU344:0.04244896081,OTU1036:0.04244896081):0.0364189829,OTU1187:0.07886794371):0.005568810207):0.0411776188):0.02672862532):0.01478873804):0.02249699936,(((OTU2523:0.08865884434,(OTU2581:0.06759163276,(OTU2318:0.05253962963,(OTU1479:0.04454508007,(((OTU3:0.0155897815,OTU583:0.0155897815):0.00256486682,OTU785:0.01815464832):0.0177718857,OTU45:0.03592653402):0.008618546045):0.00799454956):0.01505200313):0.02106721157):0.05340049719,(OTU2323:0.09348695715,OTU2260:0.09348695715):0.04857238438):0.02685582833,((OTU2274:0.0101160532,OTU537:0.0101160532):0.06367578684,OTU958:0.07379184004):0.09512332982):0.02071356558):0.04299887361,(((((OTU1534:0.02306211034,OTU2114:0.02306211034):0.08709833371,(OTU820:0.06806255949,(((OTU2534:0.0420638628,((OTU1477:0.01410584893,OTU1364:0.01410584893):0.006493035699,OTU83:0.02059888463):0.02146497817):0.007851158769,OTU434:0.04991502157):0.01034670396,(OTU269:0.009119635234,OTU61:0.009119635234):0.0511420903):0.007800833963):0.04209788455):0.03795877613,(((OTU796:0.03565637302,(OTU63:0.01907139567,OTU2080:0.01907139567):0.01658497735):0.01492049176,((OTU1299:0.02779009233,OTU69:0.02779009233):0.01391035471,OTU1582:0.04170044704):0.008876417738):0.01916608141,((OTU908:0.05000661939,(OTU847:0.01728764093,OTU1075:0.01728764093):0.03271897846):0.01102656517,OTU1215:0.06103318456):0.008709761625):0.07837627399):0.01026724304,((((OTU1426:0.03136371529,(OTU1205:0.02800815255,OTU1545:0.02800815255):0.00335556274):0.06038280196,(((OTU496:0.008623863936,OTU68:0.008623863936):0.0492776339,OTU1319:0.05790149783):0.017824771,((OTU193:0.05214158577,OTU521:0.05214158577):0.006119543917,((OTU290:0.02260696285,OTU1250:0.02260696285):0.03530592363,(((((OTU2255:0.003201751475,OTU123:0.003201751475):0.008544427105,OTU852:0.01174617858):0.002592154084,(OTU1427:0.003609544572,OTU2085:0.003609544572):0.01072878809):0.009120694494,OTU854:0.02345902716):0.01628690176,(OTU645:0.02938584415,OTU21:0.02938584415):0.01036008476):0.01816695757):0.000348243203):0.01746513915):0.01602024841):0.01633878881,(((OTU1634:0.04416382415,OTU271:0.04416382415):0.01485017479,((OTU786:0.01662143755,OTU1242:0.01662143755):0.03752231692,OTU279:0.05414375446):0.004870244477):0.03424880714,OTU1457:0.09326280608):0.01482249998):0.01260219005,(((OTU131:0.09219853889,((((OTU660:0.01829331884,OTU2722:0.01829331884):5.819482359e-05,OTU239:0.01835151366):0.04694106693,(OTU488:0.05407350315,OTU2049:0.05407350315):0.01121907745):0.01060774714,((OTU2162:0.02029906835,OTU605:0.02029906835):0.04450052916,(OTU1120:0.01259819661,OTU1011:0.01259819661):0.05220140089):0.01110073023):0.01629821116):0.02391737416,((((OTU740:0.08234256097,(OTU376:0.06715379916,OTU787:0.06715379916):0.01518876182):0.005511438407,((OTU2759:0.02450646747,OTU2302:0.02450646747):0.03218452751,OTU288:0.05669099498):0.0311630044):0.01222457614,((OTU1076:0.03696009241,(OTU129:0.01885895065,OTU2084:0.01885895065):0.01810114176):0.02035223116,(OTU154:0.01812203518,(OTU897:0.008469228616,OTU1550:0.008469228616):0.009652806566):0.03919028839):0.04276625195):0.01321619692,OTU1282:0.1132947724):0.002821140604):0.0009495302067,(((OTU203:0.01295046983,OTU1735:0.01295046983):0.05402997455,OTU625:0.06698044438):0.03839473516,((((OTU1378:0.0461526783,(OTU1211:0.04326254884,(OTU531:0.0066101074,OTU227:0.0066101074):0.03665244144):0.002890129469):0.0306333227,(((OTU353:0.03255194351,OTU1298:0.03255194351):0.008589005169,OTU614:0.04114094867):0.008815109705,(OTU1223:0.01285003471,OTU568:0.01285003471):0.03710602367):0.02682994263):0.01172991571,((((OTU1839:0.01768806556,OTU454:0.01768806556):0.007622403986,OTU334:0.02531046955):0.02721905254,(((OTU620:0.01486102387,OTU535:0.01486102387):0.008365194154,OTU615:0.02322621803):0.004158272502,OTU1072:0.02738449053):0.02514503156):0.02459506479,OTU450:0.07712458687):0.01139132984):0.01400088957,((((OTU164:0.06816136826,(OTU2374:0.05763078341,(OTU1607:0.03931964184,OTU1801:0.03931964184):0.01831114157):0.01053058485):0.0002777410514,(OTU1894:0.02924461488,OTU2001:0.02924461488):0.03919449443):0.0007654272557,(OTU567:0.03266028573,OTU211:0.03266028573):0.03654425084):0.02337130647,(OTU1029:0.07946383967,((OTU947:0.0650093823,(OTU1238:0.03585122651,OTU1969:0.03585122651):0.02915815579):0.004018529053,OTU1350:0.06902791136):0.01043592831):0.01311200337):0.009940963249):0.00285837325):0.01169026372):0.003622052852):0.03769896711):0.05276682329,((((OTU723:0.09829454117,((((((OTU5:0.03056878845,((OTU1262:0.003546026953,OTU1042:0.003546026953):0.02234711083,OTU416:0.02589313778):0.004675650675):0.006091347515,(OTU1557:0.02512093902,OTU2106:0.02512093902):0.01153919694):0.01085308241,OTU558:0.04751321837):0.007519134908,(OTU448:0.04851463001,(OTU2296:0.04110471181,(OTU1694:0.02574497477,OTU9:0.02574497477):0.01535973704):0.007409918195):0.006517723274):0.005042244477,((((OTU57:0.01509483877,OTU1813:0.01509483877):0.007602607517,OTU1641:0.02269744628):0.00941259662,OTU1420:0.0321100429):0.0152669374,OTU165:0.0473769803):0.01269761746):0.019606928,((OTU1913:0.04812074518,(OTU1305:0.02839268607,OTU38:0.02839268607):0.01972805911):0.0301235525,(OTU486:0.04030958021,OTU1304:0.04030958021):0.03793471747):0.001437228074):0.01861301542):0.03342535095,OTU1532:0.1317198921):0.04599157348,((((((OTU776:0.04997390833,(OTU2131:0.002962347803,OTU1544:0.002962347803):0.04701156053):0.007843924053,(OTU1145:0.05450695159,OTU43:0.05450695159):0.003310880796):0.06169947461,OTU1031:0.119517307):0.01366616882,(OTU419:0.06176713215,OTU1381:0.06176713215):0.07141634366):0.001438379224,OTU119:0.134621855):0.02898878071,((OTU803:0.1175407175,((OTU65:0.02073681224,OTU1122:0.02073681224):0.08130927712,(OTU2164:0.03707588191,(OTU559:0.02627231,OTU1157:0.02627231):0.01080357191):0.06497020745):0.01549462818):0.02040624015,(OTU1776:0.07557388603,(OTU2113:0.02387768303,OTU282:0.02387768303):0.051696203):0.06237307166):0.02566367806):0.01410082986):0.01848795658,(((((((OTU1177:0.01093051044,OTU166:0.01093051044):0.01401061966,OTU1012:0.0249411301):0.009514224815,(OTU595:0.02941999529,OTU997:0.02941999529):0.005035359624):0.04293352871,((OTU667:0.005813185321,OTU860:0.005813185321):0.05088703115,(OTU215:0.02511341928,(OTU1203:0.0065097828,OTU1519:0.0065097828):0.01860363648):0.03158679719):0.02068866715):0.008207515337,OTU1668:0.08559639896):0.06829534126,(OTU1478:0.09517331005,((OTU1517:0.0623557627,OTU988:0.0623557627):0.01317762094,OTU1276:0.07553338364):0.01963992641):0.05871843017):0.0376564689,OTU2406:0.1915482091):0.004651213069):0.01495386431):0.02147432254):0.05236953451,((((((OTU457:0.05132976724,(OTU185:0.03467211525,OTU1192:0.03467211525):0.01665765199):0.01935076909,((OTU944:0.02389734002,(OTU765:0.01188263555,OTU1268:0.01188263555):0.01201470447):0.0269461328,OTU132:0.05084347282):0.0198370635):0.002054165738,OTU64:0.07273470206):0.002234229053,(OTU1178:0.03815167568,OTU1281:0.03815167568):0.03681725543):0.05524372008,((OTU1729:0.05380592529,OTU1252:0.05380592529):0.001876177858,OTU1396:0.05568210315):0.07453054805):0.05294232916,(OTU1096:0.1137620216,((OTU1413:0.03150252487,OTU167:0.03150252487):0.004603552413,OTU1104:0.03610607728):0.07765594429):0.06939295879):0.1018421632):0.01938255975):0.05407147877):0.04001553721,(((((((OTU1807:0.1994520937,OTU414:0.1994520937):0.008861876647,((OTU109:0.06175606191,OTU418:0.06175606191):0.1312050057,(((((((OTU2137:0.05146571931,((OTU753:0.03560319946,OTU630:0.03560319946):0.01261278432,((OTU717:0.01296003734,OTU443:0.01296003734):0.02972363439,((OTU525:0.01884743158,OTU1875:0.01884743158):0.02332467108,OTU399:0.04217210266):0.0005115690712):0.005532312047):0.003249735534):0.01395526879,((((OTU130:0.03615792797,(OTU809:0.01856846655,OTU2419:0.01856846655):0.01758946141):0.02350627106,(OTU350:0.05042393945,OTU1186:0.05042393945):0.009240259579):0.002160791082,(OTU741:0.008605860001,OTU761:0.008605860001):0.05321913011):0.003137231787,(OTU688:0.02382088789,OTU1392:0.02382088789):0.04114133401):0.000458766201):0.01687168506,(((OTU675:0.02640946571,(OTU640:0.01103194542,OTU459:0.01103194542):0.01537752029):0.01759264363,OTU759:0.04400210935):0.01435890973,(OTU1213:0.01983185209,(OTU1257:0.01035788246,OTU573:0.01035788246):0.009473969622):0.03852916699):0.02393165409):0.0316009097,((OTU727:0.08681617419,OTU679:0.08681617419):0.01725883574,((OTU654:0.08025683762,(OTU791:0.06113255112,((OTU896:0.02248213293,OTU682:0.02248213293):0.002320159256,OTU1756:0.02480229218):0.03633025893):0.01912428651):0.02177141921,OTU1312:0.1020282568):0.002046753101):0.009818572928):0.00246535639,OTU627:0.1163589393):0.001982728217,(((OTU555:0.02632476052,OTU550:0.02632476052):0.01978226713,(OTU1354:0.04311381248,OTU801:0.04311381248):0.002993215162):0.001181195681,OTU917:0.04728822333):0.07105344414):0.01943192606,(OTU975:0.02760661699,OTU748:0.02760661699):0.1101669765):0.05518747406):0.01535290279):0.08268765301,(((OTU1265:0.0572624559,OTU201:0.0572624559):0.03490694567,((OTU2175:0.05517655182,OTU2464:0.05517655182):0.0136526102,(OTU260:0.05218594643,OTU191:0.05218594643):0.01664321559):0.02334023954):0.140951823,((OTU235:0.02301370007,OTU1770:0.02301370007):0.1070161295,(OTU2356:0.11467856,(OTU305:0.08141870095,OTU980:0.08141870095):0.03325985904):0.01535126956):0.103091395):0.05788039887):0.005129923441,OTU536:0.2961315468):0.01555043797,(((((((((OTU813:0.01301460433,OTU116:0.01301460433):0.08144191043,(OTU600:0.08852807456,OTU1615:0.08852807456):0.005928440194):0.04915634486,((OTU192:0.05890561108,((OTU280:0.03330583242,OTU767:0.03330583242):0.01463216006,(OTU1856:0.02712309378,OTU150:0.02712309378):0.02081489869):0.01096761861):0.08140313713,(OTU1614:0.09917247194,OTU106:0.09917247194):0.04113627627):0.003304111394):0.007180258377,((((OTU44:0.0296416384,OTU839:0.0296416384):0.0314247273,((OTU1146:0.03126504547,OTU375:0.03126504547):0.01372433646,(OTU478:0.009234692472,OTU1405:0.009234692472):0.03575468946):0.01607698377):0.05244137363,((OTU2190:0.01288456836,OTU115:0.01288456836):0.02587486309,OTU1618:0.03875943145):0.07474830787):0.02000770233,((OTU220:0.06299465809,OTU1404:0.06299465809):0.03399054246,(OTU438:0.05700315095,OTU575:0.05700315095):0.0399820496):0.03653024111):0.01727767633):0.03540666249,((OTU760:0.01744398331,OTU102:0.01744398331):0.01789573572,(OTU2412:0.01092652587,OTU1709:0.01092652587):0.02441319315):0.1508600615):0.02631125335,((OTU2401:0.1058572728,(OTU1561:0.08805797772,(OTU207:0.05598970945,OTU1860:0.05598970945):0.03206826827):0.01779929507):0.04968126511,(OTU2287:0.1247464251,((OTU1559:0.09129232913,((OTU1447:0.04180308207,(OTU2400:0.03515726589,((OTU1367:0.008504396111,OTU34:0.008504396111):0.00919148622,(OTU1065:0.005394661467,OTU413:0.005394661467):0.01230122086):0.01746138356):0.006645816181):0.02700104351,OTU1516:0.06880412558):0.02248820354):0.02584237251,(((OTU593:0.0276426488,(OTU1340:0.0238706835,OTU1158:0.0238706835):0.0037719653):0.07095161371,((OTU1277:0.05026731202,((OTU252:0.03018841581,OTU2025:0.03018841581):0.001303318883,OTU1747:0.0314917347):0.01877557732):0.02980926195,((OTU264:0.01612608973,OTU1418:0.01612608973):0.01008995225,OTU440:0.02621604198):0.05386053198):0.01851768854):0.001387015637,((OTU1275:0.08570351477,((OTU1494:0.04269970498,(OTU124:0.007986341366,OTU954:0.007986341366):0.03471336361):0.03599220176,((OTU1402:0.06867587326,(OTU1591:0.04462464352,(OTU1368:0.0304852253,OTU859:0.0304852253):0.01413941821):0.02405122974):0.004244957262,(OTU1081:0.07067144223,(((OTU1051:0.01690431569,OTU1190:0.01690431569):0.03357338822,((OTU736:0.01840361753,OTU1665:0.01840361753):0.02912292506,OTU1189:0.04752654259):0.002951161323):0.0001115192927,OTU67:0.05058922321):0.02008221902):0.002249388297):0.005771076208):0.007011608032):0.01339855528,(OTU540:0.02264946706,OTU936:0.02264946706):0.07645260299):0.0008792080975):0.01715342349):0.007611723505):0.03079211275):0.05697249592):0.02465361261,(((((OTU347:0.04983486623,(OTU769:0.01188727064,OTU1020:0.01188727064):0.03794759559):0.001254535626,(OTU17:0.04837912148,(OTU1102:0.04275567436,OTU1338:0.04275567436):0.005623447124):0.002710280372):0.1113828051,(OTU125:0.06084286157,((OTU145:0.01425155555,OTU71:0.01425155555):0.01014523524,OTU875:0.02439679078):0.03644607079):0.1016293453):0.002331641934,(OTU622:0.1434283708,(((OTU152:0.03303212148,OTU2102:0.03303212148):0.01568014269,(OTU950:0.03761383501,OTU42:0.03761383501):0.01109842915):0.0782738638,((OTU587:0.0783030113,OTU278:0.0783030113):0.01159712106,(OTU518:0.07658563497,(((((OTU284:0.009267011514,OTU715:0.009267011514):0.004498816795,OTU168:0.01376582831):0.03801320083,(((OTU1518:0.007756282196,OTU153:0.007756282196):0.02461136932,((OTU1907:0.01393624751,OTU1749:0.01393624751):0.001556353662,OTU1704:0.01549260117):0.01687505034):0.01685248684,OTU2205:0.04922013835):0.002558890791):0.007913771799,(((OTU161:0.01872295747,OTU914:0.01872295747):0.001506983502,OTU1962:0.02022994097):0.03926207788,(((OTU33:0.02918669224,OTU356:0.02918669224):0.01188040824,(OTU783:0.01814272114,OTU942:0.01814272114):0.02292437933):0.01714906411,OTU197:0.05821616458):0.001275854271):0.0002007820897):0.007669514286,OTU2022:0.06736231523):0.009223319744):0.01331449739):0.0370859956):0.01644224287):0.021375478):0.0628757692,((((OTU1460:0.04296406766,(OTU2290:0.03325291972,(OTU110:0.02744154477,OTU372:0.02744154477):0.005811374956):0.009711147936):0.1187216288,(OTU401:0.07229747381,(OTU2103:0.06950657967,(OTU247:0.06023745933,(((((((OTU289:0.01911938815,OTU317:0.01911938815):0.003405840023,OTU1227:0.02252522817):0.0009273588659,(OTU246:0.02227380519,(OTU445:0.01056413172,OTU2508:0.01056413172):0.01170967346):0.001178781852):0.005644226395,OTU221:0.02909681343):0.004951293821,(OTU1613:0.003577026509,OTU2527:0.003577026509):0.03047108074):0.005196414048,OTU1229:0.0392445213):0.01256955508,(((OTU1905:0.03356955942,(OTU257:0.03109600066,(OTU186:0.01498567269,(OTU1496:0.01168077157,OTU2192:0.01168077157):0.003304901121):0.01611032797):0.002473558763):0.0003426968144,OTU1228:0.03391225623):0.01274368312,OTU392:0.04665593936):0.005158137026):0.008423382942):0.00926912034):0.002790894148):0.08938822262):0.02512552822,((((((OTU703:0.07198615282,OTU672:0.07198615282):0.009574536447,OTU750:0.08156068926):0.04300780218,(OTU2637:0.09344639182,OTU1560:0.09344639182):0.03112209962):0.009987124172,OTU320:0.1345556156):0.006196155927,(OTU2289:0.00420357661,OTU633:0.00420357661):0.1365481949):0.02108429391,(OTU1165:0.03407742234,OTU140:0.03407742234):0.1277586431):0.02497515919):0.01348406803,((OTU676:0.09554660967,OTU170:0.09554660967):0.07669594048,((((OTU323:0.01720902492,OTU565:0.01720902492):0.03327681653,OTU922:0.05048584145):0.1113915211,(((OTU2645:0.05411485216,(OTU467:0.05156453683,((OTU107:0.01331735226,OTU174:0.01331735226):0.01907467423,OTU389:0.03239202649):0.01917251035):0.002550315328):0.01557613804,((OTU35:0.01071178178,OTU1778:0.01071178178):0.03798096644,((((OTU259:0.02484533732,((OTU411:0.01804254304,OTU1777:0.01804254304):0.003444432349,OTU181:0.02148697539):0.003358361931):0.002951529304,(OTU962:0.02133240105,OTU963:0.02133240105):0.006464465574):0.004788508661,OTU384:0.03258537529):0.01490771417,(OTU1182:0.03374614093,OTU2294:0.03374614093):0.01374694853):0.001199658764):0.02099824197):0.04201510927,((OTU891:0.02455139859,OTU36:0.02455139859):0.03319187042,((OTU806:0.01092494655,(OTU1360:0.00638009653,OTU104:0.00638009653):0.004544850019):0.04313889834,((OTU1705:0.03883697204,OTU1359:0.03883697204):0.01227920579,(OTU128:0.005779174244,OTU970:0.005779174244):0.04533700358):0.002947667062):0.003679424119):0.05396283046):0.0501712631):0.001336535608,(OTU1144:0.1246755236,OTU1052:0.1246755236):0.03853837456):0.009028651978):0.02805274253):0.02738432535):0.009485028392):0.02836417085,((((OTU1082:0.08323017518,OTU226:0.08323017518):0.04181495895,(OTU2207:0.08983208149,(OTU1449:0.0279216785,OTU1000:0.0279216785):0.061910403):0.03521305263):0.04385986625,OTU882:0.1689050004):0.05140796546,(((((OTU27:0.02025147984,OTU340:0.02025147984):0.03263697136,OTU1128:0.0528884512):0.0646238369,(OTU494:0.03319111466,OTU39:0.03319111466):0.08432117344):0.0598012623,(OTU678:0.1061288079,(((OTU1533:0.02543342552,OTU274:0.02543342552):0.002769424689,OTU343:0.02820285021):0.04760103299,(OTU830:0.03108434335,OTU62:0.03108434335):0.04471953985):0.03032492466):0.07118474255):0.01783210816,(OTU2203:0.1050416796,OTU2298:0.1050416796):0.09010397893):0.02516730727):0.04521585144):0.008132395801,(((OTU503:0.1119266266,(OTU301:0.09119134137,((OTU1909:0.04758674378,((OTU319:0.01253380116,OTU1908:0.01253380116):0.03372703366,OTU1964:0.04626083481):0.001325908966):0.03603573628,OTU2198:0.08362248006):0.007568861312):0.02073528526):0.0592525336,((((OTU1903:0.05944271155,((OTU105:0.0116180529,OTU1958:0.0116180529):0.02392891569,(OTU1107:0.02802893311,OTU1855:0.02802893311):0.007518035483):0.02389574296):0.004307912829,((OTU1630:0.02115941627,(OTU1578:0.01794967134,OTU1455:0.01794967134):0.003209744932):0.0359719255,((OTU838:0.005678084543,OTU70:0.005678084543):0.02417741807,(OTU1459:0.02406406513,OTU1416:0.02406406513):0.005791437485):0.02727583915):0.006619282614):0.04333486855,((OTU417:0.07843488366,(OTU1403:0.069276578,(OTU378:0.03791676687,OTU609:0.03791676687):0.03135981113):0.009158305668):0.001876071879,OTU315:0.08031095554):0.02677453738):0.04862468372,((((OTU1531:0.07251558567,(OTU2104:0.02665784696,(OTU1862:0.02032568538,(OTU396:0.01054092052,OTU1417:0.01054092052):0.009784764864):0.006332161581):0.04585773871):0.01811675506,((((OTU757:0.01758876665,OTU190:0.01758876665):0.02648474298,((OTU1283:0.02507124001,(OTU162:0.006817322004,OTU204:0.006817322004):0.01825391801):0.006686936535,(OTU1461:0.02956435097,(OTU1667:0.0190407464,(OTU291:0.01324319085,OTU172:0.01324319085):0.005797555545):0.01052360458):0.002193825575):0.01231533308):0.04089134087,((OTU686:0.0147940897,OTU571:0.0147940897):0.0642478732,(OTU1859:0.007637508502,OTU1046:0.007637508502):0.0714044544):0.005922887588):0.005091028642,(OTU216:0.07521640645,((OTU520:0.02377512889,OTU1748:0.02377512889):0.01688612026,OTU241:0.04066124915):0.0345551573):0.01483947269):0.0005764615918):0.04599252723,(((OTU99:0.01609333666,(OTU1066:0.009914752939,OTU2639:0.009914752939):0.00617858372):0.01571107416,OTU352:0.03180441082):0.008808707485,(OTU2512:0.009221719864,OTU2403:0.009221719864):0.03139139844):0.09601174965):0.008916364198,((OTU971:0.05061726609,OTU1021:0.05061726609):0.09461517719,OTU234:0.1452324433):0.0003087888755):0.01016894449):0.01546898358):0.02976580007,(OTU1495:0.1557733151,OTU276:0.1557733151):0.0451716452):0.07271625277):0.03802077172):0.002236420478,(OTU734:0.2879626792,(((OTU701:0.1452562724,((OTU156:0.01588279181,OTU1131:0.01588279181):0.1098842368,(OTU1421:0.05145524413,OTU691:0.05145524413):0.07431178445):0.01948924379):0.04881936815,(OTU1470:0.1363141578,(OTU1056:0.0145016512,OTU869:0.0145016512):0.1218125066):0.05776148274):0.03449695743,((OTU111:0.1063714871,OTU837:0.1063714871):0.0920862654,(((OTU1374:0.05087211984,(OTU953:0.02766012989,OTU1731:0.02766012989):0.02321198994):0.07816436718,(OTU1412:0.1045987731,(((((OTU1037:0.02304562989,(OTU2075:0.01228246925,OTU1410:0.01228246925):0.01076316064):0.04441760796,OTU683:0.06746323785):0.01922696474,((((OTU1093:0.04119232311,OTU1574:0.04119232311):0.008685337551,(((OTU1039:0.01478380484,OTU92:0.01478380484):0.004830754361,OTU802:0.0196145592):0.009417225601,(((OTU182:0.01233878035,OTU205:0.01233878035):0.01123346678,OTU1588:0.02357224714):0.00369241555,((OTU366:0.0087375154,OTU183:0.0087375154):0.01722136048,OTU911:0.02595887588):0.001305786812):0.001767122108):0.02084587586):0.004050905751,(((OTU1851:0.0117369338,OTU1003:0.0117369338):0.01900653449,OTU1322:0.03074346829):0.004559354757,(OTU1106:0.02137067478,OTU881:0.02137067478):0.01393214827):0.01862574336):0.02954458446,(((OTU1744:0.02829913913,OTU658:0.02829913913):0.003874621756,(OTU213:0.007821909411,OTU231:0.007821909411):0.02435185148):0.03051966211,(OTU669:0.05386401754,((((OTU369:0.0182299458,(OTU1274:0.007433600102,OTU1849:0.007433600102):0.01079634569):0.0006146427671,(OTU1773:0.01750080895,OTU1474:0.01750080895):0.001343779611):0.00502350421,OTU101:0.02386809277):0.02104411225,((OTU851:0.02106291265,OTU1357:0.02106291265):0.01564703796,((OTU1150:0.01523002147,(OTU77:0.01118197843,OTU920:0.01118197843):0.004048043035):0.009990985134,(OTU1493:0.0127549972,OTU1379:0.0127549972):0.0124660094):0.01148894401):0.008202254409):0.00895181252):0.008829405455):0.02077972787):0.003217051722):0.002284350299,((((((OTU949:0.02417107232,OTU933:0.02417107232):0.02045907454,((OTU2013:0.004553937786,OTU629:0.004553937786):0.03299369991,OTU2418:0.0375476377):0.007082509166):0.01544646804,(((OTU1921:0.04651219079,(((((OTU245:0.005921420587,OTU597:0.005921420587):0.01340070375,OTU818:0.01932212433):0.006289132207,OTU563:0.02561125654):0.008097219835,OTU1876:0.03370847638):0.00877602607,OTU223:0.04248450245):0.004027688339):0.00827385326,((OTU2321:0.01817977509,(OTU1225:0.01687807699,OTU1399:0.01687807699):0.001301698095):0.01427503612,OTU974:0.03245481121):0.02233123284):0.004431223312,OTU1043:0.05921726736):0.0008593475491):0.01549898601,((OTU604:0.01883628489,OTU1334:0.01883628489):0.0167037247,(OTU194:0.005214390511,OTU390:0.005214390511):0.03032561908):0.04003559132):0.001659100798,OTU1429:0.07723470171):0.009331476335,(((OTU501:0.01214689643,OTU1481:0.01214689643):0.02752465871,OTU1530:0.03967155514):0.01202639151,((OTU491:0.008423078116,OTU1345:0.008423078116):0.03796933972,(((OTU1375:0.008473052918,OTU1661:0.008473052918):0.002666516171,OTU498:0.01113956909):0.01191457911,OTU2391:0.0230541482):0.02333826963):0.005305528813):0.0348682314):0.002408374839):0.0031541347,(OTU1306:0.04188270812,OTU1087:0.04188270812):0.05024597947):0.0124700855):0.02443771392):0.03779106388,OTU1631:0.1668275509):0.03163020164):0.0301148454):0.0593900813):0.02595572603):0.01711635282,((OTU1016:0.06010652406,((OTU1789:0.01858371407,OTU527:0.01858371407):0.03796551242,(OTU1490:0.03655588923,OTU240:0.03655588923):0.01999333726):0.003557297574):0.07756952419,(OTU2097:0.1168523154,(OTU198:0.03396416173,OTU895:0.03396416173):0.08288815371):0.02082373281):0.1933587098):0.06743196118):0.01049129993,((((((((OTU487:0.05166391386,(OTU144:0.04439758746,OTU1554:0.04439758746):0.007266326404):0.07319013862,((OTU1803:0.04030124353,OTU173:0.04030124353):0.04049516273,(OTU2053:0.05677812289,(OTU1562:0.03464044388,(OTU1673:0.01755312484,OTU236:0.01755312484):0.01708731905):0.02213767901):0.02401828337):0.04405764623):0.01037107989,OTU10:0.1352251324):0.02875698225,((((OTU1430:0.1073098191,OTU1175:0.1073098191):0.004018161792,(OTU872:0.1103383998,((OTU367:0.02843151875,OTU709:0.02843151875):0.02029931643,OTU752:0.04873083518):0.06160756465):0.00098958107):0.01393025557,((OTU1044:0.02661148385,OTU831:0.02661148385):0.08655850316,(((((OTU1840:0.02128914809,OTU659:0.02128914809):0.01438190407,OTU611:0.03567105216):0.02859070352,OTU570:0.06426175568):0.002044366251,(OTU47:0.03382359328,(((OTU382:0.005403628879,OTU1329:0.005403628879):0.004278031655,OTU1377:0.009681660534):0.007423052536,OTU1346:0.01710471307):0.01671888021):0.03248252866):0.04639017435,(OTU500:0.01290439834,OTU1443:0.01290439834):0.09979189795):0.0004736907294):0.01208824946):0.03640978909,((OTU1088:0.02356847636,OTU1115:0.02356847636):0.1011612663,(OTU902:0.112412602,((OTU11:0.0738141085,((OTU641:0.05823529283,OTU1130:0.05823529283):0.01407944752,((OTU987:0.03531872602,OTU1654:0.03531872602):0.0274759013,(OTU735:0.04328799108,OTU1206:0.04328799108):0.01950663624):0.009520113019):0.001499368155):0.02035409019,(OTU40:0.04249356756,OTU1902:0.04249356756):0.05167463113):0.01824440332):0.01231714067):0.03693828289):0.00231408905):0.0744726444,((((OTU117:0.03622407046,OTU2029:0.03622407046):0.0186454346,(OTU1491:0.01682484722,OTU1737:0.01682484722):0.03804465784):0.02304992976,OTU253:0.07791943482):0.1023434428,((OTU1409:0.004488749167,OTU1425:0.004488749167):0.05545035962,(OTU1316:0.003633181721,OTU217:0.003633181721):0.05630592707):0.1203237689):0.05819188137):0.02800863443,((((OTU972:0.07958069599,(OTU1170:0.07807878393,(OTU1136:0.06255500623,((((OTU1347:0.0217281646,OTU863:0.0217281646):0.02342735415,(OTU1181:0.01419455301,OTU1111:0.01419455301):0.03096096574):0.008250145524,(OTU1002:0.04248063985,(OTU948:0.0366139876,OTU1073:0.0366139876):0.005866652249):0.01092502442):0.001070034764,(OTU737:0.05151326423,(OTU1074:0.03629001823,(OTU732:0.03444669887,OTU763:0.03444669887):0.00184331936):0.015223246):0.002962434804):0.008079307191):0.0155237777):0.001501912058):0.07638586597,(((((((OTU1264:0.03688441316,OTU360:0.03688441316):0.01209004904,OTU800:0.04897446219):0.0004262555442,OTU739:0.04940071774):0.01415882773,((((OTU601:0.02344485803,(OTU1411:0.01818517332,OTU1057:0.01818517332):0.005259684707):0.0002522148361,(OTU1307:0.02325213617,OTU721:0.02325213617):0.0004449366955):0.02405415699,(OTU927:0.03861771199,OTU1026:0.03861771199):0.009133517856):0.00877672269,((OTU961:0.02826360134,(OTU782:0.02248562209,OTU1356:0.02248562209):0.005777979248):0.01448862908,((((((OTU819:0.01420393388,OTU983:0.01420393388):0.009033636543,(OTU883:0.01208144116,OTU1769:0.01208144116):0.01115612927):0.002915302948,OTU175:0.02615287337):0.004994017017,OTU1200:0.03114689039):0.006552191742,OTU681:0.03769908213):0.002429104494,((OTU1101:0.02092806313,(OTU1007:0.01969424625,(((OTU1271:0.002103119696,OTU1214:0.002103119696):0.004816722948,OTU1249:0.006919842644):8.37824643e-05,OTU858:0.007003625108):0.01269062114):0.00123381688):0.003947412848,OTU1049:0.02487547598):0.01525271065):0.002624043789):0.01377572213):0.007031592923):0.00703578772,OTU984:0.07059533318):0.008438941138,(OTU995:0.03537658138,(OTU1180:0.01016042389,OTU15:0.01016042389):0.02521615749):0.04365769294):0.03062259771,(OTU560:0.08521589384,OTU87:0.08521589384):0.0244409782):0.04630968992):0.05201801116,((((OTU2177:0.02740375195,OTU848:0.02740375195):0.06006003565,((OTU265:0.07943702031,(OTU294:0.0508032238,(((OTU1548:0.01057626697,OTU2461:0.01057626697):0.01647627544,(OTU711:0.01515822531,OTU2375:0.01515822531):0.01189431709):0.0196755759,(OTU285:0.04347319464,OTU853:0.04347319464):0.003254923663):0.004075105497):0.02863379651):0.002099082305,(((((OTU643:0.04301351927,OTU662:0.04301351927):0.01690560366,((OTU634:0.04562912946,(OTU1520:0.04347704033,((OTU827:0.01923418784,OTU541:0.01923418784):0.01220013965,OTU2257:0.03143432749):0.01204271284):0.002152089136):0.004628287151,(OTU2066:0.01180472357,OTU232:0.01180472357):0.03845269305):0.009661706313):0.008680602408,(OTU648:0.04694492442,((OTU499:0.02727292037,OTU1278:0.02727292037):0.01369615275,OTU1224:0.04096907312):0.0059758513):0.02165480092):0.002612701494,((OTU95:0.05337268847,(OTU842:0.04885989314,(OTU1547:0.03112040494,OTU1335:0.03112040494):0.0177394882):0.004512795331):0.01006613874,((OTU380:0.02621426735,(OTU2480:0.004319229206,OTU825:0.004319229206):0.02189503814):0.02753287966,OTU808:0.05374714701):0.009691680205):0.007773599618):0.00700288061,(((OTU1171:0.05919239245,((OTU835:0.02647785043,(OTU1272:0.01098911204,OTU326:0.01098911204):0.01548873839):0.00774892077,(OTU743:0.0214140636,OTU1528:0.0214140636):0.0128127076):0.02496562125):0.006359843087,(((OTU387:0.01123902405,OTU720:0.01123902405):0.02001113192,OTU729:0.03125015597):0.03285861579,OTU522:0.06410877176):0.001443463779):0.001727037345,(OTU431:0.03763581168,(OTU1103:0.02887238017,(OTU2002:0.003565178332,OTU1210:0.003565178332):0.02530720184):0.008763431511):0.0296434612):0.01093603455):0.003320795174):0.005927684988):0.03806835156,((((OTU474:0.03624618691,OTU1263:0.03624618691):0.03000720228,(OTU1448:0.03576391616,((OTU1394:0.01251379144,OTU30:0.01251379144):0.01876476396,OTU2074:0.03127855539):0.004485360763):0.03048947304):0.01221123899,OTU513:0.07846462818):0.01663994898,(((OTU1802:0.0501369944,(OTU2379:0.02848347046,(OTU244:0.02206475183,(OTU674:0.01351407238,OTU2351:0.01351407238):0.00855067945):0.006418718638):0.02165352394):0.01125270134,(((OTU2478:0.03712476239,(OTU1100:0.005985401571,OTU355:0.005985401571):0.03113936082):0.02243361134,(OTU1231:0.024864352,OTU2083:0.024864352):0.03469402173):0.001173671019,(OTU1633:0.04585051458,((OTU1369:0.01275824904,OTU514:0.01275824904):0.01743448415,((OTU2069:0.01018219985,OTU516:0.01018219985):0.01189377829,OTU1549:0.02207597814):0.008116755049):0.01565778139):0.01488153017):0.0006576509934):0.01029634358,OTU2070:0.07168603932):0.02341853784):0.03042756201):0.009633523952,(((OTU468:0.03021277024,OTU1738:0.03021277024):0.03700159859,OTU342:0.06721436883):0.001723064812,OTU1657:0.06893743364):0.06622822947):0.07281891001):0.01534301062,((((((((((OTU912:0.008191327025,OTU519:0.008191327025):0.001530742696,OTU136:0.00972206972):0.01919652747,((OTU544:0.0106988087,OTU397:0.0106988087):0.007952304835,OTU298:0.01865111353):0.01026748366):0.002545776923,OTU894:0.03146437412):0.005317216476,OTU346:0.03678159059):0.004257425597,OTU268:0.04103901619):0.01579091582,(OTU1798:0.0347378879,(OTU1019:0.01174849034,OTU1289:0.01174849034):0.02298939756):0.02209204411):0.1020488111,(((((OTU149:0.02879224648,OTU1511:0.02879224648):0.01288001999,OTU632:0.04167226647):0.05310798191,(OTU638:0.05856859424,OTU1895:0.05856859424):0.03621165414):0.01567701656,(((((OTU321:0.008910961332,OTU409:0.008910961332):0.04041798043,OTU1085:0.04932894176):0.01880287544,(((OTU58:0.01138262907,OTU932:0.01138262907):0.01433446033,(OTU1251:0.01013013018,OTU941:0.01013013018):0.01558695922):0.03157353589,(((OTU978:0.020277285,OTU405:0.020277285):0.02299127797,OTU377:0.04326856297):0.001486792627,((OTU697:0.03554988725,OTU955:0.03554988725):0.004297790401,((OTU901:0.008258116495,OTU870:0.008258116495):0.003391687863,OTU795:0.01164980436):0.0281978733):0.004907677939):0.0125352697):0.01084119191):0.03447783238,(OTU768:0.02793463998,OTU1606:0.02793463998):0.07467500961):0.005386250934,(((OTU930:0.07417108028,(OTU889:0.05178549015,(OTU1222:0.01686435201,OTU529:0.01686435201):0.03492113814):0.02238559014):0.01320559951,OTU906:0.08737667979):0.01645621129,(OTU1248:0.07082632576,(((OTU821:0.02198878067,OTU1395:0.02198878067):0.02338146562,(OTU649:0.01805825192,OTU1173:0.01805825192):0.02731199437):0.02110288058,((OTU1151:0.009431844464,OTU1176:0.009431844464):0.05658197478,OTU1652:0.06601381924):0.0004593076242):0.004353198892):0.03300656533):0.004163009436):0.002461364416):0.01638090357,((OTU985:0.02485917711,OTU1006:0.02485917711):0.08966321787,OTU702:0.114522395):0.01231577352):0.03204057465):0.02300075152,(((OTU598:0.007264849884,OTU526:0.007264849884):0.03663844013,((OTU465:0.02907544225,OTU628:0.02907544225):0.009412472012,OTU421:0.03848791426):0.005415375753):0.09338745686,(((OTU690:0.03787863825,(OTU618:0.01231436311,OTU1653:0.01231436311):0.02556427513):0.06544811653,((((OTU982:0.02040023573,OTU547:0.02040023573):0.024353211,(OTU695:0.02193977793,(OTU890:0.01416183106,OTU309:0.01416183106):0.007777946871):0.0228136688):0.02505953622,(((((OTU731:0.02763771047,OTU1064:0.02763771047):0.004569899298,OTU823:0.03220760977):0.02784046805,((OTU479:0.01589908629,OTU585:0.01589908629):0.03110809379,(((OTU477:0.02553294261,(OTU805:0.0116064975,OTU693:0.0116064975):0.0139264451):0.005880185832,OTU273:0.03141312844):0.003044909732,OTU706:0.03445803817):0.01254914191):0.01304089774):0.0007527349574,OTU482:0.06080081278):0.001358065286,(((OTU96:0.0165562061,OTU364:0.0165562061):0.01324710377,OTU523:0.02980330987):0.009505380231,(OTU1583:0.02375665034,OTU1348:0.02375665034):0.01555203975):0.02285018797):0.007654104883):0.03152384662,((((OTU685:0.02667064432,(OTU1323:0.0191969393,((OTU879:0.004094133482,OTU849:0.004094133482):0.006471360538,OTU1401:0.01056549402):0.008631445281):0.007473705018):0.02369670793,(OTU4:0.0233632301,OTU1140:0.0233632301):0.02700412215):0.004821913342,(OTU1580:0.008426721305,OTU1099:0.008426721305):0.04676254429):0.02164269897,(OTU412:0.06027758642,OTU408:0.06027758642):0.01655437815):0.02450486501):0.00198992521):0.003943570365,OTU1028:0.1072703251):0.03002042173):0.04458874781):0.0182412474,(((OTU684:0.08552499058,((OTU1054:0.07051825787,OTU617:0.07051825787):0.001948388169,OTU436:0.07246664604):0.01305834454):0.07454691889,OTU1105:0.1600719095):0.02314098957,((((((OTU283:0.03277888188,(OTU728:0.03263091561,OTU885:0.03263091561):0.0001479662687):0.02498183264,(OTU793:0.05740529452,((OTU745:0.007838333421,OTU329:0.007838333421):0.04046789756,OTU700:0.04830623098):0.009099063542):0.000355420004):0.02930797934,OTU845:0.08706869387):0.0397724414,(((OTU1318:0.02411540103,OTU1172:0.02411540103):0.04394298206,(OTU1471:0.006620321997,OTU534:0.006620321997):0.06143806109):0.03075449641,(((OTU1045:0.01480330617,OTU422:0.01480330617):0.02672547235,OTU616:0.04152877851):0.05508303408,(OTU1300:0.07339412862,OTU764:0.07339412862):0.02321768398):0.0022010669):0.02802825577):0.02494279989,(((((OTU415:0.02668531936,OTU1137:0.02668531936):0.001313947925,((OTU543:0.007306192363,OTU599:0.007306192363):0.01345814775,(OTU1324:0.01896739089,OTU493:0.01896739089):0.001796949216):0.007234927178):0.03125281619,(((OTU746:0.02038838818,OTU817:0.02038838818):0.006361342403,(OTU935:0.01930406617,(OTU1439:0.01840108815,OTU1302:0.01840108815):0.000902978018):0.00744566441):0.001208981896,OTU383:0.02795871248):0.031293371):0.03920248039,(((((OTU466:0.02788985643,OTU780:0.02788985643):0.03401461261,((((OTU336:0.0189301352,OTU843:0.0189301352):0.004718110959,((OTU306:0.01786230915,((OTU461:0.008497196875,OTU608:0.008497196875):0.004665004371,OTU460:0.01316220125):0.004700107908):0.004698739647,OTU272:0.0225610488):0.001087197356):0.0009262174273,OTU51:0.02457446358):0.02573625994,((OTU447:0.04193818563,OTU1010:0.04193818563):0.00406805171,((OTU788:0.02598391745,OTU613:0.02598391745):0.01325592794,(OTU1035:0.03503075173,OTU1353:0.03503075173):0.004209093666):0.00676639195):0.00430448618):0.01159374552):0.01710161932,(((OTU1336:0.06037588221,(OTU1179:0.0285030109,OTU365:0.0285030109):0.03187287131):0.005110551888,(OTU814:0.05091618538,(OTU480:0.03316335193,OTU554:0.03316335193):0.01775283344):0.01457024873):0.006330158032,((((OTU473:0.01241351107,OTU1442:0.01241351107):0.007698798059,OTU363:0.02011230913):0.02930614882,OTU969:0.04941845795):0.0129710101,((OTU428:0.02503946499,OTU1135:0.02503946499):0.03312502202,(((OTU539:0.04203988049,(OTU368:0.03641422259,(OTU370:0.01129474892,OTU836:0.01129474892):0.02511947367):0.005625657904):0.00353532229,(((OTU756:0.02323282149,OTU574:0.02323282149):0.007486639029,OTU637:0.03071946052):0.01264787152,OTU811:0.04336733204):0.002207870742):0.0008531554331,OTU391:0.04642835822):0.01173612879):0.004224981032):0.009427124092):0.007189496239):0.005276586547,((OTU749:0.005553393147,OTU339:0.005553393147):0.02914303085,(OTU747:0.006928997441,OTU755:0.006928997441):0.02776742655):0.04958625093):0.008803588187,(((OTU578:0.0442720744,OTU335:0.0442720744):0.0243909639,OTU1114:0.06866303831):0.002669724936,(OTU439:0.04239111382,OTU1053:0.04239111382):0.02894164942):0.02175349986):0.005368300758):0.01576272634,(((OTU959:0.0375354874,OTU1030:0.0375354874):0.02111975028,OTU490:0.05865523768):0.03750916409,(((OTU312:0.02688026121,OTU286:0.02688026121):0.02559128547,OTU517:0.05247154668):0.04225198997,((((OTU754:0.01580497102,OTU1027:0.01580497102):0.02305366458,((OTU1112:0.03421161224,(OTU549:0.01393998895,OTU325:0.01393998895):0.02027162329):0.003139704111,OTU361:0.03735131635):0.001507319256):0.02543200145,(OTU442:0.02493787152,(OTU1946:0.02417020091,OTU462:0.02417020091):0.0007676706138):0.03935276553):0.007645929821,((OTU857:0.01955003172,OTU297:0.01955003172):0.009887049695,OTU657:0.02943708142):0.04249948545):0.02278696978):0.001440865118):0.01805288843):0.03756664495):0.01289348779,(((((OTU871:0.04074551381,(OTU1254:0.02727291226,OTU552:0.02727291226):0.01347260155):0.03817824162,(((((OTU402:0.03353593591,(OTU429:0.033116756,(OTU878:0.03060738825,(OTU712:0.02261632242,OTU1659:0.02261632242):0.007991065829):0.002509367752):0.0004191799168):0.009649832243,OTU420:0.04318576816):0.004739681763,OTU957:0.04792544992):0.004801356967,(OTU456:0.02796885024,(OTU481:0.02254262418,OTU744:0.02254262418):0.005426226065):0.02475795665):0.02176495693,(OTU86:0.06454391933,OTU1129:0.06454391933):0.00994784449):0.004431991618):0.00106789325,(OTU696:0.07882438183,OTU538:0.07882438183):0.001167266852):0.006375574484,(((OTU956:0.04853721609,OTU1154:0.04853721609):0.006473450512,OTU1586:0.0550106666):0.02230763304,OTU670:0.07731829965):0.009048923522):0.02325818694,(((OTU636:0.05710954657,OTU1244:0.05710954657):0.01610698301,((((OTU698:0.01874994219,OTU510:0.01874994219):0.007672259167,OTU680:0.02642220136):0.02306473201,((OTU623:0.03054527312,OTU437:0.03054527312):0.01256341556,OTU385:0.04310868868):0.006378244689):0.009530183333,OTU472:0.0590171167):0.01419941287):0.02583655416,(((OTU308:0.04740140892,OTU716:0.04740140892):0.02737249446,((OTU470:0.01511672571,(OTU898:0.01065637154,OTU233:0.01065637154):0.004460354171):0.05798413839,((((OTU1691:0.02440153756,OTU1094:0.02440153756):0.003420901271,OTU37:0.02782243883):0.01719447569,OTU855:0.04501691452):0.02125688869,((OTU379:0.01392402984,OTU314:0.01392402984):0.03272219863,((OTU915:0.02546830189,OTU1397:0.02546830189):0.005514483018,OTU303:0.03098278491):0.01566344356):0.01962757474):0.006827060884):0.001673039276):0.01569886586,(OTU1086:0.06893109603,(OTU394:0.008031978811,OTU281:0.008031978811):0.06089911722):0.02154167321):0.008580314489):0.01057232638):0.05505201284):0.01853547609):0.01690784305):0.02320684166):0.0431358097):0.03138240381,((OTU157:0.1353352923,((OTU826:0.02931049341,OTU1899:0.02931049341):0.03966984014,((((OTU812:0.01441231362,OTU2489:0.01441231362):0.003460308407,OTU934:0.01787262203):0.005855678414,OTU722:0.02372830044):0.03196619563,OTU228:0.05569449607):0.01328583748):0.06635495871):0.05124655334,((OTU155:0.07289227829,(OTU1110:0.05425429353,((OTU1472:0.04448606864,(OTU1373:0.02477432048,OTU834:0.02477432048):0.01971174816):0.008182103627,OTU1221:0.05266817226):0.001586121268):0.01863798475):0.01847088767,OTU1266:0.09136316596):0.09521867963):0.1112639517):0.01728667781,((((((OTU692:0.05866283177,(OTU313:0.05135493497,(OTU13:0.01760492295,OTU1317:0.01760492295):0.03375001202):0.007307896802):0.008926372834,((OTU180:0.005650053308,OTU2:0.005650053308):0.02774400802,(OTU210:0.01866234025,OTU18:0.01866234025):0.01473172108):0.03419514328):0.01904543836,OTU28:0.08663464296):0.07288863196,OTU1098:0.1595232749):0.03323691242,((OTU1382:0.01005199299,OTU296:0.01005199299):0.1056454653,OTU2017:0.1156974583):0.07706272902):0.03359030523,(((((((OTU1951:0.09789043676,((((OTU1013:0.02773949763,OTU1419:0.02773949763):0.0349988855,(OTU2202:0.04275862352,(OTU1141:0.03380327322,(OTU1202:0.02447038468,(OTU991:0.001585834604,OTU1108:0.001585834604):0.02288455008):0.009332888534):0.0089553503):0.01997975961):0.009237788444,OTU1285:0.07197617158):0.01125493469,(((((OTU1714:0.01468770858,OTU1462:0.01468770858):0.02093898036,OTU1480:0.03562668894):0.009748025354,((OTU1432:0.02156671591,OTU1349:0.02156671591):0.01552082027,OTU1337:0.03708753618):0.008287178119):0.0210306362,((OTU1890:0.01079434926,OTU1579:0.01079434926):0.02347542855,OTU1372:0.03426977781):0.03213557269):0.005740111192,((((OTU1339:0.00678477784,OTU1142:0.00678477784):0.006300030837,OTU1022:0.01308480868):0.01730997515,OTU25:0.03039478383):0.02008134137,OTU60:0.05047612519):0.0216693365):0.01108564458):0.01465933049):0.02689470099,OTU2582:0.1247851377):0.01755787755,(OTU1593:0.02961125469,(OTU90:0.02601036723,OTU327:0.02601036723):0.00360088746):0.1127317606):0.001325947885,(OTU2288:0.04004845503,(OTU1695:0.03418984767,(OTU1914:0.02905071919,OTU1435:0.02905071919):0.005139128479):0.005858607365):0.1036205082):0.007174230418,(OTU2587:0.02418988429,(OTU2138:0.01346857279,OTU89:0.01346857279):0.0107213115):0.1266533093):0.01838469945,(OTU592:0.08999959168,((OTU255:0.06282831702,OTU16:0.06282831702):0.008406716828,(OTU451:0.03161039883,OTU14:0.03161039883):0.03962463502):0.01876455783):0.07922830138):0.02171851303,(OTU76:0.01270903291,OTU1788:0.01270903291):0.1782373732):0.03540408648):0.08878198249):0.09382554415);
(((((((OTU457:0.06458686545,(OTU1192:0.04603455982,OTU185:0.04603455982):0.01855230563):0.02524432567,((OTU132:0.07896594003,(OTU1178:0.03083770622,OTU1281:0.03083770622):0.04812823381):0.001698849144,(OTU64:0.0741241933,((OTU765:0.02062143188,OTU1268:0.02062143188):0.02791121573,OTU944:0.04853264761):0.02559154569):0.006540595873):0.009166401939):0.08203248006,((OTU1252:0.04108731046,OTU1729:0.04108731046):0.02503070599,OTU1396:0.06611801646):0.1057456547):0.03657724393,(OTU1096:0.1019092961,((OTU167:0.03200105275,OTU1413:0.03200105275):0.04159097482,OTU1104:0.07359202757):0.0283172685):0.106531619):0.1189203368,((((OTU1148:0.1481597829,((OTU1644:0.01784599457,OTU816:0.01784599457):0.1201653863,(OTU713:0.08025163013,OTU569:0.08025163013):0.0577597507):0.01014840206):0.06982247082,((OTU2004:0.03791022391,OTU2262:0.03791022391):0.1611643614,(((((((OTU868:0.07934336244,(OTU580:0.04091872272,OTU49:0.04091872272):0.03842463972):0.006089413619,(OTU430:0.05459660597,OTU2394:0.05459660597):0.03083617009):0.01465021664,((OTU1941:0.04378052684,OTU1791:0.04378052684):0.03793084611,(OTU222:0.07015444537,OTU218:0.07015444537):0.01155692758):0.01837161975):0.005408872223,OTU2500:0.1054918649):0.01001136292,(((OTU1059:0.007650867574,OTU2092:0.007650867574):0.05208794356,OTU1415:0.05973881113):0.00396061267,OTU7:0.0636994238):0.05180380404):0.006154809889,(OTU483:0.04356928857,OTU1280:0.04356928857):0.07808874916):0.01876700398,((OTU790:0.06187197816,(OTU224:0.02355716623,OTU1243:0.02355716623):0.03831481193):0.01412776753,(OTU730:0.0539262517,OTU381:0.0539262517):0.02207349399):0.06442529603):0.05864954364):0.01890766835):0.05249548902,((((OTU958:0.1788524378,((((OTU1036:0.07449001485,(OTU344:0.07206166217,OTU1187:0.07206166217):0.002428352683):0.006404895868,((OTU1812:0.01509331918,OTU349:0.01509331918):0.02652473567,OTU1617:0.04161805486):0.03927685586):0.03917846365,((OTU909:0.06942200128,OTU937:0.06942200128):0.02043397653,((((OTU2415:0.03577327377,(OTU475:0.02730511437,OTU2659:0.02730511437):0.008468159406):0.004891694922,OTU1671:0.04066496869):0.006050764116,(OTU1191:0.04238752413,OTU151:0.04238752413):0.00432820868):0.03985030098,(((OTU251:0.01732021787,OTU1159:0.01732021787):0.01452765628,OTU1970:0.03184787415):0.0484584959,(OTU338:0.0365548971,OTU968:0.0365548971):0.04375147296):0.006259663728):0.003289944019):0.03021739657):0.04125124794,(((((OTU916:0.01184422924,OTU699:0.01184422924):0.02461064921,OTU1237:0.03645487844):0.02234558312,OTU1288:0.05880046157):0.0131072198,(OTU188:0.05689359758,OTU2170:0.05689359758):0.01501408379):0.03052564192,OTU2380:0.1024333233):0.05889129903):0.01752781547):0.01111669019,(OTU463:0.04593270237,OTU464:0.04593270237):0.1440364256):0.010069969,((OTU2274:0.01205222392,OTU537:0.01205222392):0.1860028844,((OTU2523:0.149782549,((OTU2318:0.05282600034,(OTU2581:0.04836223324,OTU45:0.04836223324):0.0044637671):0.03951219452,(OTU1479:0.06455186107,(OTU785:0.03452483974,(OTU583:0.02271529505,OTU3:0.02271529505):0.01180954468):0.03002702133):0.02778633379):0.05744435415):0.007457873053,(OTU2323:0.1357608902,OTU2260:0.1357608902):0.02147953184):0.04081468624):0.001983988668):0.04933511186,((((OTU2406:0.1236570728,(OTU1478:0.09320241801,(OTU1276:0.08511156955,(OTU1517:0.02767714843,OTU988:0.02767714843):0.05743442112):0.008090848463):0.03045465483):0.07471546533,(((((OTU65:0.008478363244,OTU1122:0.008478363244):0.1021682095,OTU803:0.1106465728):0.01048692466,((OTU2164:0.07266079008,(OTU1157:0.03455761394,OTU559:0.03455761394):0.03810317614):0.04621458463,(OTU1776:0.08906931441,(OTU2113:0.04304230217,OTU282:0.04304230217):0.04602701224):0.02980606031):0.0022581227):0.04040838048,((OTU119:0.1002345969,(OTU1031:0.08001624701,(((OTU776:0.02771742878,(OTU2131:0.008585962713,OTU1544:0.008585962713):0.01913146607):0.03296735239,OTU1145:0.06068478117):0.006486320329,OTU43:0.0671711015):0.01284514552):0.02021834992):0.03946313358,(OTU419:0.05321295963,OTU1381:0.05321295963):0.08648477088):0.02184414738):0.02939341691,((OTU723:0.121634007,((((OTU1420:0.04625461832,((OTU57:0.02399035895,OTU1813:0.02399035895):0.007594105603,OTU1641:0.03158446456):0.01467015377):0.008677520306,(((OTU5:0.04113171238,((((OTU1262:0.00642683529,OTU1042:0.00642683529):0.02085836428,OTU416:0.02728519957):0.01050731173,(OTU2106:0.02964661921,OTU558:0.02964661921):0.008145892094):0.002202198525,OTU1557:0.03999470983):0.001137002545):0.01143014974,OTU165:0.05256186212):8.055740733e-05,(((OTU1694:0.01947978364,OTU9:0.01947978364):0.01371162544,OTU2296:0.03319140908):0.002088932801,OTU448:0.03528034188):0.01736207764):0.002289719106):0.00426725766,(OTU1304:0.05576211851,OTU486:0.05576211851):0.003437277778):0.04080588813,(OTU1913:0.06103577021,(OTU1305:0.03211977659,OTU38:0.03211977659):0.02891599362):0.03896951421):0.02162872259):0.04320580009,OTU1532:0.1648398071):0.0260954877):0.007437243371):0.004020375665,(OTU1668:0.1070743689,(((OTU667:0.008854412319,OTU860:0.008854412319):0.04654130361,(OTU215:0.04523261901,(OTU1203:0.01169943478,OTU1519:0.01169943478):0.03353318423):0.01016309692):0.006273207781,(OTU997:0.02469755583,(OTU595:0.02429987699,((OTU166:0.008667365556,OTU1177:0.008667365556):0.002504020531,OTU1012:0.01117138609):0.01312849091):0.0003976788353):0.03697136788):0.04540544522):0.09531854491):0.01839700748,(((((((((((OTU239:0.01016136111,OTU2722:0.01016136111):0.02627316349,OTU660:0.0364345246):0.0245384803,(OTU2049:0.04891759693,OTU488:0.04891759693):0.01205540798):0.01682785664,(OTU1545:0.06160606227,(OTU1426:0.05197048382,OTU1205:0.05197048382):0.009635578454):0.01619479927):0.006435238365,((OTU2162:0.03948960644,OTU605:0.03948960644):0.01854162434,(OTU1120:0.02273971771,OTU1011:0.02273971771):0.03529151307):0.02620486913):0.005757427249,(((OTU21:0.04319107366,((((OTU2255:0.006475996087,OTU123:0.006475996087):0.005072025347,OTU852:0.01154802143):0.005043745319,(OTU1427:0.003827105696,OTU2085:0.003827105696):0.01276466106):0.01924846455,(OTU854:0.0286035053,(OTU290:0.01921450838,OTU1250:0.01921450838):0.009388996919):0.007236726003):0.007350842356):0.001540011481,OTU645:0.04473108514):0.02620613779,(OTU193:0.05398525969,(OTU521:0.03372551228,((OTU496:0.006490018449,OTU68:0.006490018449):0.007384646226,OTU1319:0.01387466468):0.01985084761):0.02025974741):0.01695196324):0.01905630423):0.02128624546,((OTU288:0.06546050363,(OTU2759:0.02515914302,OTU2302:0.02515914302):0.04030136061):0.009020183275,((OTU376:0.03302357397,OTU787:0.03302357397):0.03686571246,OTU740:0.06988928643):0.004591400471):0.03679908571):0.007436444959,((OTU1457:0.06693688588,(((OTU786:0.01357136448,OTU1242:0.01357136448):0.02636282364,OTU279:0.03993418813):0.001464131457,(OTU271:0.04107026255,OTU1634:0.04107026255):0.0003280570352):0.0255385663):0.005996311825,(((OTU203:0.03114718143,OTU1735:0.03114718143):0.006885539009,OTU625:0.03803272044):0.03403247567,OTU131:0.07206519611):0.0008680015989):0.04578301986):0.008225464488,((((((OTU620:0.0182784828,OTU535:0.0182784828):0.02611234395,OTU615:0.04439082675):0.03514841862,((OTU1223:0.01854996575,OTU568:0.01854996575):0.04948114173,(((OTU1839:0.006674823268,OTU454:0.006674823268):0.04034253711,OTU334:0.04701736038):0.0128493929,OTU1072:0.05986675327):0.008164354212):0.01150813788):0.01955534434,((OTU1298:0.03121745736,(OTU353:0.02678659651,OTU450:0.02678659651):0.004430860847):0.06397321604,(OTU614:0.04241927695,(OTU1378:0.02825667529,(OTU531:0.01973293822,(OTU227:0.005439794673,OTU1211:0.005439794673):0.01429314355):0.008523737072):0.01416260166):0.05277139644):0.003903916315):0.002241875667,(((OTU2374:0.06969790884,(OTU1607:0.02392643062,OTU1801:0.02392643062):0.04577147822):0.02058245294,((OTU2001:0.01267867039,OTU1894:0.01267867039):0.06096223727,OTU164:0.07364090766):0.01663945413):0.004773632128,(OTU567:0.06268097067,OTU211:0.06268097067):0.03237302324):0.006282471461):0.008172346089,((OTU1029:0.06382670562,(((OTU1238:0.02004903649,OTU947:0.02004903649):0.001333932732,OTU1969:0.02138296923):0.02819606894,OTU1350:0.04957903817):0.01424766745):0.028622325,OTU1282:0.09244903062):0.01705978084):0.0174328706):0.03955215501,((((OTU847:0.02773472531,OTU1075:0.02773472531):0.02725627784,(OTU796:0.05400752591,OTU1215:0.05400752591):0.0009834772382):0.006433750882,((OTU69:0.01529560084,(OTU1582:0.01093420251,OTU1299:0.01093420251):0.004361398333):0.01621731465,(OTU63:0.01525560102,OTU2080:0.01525560102):0.01625731447):0.02991183854):0.007810360547,OTU908:0.06923511458):0.09725872249):0.002631541106,(((OTU1076:0.0494493674,(OTU2084:0.01680723868,OTU129:0.01680723868):0.03264212872):0.01013500488,(OTU154:0.04603882201,(OTU1550:0.02101910663,OTU897:0.02101910663):0.02501971538):0.01354555027):0.1066027116,((OTU1534:0.07522384675,OTU2114:0.07522384675):0.04272657343,((OTU269:0.05810112528,OTU61:0.05810112528):0.04734924755,(OTU820:0.08179179535,((OTU2534:0.06564428725,(OTU1364:0.02379574681,(OTU1477:0.02202660751,OTU83:0.02202660751):0.0017691393):0.04184854044):0.005198269108,OTU434:0.07084255636):0.01094923899):0.02365857748):0.01250004735):0.04823666374):0.002938294254):0.05166454315):0.02858428752):0.02110353389):0.03940058523,((((((OTU262:0.02627662979,OTU1832:0.02627662979):0.0909035819,(((OTU899:0.03744865926,OTU295:0.03744865926):0.0177255573,OTU1174:0.05517421655):0.01786839494,OTU719:0.07304261149):0.04413760019):0.01691910618,(((OTU1570:0.04502819905,((OTU1587:0.01631759765,OTU1138:0.01631759765):0.006304967872,OTU134:0.02262256552):0.02240563352):0.01667935842,(OTU1294:0.05346274935,(((OTU1234:0.01477045194,OTU989:0.01477045194):0.009033667503,((OTU1566:0.01731988218,OTU93:0.01731988218):0.006436221895,OTU689:0.02375610407):4.801537396e-05):0.0059789757,(OTU78:0.02418700054,(((OTU668:0.00895535401,OTU714:0.00895535401):0.01468969842,OTU792:0.02364505244):0.0001934550604,(OTU1793:0.01492747026,OTU673:0.01492747026):0.008911037234):0.0003484930433):0.005596094606):0.0236796542):0.008244808121):0.06410978482,(OTU2554:0.08184116174,OTU694:0.08184116174):0.04397618055):0.008281975571):0.05896458988,(((OTU2578:0.08977647618,((OTU876:0.02644629627,OTU977:0.02644629627):0.03800978764,(OTU582:0.02611413268,OTU112:0.02611413268):0.03834195123):0.02532039227):0.003043191692,OTU1937:0.09281966788):0.03739820622,(((OTU453:0.1010394841,(OTU1070:0.04792567802,(((OTU1253:0.01468240544,OTU126:0.01468240544):0.007893568204,(OTU2572:0.02024493959,OTU1720:0.02024493959):0.002331034056):0.009698668646,OTU1355:0.03227464229):0.01565103574):0.05311380606):0.01516541526,((((((OTU404:0.01646337049,OTU171:0.01646337049):0.007850772999,OTU2132:0.02431414348):0.00933933949,OTU2145:0.03365348297):0.01959796249,((OTU2210:0.03066414015,(OTU981:0.02081682425,(OTU1568:0.01439709974,OTU1816:0.01439709974):0.006419724501):0.009847315902):0.003993888014,(OTU425:0.02675260459,OTU398:0.02675260459):0.007905423575):0.0185934173):0.008996359274,(OTU1032:0.05632014344,(OTU1723:0.03904375781,OTU199:0.03904375781):0.01727638563):0.005927661297):0.04414723178,(((((OTU1794:0.01578402842,((OTU771:0.009268346658,OTU1882:0.009268346658):0.005757541984,OTU951:0.01502588864):0.0007581397799):0.05048829654,(OTU1209:0.0243842694,OTU524:0.0243842694):0.04188805556):0.02250224527,OTU1331:0.08877457023):0.005691262893,OTU1884:0.09446583312):0.006576875434,(OTU1033:0.07378380628,((OTU341:0.02100803789,(OTU337:0.008062200756,OTU2573:0.008062200756):0.01294583713):0.009200620663,OTU358:0.03020865855):0.04357514773):0.02725890228):0.005352327957):0.009809862828):0.0005788983563,(OTU202:0.02414780022,(OTU1090:0.01205272699,OTU2121:0.01205272699):0.01209507323):0.09263599748):0.01343407639):0.06284603364):0.03735038121,((((((OTU546:0.05870175146,OTU74:0.05870175146):0.0296966039,((OTU576:0.04427683244,(OTU2156:0.04305242636,(OTU602:0.01835030763,OTU1755:0.01835030763):0.02470211872):0.001224406079):0.02018442817,((((OTU507:0.005188466,OTU54:0.005188466):0.004555352856,OTU1940:0.009743818855):0.007862128756,OTU388:0.01760594761):0.01848588266,OTU1988:0.03609183027):0.02836943034):0.02393709476):0.02329013476,((OTU55:0.07945054057,((OTU1408:0.01556876644,OTU1525:0.01556876644):0.04669729586,(OTU1682:0.01517513719,OTU1126:0.01517513719):0.0470909251):0.01718447827):0.02986541915,((OTU1127:0.04836398952,((OTU444:0.006367904167,OTU1166:0.006367904167):0.002320185738,OTU1017:0.008688089905):0.03967589962):0.01303566178,(OTU307:0.06048874613,OTU707:0.06048874613):0.0009109051771):0.04791630842):0.002372530404):0.01373820604,(OTU581:0.06169129403,(OTU1048:0.03126698317,(OTU359:0.01797118936,OTU446:0.01797118936):0.01329579382):0.03042431085):0.06373540214):0.05975658974,((((OTU1469:0.09895691216,(OTU2239:0.08482858676,(((OTU146:0.03777058457,(OTU1167:0.01751723633,OTU824:0.01751723633):0.02025334824):0.005333537504,OTU1333:0.04310412208):0.03887048306,OTU2529:0.08197460514):0.002853981625):0.0141283254):0.003074410069,(((OTU1025:0.03218070758,OTU1198:0.03218070758):0.03205171182,OTU208:0.0642324194):0.01616988178,OTU1886:0.08040230118):0.02162902106):0.02756828911,(OTU533:0.1272750624,(((OTU141:0.01360477211,OTU1071:0.01360477211):0.02320523121,(OTU1944:0.02972044886,(OTU143:0.01264152442,OTU1764:0.01264152442):0.01707892444):0.007089554462):0.04167578122,((((OTU1507:0.01363865665,OTU32:0.01363865665):0.01942416555,((OTU1199:0.01705336041,OTU1287:0.01705336041):0.006177907697,OTU1153:0.0232312681):0.009831554094):0.01957027472,(OTU1486:0.03727448001,OTU1487:0.03727448001):0.01535861691):0.01864018192,(OTU1765:0.04618252309,(OTU918:0.03661970524,OTU663:0.03661970524):0.009562817854):0.02509075575):0.007212505699):0.04878927784):0.002324548965):0.03185121807,((OTU1092:0.1308027148,((((OTU772:0.01610180544,(OTU94:0.007575849083,OTU1390:0.007575849083):0.008525956358):0.01337320194,OTU1423:0.02947500738):0.04323296857,(OTU828:0.04901209578,(OTU88:0.0329171439,OTU794:0.0329171439):0.01609495188):0.02369588017):0.008221382709,(OTU1762:0.06403108334,OTU243:0.06403108334):0.01689827531):0.04987335619):0.01041669026,(((((OTU1576:0.0688854853,OTU1650:0.0688854853):0.02413666213,((OTU2147:0.03741416282,OTU907:0.03741416282):0.03881206596,OTU631:0.07622622878):0.01679591865):0.01101660115,((((((OTU238:0.01911398697,OTU2558:0.01911398697):0.01262070984,OTU373:0.03173469681):0.01643741858,OTU548:0.04817211539):0.00784055359,(OTU1725:0.01178482076,OTU1543:0.01178482076):0.04422784822):0.01061961144,((OTU2346:0.02397386452,OTU850:0.02397386452):0.02697022147,OTU512:0.05094408599):0.01568819442):0.01223168778,(OTU976:0.03370113341,OTU651:0.03370113341):0.04516283479):0.02517478038):0.003879053831,((((((OTU250:0.02314321963,OTU2342:0.02314321963):0.0104023953,((OTU1724:0.02263732227,OTU351:0.02263732227):0.004209602217,(OTU114:0.01405175468,OTU354:0.01405175468):0.01279516981):0.006698690434):0.01082772897,OTU1247:0.04437334389):0.02060879083,((OTU1296:0.004450008074,OTU410:0.004450008074):0.03686631846,OTU1295:0.04131632654):0.02366580819):0.008788286255,((((((OTU292:0.02814620039,OTU841:0.02814620039):0.02469371764,OTU2338:0.05283991803):0.006187462974,(((OTU1286:0.02728961908,(OTU50:0.01934702783,(OTU1625:0.01461024015,OTU862:0.01461024015):0.004736787678):0.007942591252):0.007480970781,OTU2059:0.03477058986):0.003773263289,OTU2058:0.03854385315):0.02048352785):0.0009044366909,OTU256:0.05993181769):0.001123781988,((OTU1571:0.02778050059,OTU424:0.02778050059):0.01405667286,OTU455:0.04183717346):0.01921842623):0.007754509539,((OTU1313:0.03752541993,(OTU770:0.02680855971,(OTU495:0.02565100513,((OTU1627:0.0170613695,OTU880:0.0170613695):0.004181952899,OTU1389:0.0212433224):0.004407682729):0.001157554578):0.01071686022):0.003031093189,OTU653:0.04055651312):0.0282535961):0.004960311759):0.01761709337,((((OTU386:0.04932142257,OTU1524:0.04932142257):0.001271755145,OTU1759:0.05059317771):0.001437679829,OTU1196:0.05203085754):0.01145718824,(OTU1365:0.05214702151,(((OTU1109:0.02537029416,OTU1024:0.02537029416):0.01317524617,OTU590:0.03854554033):0.005977106985,OTU1577:0.04452264731):0.007624374195):0.01134102428):0.02789946856):0.01653028807):0.01456731008,((OTU1992:0.03924686099,OTU330:0.03924686099):0.06701778875,((OTU22:0.05606358237,((OTU485:0.01599810969,OTU2566:0.01599810969):0.02148628264,OTU441:0.03748439233):0.01857919004):0.04987748213,((OTU1719:0.05760430779,OTU990:0.05760430779):0.02674119939,OTU2567:0.08434550718):0.02159555732):0.0003235852533):0.01622046274):0.01873429262):0.02023142431):0.02373245649):0.0131351049,((((OTU1624:0.0573614172,(OTU1766:0.02785954382,OTU1603:0.02785954382):0.02950187338):0.05858608921,((((OTU603:0.01784102921,OTU577:0.01784102921):0.008634339805,OTU815:0.02647536902):0.02079285664,((OTU1315:0.03374275447,OTU2343:0.03374275447):0.002425508863,(OTU1424:0.02956077656,OTU1836:0.02956077656):0.006607486777):0.01109996232):0.00206717697,(OTU1685:0.03341426828,OTU966:0.03341426828):0.01592113435):0.06661210378):0.0116959568,((((OTU1683:0.02871031279,OTU1526:0.02871031279):0.07583424773,((((OTU2230:0.02831646051,OTU138:0.02831646051):0.04169234036,OTU139:0.07000880088):0.006250567891,((OTU1132:0.04444953117,(OTU508:0.01416729604,OTU214:0.01416729604):0.03028223514):0.01246408079,((OTU1452:0.02311951709,OTU395:0.02311951709):0.01786588894,OTU248:0.04098540603):0.01592820593):0.0193457568):0.01897448932,((OTU504:0.01899143856,OTU1259:0.01899143856):0.0398689897,(OTU807:0.04584988118,((OTU1792:0.01648828134,((OTU121:0.007621060554,OTU1124:0.007621060554):0.003264230535,OTU1134:0.01088529109):0.005602990256):0.02258127049,OTU75:0.03906955184):0.006780329341):0.01301054707):0.03637342983):0.009310702433):0.01167371217,OTU2335:0.1162182727):0.006960450681,(((OTU607:0.05786560431,OTU1626:0.05786560431):0.007349491167,((OTU708:0.02312459397,(OTU1686:0.01844629536,OTU1332:0.01844629536):0.004678298613):0.03340871044,((OTU1197:0.05295953407,OTU1119:0.05295953407):0.002835442971,((OTU2154:0.01996810366,(OTU66:0.006059595712,OTU1160:0.006059595712):0.01390850795):0.01604640069,OTU1721:0.03601450435):0.01978047269):0.0007383273647):0.008681791072):0.02381965018,((OTU929:0.02836193088,OTU400:0.02836193088):0.02673914054,(OTU1219:0.03180522558,(OTU505:0.02465751317,OTU333:0.02465751317):0.00714771241):0.02329584584):0.03393367424):0.03414397771):0.004464739837):0.01411512849,((OTU1330:0.1005569352,(((((OTU1091:0.01263831391,((OTU742:0.001738914699,OTU1761:0.001738914699):0.003385975974,OTU59:0.005124890672):0.007513423238):0.05707464632,((OTU778:0.02022920421,OTU179:0.02022920421):0.02398339417,OTU1790:0.04421259838):0.02550036185):0.002782257205,(((OTU804:0.01600967491,OTU561:0.01600967491):0.01856334747,OTU624:0.03457302238):0.02707334463,((OTU212:0.04828647944,(OTU2150:0.03177561849,OTU293:0.03177561849):0.01651086094):0.01148062177,(OTU1760:0.02559430651,OTU1014:0.02559430651):0.0341727947):0.001879265799):0.01084885043):0.0136312474,((OTU874:0.02697600323,((OTU1161:0.00249508151,OTU267:0.00249508151):0.01631199047,OTU1602:0.01880707198):0.008168931255):0.03412332186,(OTU2157:0.04086924988,OTU195:0.04086924988):0.02023007521):0.02502713975):0.01053023411,(((OTU1880:0.006691805693,OTU762:0.006691805693):0.06799166474,((OTU2060:0.01819217438,OTU113:0.01819217438):0.03266322385,(OTU1314:0.02495897493,(OTU1629:0.009677213872,OTU553:0.009677213872):0.01528176106):0.0258964233):0.0238280722):0.003701441063,((OTU135:0.04020141963,OTU2339:0.04020141963):0.01762451316,(((OTU26:0.03488222796,OTU2062:0.03488222796):0.01358626963,OTU1509:0.04846849759):0.002255208,(OTU2152:0.0392510975,(OTU1261:0.03010612658,OTU1235:0.03010612658):0.009144970922):0.01147260809):0.007102227203):0.0205589787):0.01827178744):0.003900236284):0.03710149852,(OTU725:0.09033032116,(((OTU594:0.04544199992,OTU1005:0.04544199992):0.02070704977,(OTU1009:0.05735797508,(OTU1502:0.02699390987,OTU158:0.02699390987):0.03036406521):0.008791074614):0.02300090729,((OTU423:0.006766893729,OTU892:0.006766893729):0.001894150187,OTU1651:0.008661043916):0.08048891307):0.001180364182):0.04732811258):0.004100157953):0.05655979911):0.03209589814):0.006030241711,(((((OTU91:0.09121978532,(OTU1467:0.004784003051,OTU1837:0.004784003051):0.08643578227):0.03809758204,((OTU2041:0.02932302237,OTU1822:0.02932302237):0.007477520577,OTU572:0.03680054294):0.09251682442):0.04186132638,(((OTU254:0.05116948408,(OTU1162:0.03121657964,OTU302:0.03121657964):0.01995290444):0.03710376237,(OTU1757:0.01977932256,OTU127:0.01977932256):0.0684939239):0.05653572432,((OTU999:0.09352331718,OTU1152:0.09352331718):0.03926741226,((((OTU2142:0.01173664829,OTU2329:0.01173664829):0.0279528022,(OTU1258:0.02868080686,((OTU2213:0.013923266,OTU1:0.013923266):0.0108546239,OTU1945:0.0247778899):0.003902916966):0.01100864363):0.02681811648,(OTU965:0.06476075299,OTU2228:0.06476075299):0.001746813983):0.03779679759,(OTU1881:0.01716062321,OTU229:0.01716062321):0.08714374135):0.02848636488):0.01201824134):0.02636972297):0.02140053618,(OTU2055:0.1245297326,((OTU2234:0.0710242611,((OTU1834:0.03570316777,(OTU1508:0.01886373952,(OTU943:0.004998695237,OTU407:0.004998695237):0.01386504429):0.01683942825):0.02666451548,OTU1454:0.06236768325):0.008656577848):0.03881963556,((((OTU310:0.02822182937,OTU1488:0.02822182937):0.02704482201,OTU374:0.05526665138):0.02822252442,((OTU1386:0.05010091348,OTU1163:0.05010091348):0.02888966309,(OTU846:0.01990418201,OTU612:0.01990418201):0.05908639456):0.004498599224):0.02174515179,(((OTU1034:0.007253988499,OTU1983:0.007253988499):0.08326454264,(((OTU1155:0.04691556157,(OTU2359:0.03541914344,(OTU893:0.02132543155,OTU779:0.02132543155):0.01409371189):0.01149641813):0.01130689038,((OTU331:0.01707396521,(OTU1393:0.009635842391,OTU1510:0.009635842391):0.007438122821):0.03969778,((OTU196:0.02986393652,(OTU1768:0.02845929954,((OTU2250:0.02307668143,(OTU829:0.01200577899,OTU1456:0.01200577899):0.01107090244):0.004570842287,(OTU528:0.01474546987,OTU1078:0.01474546987):0.01290205385):0.0008117758246):0.001404636975):0.01114493811,(OTU2716:0.03402484927,(OTU1441:0.03294420056,(((OTU1728:0.01301617875,(OTU1018:0.008385180592,OTU103:0.008385180592):0.004630998155):0.009874745851,(OTU2469:0.00776096856,OTU589:0.00776096856):0.01512995604):0.002750598446,OTU940:0.02564152304):0.007302677515):0.001080648711):0.006984025356):0.01576287059):0.001450706731):0.01230270691,OTU945:0.07052515885):0.01999337229):0.01143811802,(OTU1505:0.04371832796,OTU530:0.04371832796):0.0582383212):0.00327767842):0.004609569081):0.01468583594):0.06804949732):0.03390587495,((((((OTU1407:0.05217717599,((OTU1873:0.007322201738,OTU1600:0.007322201738):0.03096419449,OTU1483:0.03828639623):0.01389077976):0.02164586039,(OTU1569:0.04688953767,OTU596:0.04688953767):0.02693349871):0.05230544621,((OTU1563:0.06183139738,OTU1501:0.06183139738):0.04156137838,(OTU2034:0.05635146979,(OTU1598:0.02559202055,(OTU931:0.01455430184,OTU1783:0.01455430184):0.01103771871):0.03075944924):0.04704130597):0.02273570683):0.002701561013,(OTU1499:0.09997043642,((((OTU610:0.01508761194,OTU650:0.01508761194):0.0391121547,OTU1385:0.05419976664):0.03446890142,((((OTU926:0.01077059928,OTU2035:0.01077059928):0.02362670924,((OTU639:0.01018524871,OTU1500:0.01018524871):0.006818579694,OTU1113:0.01700382841):0.01739348011):0.03127163704,(OTU758:0.04932208525,(((((OTU1539:0.01620643901,OTU1831:0.01620643901):0.008347699007,(OTU840:0.01320932814,OTU23:0.01320932814):0.01134480988):0.005328555186,OTU1310:0.02988269321):0.008258997334,OTU1872:0.03814169054):0.0007466205514,(OTU266:0.004340510958,OTU1060:0.004340510958):0.03454780013):0.01043377416):0.01634686031):0.007477098186,(OTU1451:0.05970151725,OTU551:0.05970151725):0.0134445265):0.01552262431):0.005373644129,(OTU1370:0.04404921502,(OTU1194:0.02993536757,(OTU1062:0.01538543433,OTU652:0.01538543433):0.01454993324):0.01411384745):0.04999309716):0.005928124234):0.02885960719):0.06335216676,((OTU718:0.1721390147,(((OTU1089:0.1069206814,(OTU1874:0.0647940602,(OTU1975:0.05144423011,((OTU19:0.0249981318,OTU751:0.0249981318):0.005942265906,OTU1676:0.03094039771):0.0205038324):0.01334983009):0.04212662121):0.01721426264,((OTU766:0.109580318,(((OTU798:0.0233686758,OTU861:0.0233686758):0.003673890416,((OTU705:0.01446203519,((OTU1826:0.006458266333,OTU655:0.006458266333):0.004508258633,OTU2046:0.01096652497):0.003495510229):0.01197106513,OTU1466:0.02643310032):0.0006094658953):0.05714173881,(OTU1218:0.06622561459,(OTU677:0.04713661887,(OTU1827:0.04197533376,(OTU79:0.03245550147,OTU1541:0.03245550147):0.009519832294):0.005161285103):0.01908899573):0.01795869043):0.02539601302):0.003186349865,((OTU873:0.07367015842,(((OTU1926:0.009643273346,OTU163:0.009643273346):0.01613761752,(((OTU579:0.007405288692,OTU1573:0.007405288692):0.01101281407,OTU647:0.01841810276):0.0008913038238,OTU2322:0.01930940659):0.006471484275):0.04421861926,(((OTU56:0.0408233046,OTU797:0.0408233046):0.00154168411,((OTU1077:0.003200864002,OTU1931:0.003200864002):0.03172678435,((OTU497:0.02072378266,OTU1185:0.02072378266):0.0007641730546,(OTU938:0.01101612995,OTU1208:0.01101612995):0.01047182577):0.01343969264):0.007437340365):0.02189119383,((((OTU435:0.01628215189,OTU489:0.01628215189):0.01089860981,OTU53:0.0271807617):0.01793295484,OTU1450:0.04511371654):0.006757125416,OTU1069:0.05187084195):0.01238534059):0.005743327578):0.003670648292):0.01468560298,((((OTU98:0.02531264126,OTU939:0.02531264126):0.009433768994,OTU724:0.03474641026):0.007384709754,OTU964:0.04213112001):0.03871613922,OTU2045:0.08084725923):0.007508502165):0.02441090652):0.01136827614):0.02702285348,((((((((OTU159:0.01086332007,OTU1118:0.01086332007):0.01668849269,(OTU993:0.01174028125,OTU1328:0.01174028125):0.0158115315):0.03051824028,(OTU656:0.0440581346,OTU606:0.0440581346):0.01401191844):0.01067261745,(OTU118:0.02804514309,OTU1084:0.02804514309):0.04069752739):0.03032577894,((((OTU664:0.02339004096,OTU1565:0.02339004096):0.04060921822,((OTU1595:0.0161173468,(((OTU1363:0.004383386398,OTU2314:0.004383386398):0.003753485882,OTU2128:0.00813687228):0.004617977136,OTU924:0.01275484942):0.003362497389):0.008517971917,((OTU2215:0.0180333858,OTU1063:0.0180333858):0.001951304592,(OTU1866:0.006243198746,OTU1269:0.006243198746):0.01374149165):0.004650628328):0.03936394046):0.01227473589,(OTU1326:0.008062166631,OTU2430:0.008062166631):0.06821182845):0.01591309939,((OTU1463:0.03330236961,(OTU2436:0.00541238574,OTU591:0.00541238574):0.02788998387):0.03464830428,OTU1147:0.0679506739):0.02423642057):0.006881354951):0.005659068283,(((OTU1233:0.07242401053,(OTU1828:0.02910959492,OTU1361:0.02910959492):0.04331441561):0.008900555852,((((((OTU738:0.03177126521,((OTU322:0.0113978276,OTU542:0.0113978276):0.01155448397,OTU1575:0.02295231158):0.008818953633):0.00361810631,OTU85:0.03538937152):0.0009076965887,OTU789:0.03629706811):0.01388669683,(OTU810:0.01923133048,OTU1116:0.01923133048):0.03095243445):0.006003127261,(OTU1540:0.04918938318,((OTU169:0.01977476916,OTU1387:0.01977476916):0.0201164847,OTU1453:0.03989125386):0.009298129318):0.006997509019):0.01577141173,OTU1384:0.07195830393):0.009366262455):0.02000782914,(OTU1825:0.01847330721,OTU1362:0.01847330721):0.08285908831):0.003395122177):0.002811544649,(((OTU992:0.04608666099,((OTU2320:0.01880015201,OTU147:0.01880015201):0.01199730811,(OTU1422:0.01486255489,(OTU1925:0.01051065985,OTU258:0.01051065985):0.004351895036):0.01593490524):0.01528920086):0.00081707367,OTU1406:0.04690373466):0.03649583848,(((((((((OTU12:0.02062054958,OTU1740:0.02062054958):0.007128473377,(OTU905:0.006254026629,OTU2036:0.006254026629):0.02149499633):0.01568912635,OTU671:0.04343814931):0.02033063858,(OTU2216:0.0622154852,OTU2037:0.0622154852):0.001553302684):0.008074979623,OTU1678:0.07184376751):0.001432176817,(((OTU509:0.01395860103,OTU1239:0.01395860103):0.05557764984,((((OTU1867:0.0169210074,OTU2032:0.0169210074):0.01619059906,(OTU1503:0.01640800178,OTU644:0.01640800178):0.01670360468):2.815629929e-07,(OTU1781:0.0123719888,OTU1869:0.0123719888):0.02073989922):0.03584475033,(OTU887:0.0648291861,((OTU556:0.03517449008,(OTU832:0.02246443114,OTU621:0.02246443114):0.01271005894):0.0009114882428,(OTU209:0.02477128784,OTU946:0.02477128784):0.01131469048):0.02874320778):0.004127452258):0.0005796125171):0.001716449925,(OTU1204:0.06770471921,((((OTU1974:0.02520761898,OTU1718:0.02520761898):0.02421409114,(OTU2225:0.02316140717,OTU1864:0.02316140717):0.02626030295):0.002893340177,OTU426:0.0523150503):0.01423815481,((OTU72:0.02853327968,OTU1001:0.02853327968):0.005747371184,OTU2129:0.03428065086):0.03227255424):0.001151514107):0.003547981584):0.002023243529):0.001679358883,OTU1465:0.07495530321):0.003124509714,(OTU733:0.0760554031,(OTU1817:0.04429691777,(OTU566:0.03282345496,OTU178:0.03282345496):0.0114734628):0.03175848533):0.002024409821):3.383976279e-05,(((((OTU1643:0.021404514,(OTU73:0.01671652169,OTU1047:0.01671652169):0.004687992309):0.04185434223,OTU299:0.06325885623):0.0009224731272,(((OTU345:0.0403070744,OTU362:0.0403070744):0.004343750523,OTU449:0.04465082492):0.007364393903,OTU562:0.05201521882):0.01216611054):1.307540271e-05,((OTU646:0.04674272298,(OTU403:0.04477504322,OTU1083:0.04477504322):0.001967679753):0.01036343559,((OTU588:0.03136184307,OTU1597:0.03136184307):0.01367565931,(OTU2120:0.02710848335,OTU476:0.02710848335):0.01792901903):0.01206865618):0.007088246195):0.01104991918,(((((OTU952:0.04052932379,(OTU1068:0.03796344888,OTU1977:0.03796344888):0.002565874906):0.01169492725,(OTU187:0.0509502113,(OTU2134:0.01778705464,OTU619:0.01778705464):0.03316315665):0.001274039745):0.001254679593,(OTU910:0.02190730955,((OTU1341:0.004971269982,OTU237:0.004971269982):0.0148689142,OTU81:0.01984018418):0.002067125363):0.03157162109):0.001013618507,((OTU200:0.02516219203,OTU1240:0.02516219203):0.005217216701,OTU8:0.03037940874):0.02411314041):0.001228371844,(OTU1923:0.05260341636,((OTU177:0.03347283288,OTU2541:0.03347283288):0.001032061546,OTU1504:0.03450489442):0.01809852193):0.003117504628):0.01952340296):0.00286932874):0.00528592046):0.0241394892):0.02303683243,(((((OTU1523:0.006395668963,OTU1981:0.006395668963):0.01520077471,(OTU206:0.01514579458,OTU1927:0.01514579458):0.006450649099):0.04208377635,((OTU2211:0.03674799955,OTU1303:0.03674799955):0.006972250819,(OTU1004:0.02203604031,OTU142:0.02203604031):0.02168421007):0.01995996966):0.03562580867,(OTU1820:0.08102604957,(OTU316:0.05546068943,OTU1646:0.05546068943):0.02556536014):0.01827997914):0.0119067976,OTU1648:0.1112128263):0.01936306847):0.02058190275):0.02098121714):0.0004103384482,(((((OTU1256:0.02911397342,OTU1674:0.02911397342):0.045755985,(((OTU1207:0.02271171255,((OTU2048:0.01097767554,OTU2119:0.01097767554):0.004016879244,OTU41:0.01499455478):0.007717157767):0.04545401908,((((OTU249:0.03760911826,(OTU1193:0.008711610659,OTU20:0.008711610659):0.02889750761):0.01319580246,OTU97:0.05080492073):0.001133567656,OTU1217:0.05193848838):0.01206738292,OTU2123:0.0640058713):0.004159860322):0.003102330556,(OTU1246:0.06225321214,((OTU564:0.01168479448,OTU1342:0.01168479448):0.02360238748,(OTU100:0.002470487853,OTU777:0.002470487853):0.03281669411):0.02696603018):0.009014850034):0.003601896235):0.01769021035,(((((OTU1327:0.01358995925,OTU492:0.01358995925):0.01161044743,(OTU122:0.009892397809,OTU900:0.009892397809):0.01530800886):0.03330355607,((OTU1645:0.03065858147,(OTU304:0.01096534942,OTU666:0.01096534942):0.01969323205):0.02307376941,((OTU31:0.04796438083,(OTU1535:0.0442802747,(((OTU2312:0.01602791648,OTU2031:0.01602791648):0.01582430309,OTU406:0.03185221957):0.009773262175,((OTU1311:0.02990060276,(OTU1675:0.02218031857,OTU1536:0.02218031857):0.007720284191):0.008924906019,(OTU687:0.01449669945,OTU29:0.01449669945):0.02432880933):0.002799972967):0.002654792958):0.003684106128):0.0001356474426,OTU1955:0.04810002827):0.005632322616):0.004771611858):0.00178138578,OTU1040:0.06028534853):0.01835797936,OTU120:0.07864332789):0.01391684088):0.004267898089,((((OTU1309:0.01927173849,OTU148:0.01927173849):0.000509943711,OTU1521:0.0197816822):0.06187101541,(((OTU1232:0.04274567606,(OTU1061:0.02467490281,OTU775:0.02467490281):0.01807077324):0.003224057392,(OTU1538:0.0373453598,((OTU884:0.01633172927,OTU1117:0.01633172927):0.009041851302,(OTU1482:0.01302717367,OTU24:0.01302717367):0.0123464069):0.01197177923):0.008624373652):0.02517505743,(OTU2551:0.06794002355,(OTU52:0.03078948846,OTU230:0.03078948846):0.03715053509):0.003204767334):0.01050790673):0.001880880842,((OTU270:0.05975183877,(OTU1498:0.05297215282,OTU469:0.05297215282):0.006779685953):0.007664455003,(OTU1058:0.05715742462,OTU2125:0.05715742462):0.01025886915):0.01611728468):0.0132944884):0.04303223881,(((OTU1015:0.01882547913,OTU318:0.01882547913):0.01332205864,(OTU48:0.03053141882,OTU1599:0.03053141882):0.001616118945):0.1012775672,(((OTU1973:0.05924305404,(OTU1183:0.04398402691,OTU923:0.04398402691):0.01525902713):0.02352175559,(OTU635:0.04701596483,OTU2714:0.04701596483):0.03574884479):0.02213621701,((((OTU261:0.04210075924,(OTU1255:0.01634945282,OTU2033:0.01634945282):0.02575130642):0.01694728591,OTU1308:0.05904804515):0.0007841220627,(OTU277:0.05832269458,OTU311:0.05832269458):0.001509472638):0.03015116009,OTU1133:0.08998332731):0.01491769933):0.02852407832):0.006435200711):0.03268904745):0.01963285725):0.01637997704,(OTU1868:0.1926183595,((OTU2545:0.04863897752,OTU1567:0.04863897752):0.08404678362,((OTU1537:0.0897255761,(((OTU1293:0.01202277147,OTU925:0.01202277147):0.01183098743,OTU532:0.0238537589):0.04027871809,OTU2675:0.064132477):0.0255930991):0.0008140488396,((OTU2410:0.01987434168,OTU1670:0.01987434168):0.02195131012,OTU1710:0.04182565181):0.04871397314):0.0421461362):0.05993259832):0.01594382794):0.01792291747):0.009959425781):0.0734337973):0.01748292394):0.02945915399,(((OTU1490:0.03446679217,OTU240:0.03446679217):0.0773048941,((OTU1789:0.01742979092,OTU527:0.01742979092):0.09320524316,OTU1016:0.1106350341):0.001136652186):0.1455919966,((OTU895:0.04365406766,OTU198:0.04365406766):0.02882118302,OTU2097:0.07247525069):0.1848884322):0.09945672303):0.01304482143,(((((((((OTU831:0.09369495861,(((OTU1175:0.06546438136,OTU570:0.06546438136):0.01362049746,((OTU47:0.0387888182,(((OTU382:0.00295305199,OTU1329:0.00295305199):0.007273962478,OTU1377:0.01022701447):0.01547761827,OTU1346:0.02570463274):0.01308418546):0.01053820355,(OTU611:0.03589120896,(OTU1840:0.02156855681,OTU659:0.02156855681):0.01432265216):0.01343581279):0.02975785708):0.006579683707,(OTU1044:0.03863901778,OTU1430:0.03863901778):0.04702554476):0.008030396079):0.001777100451,((((OTU367:0.01076994042,OTU709:0.01076994042):0.02732125942,OTU752:0.03809119984):0.01631407299,OTU872:0.05440527284):0.03026398594,(OTU500:0.02050221104,OTU1443:0.02050221104):0.06416704773):0.01080280029):0.03483178847,(OTU902:0.1047776684,((OTU1115:0.05031924682,OTU1088:0.05031924682):0.05241865264,(((OTU40:0.05613499913,OTU1902:0.05613499913):0.036673659,(OTU641:0.04945108674,OTU1130:0.04945108674):0.0433575714):0.002306338039,(OTU11:0.08685890939,(((OTU735:0.02890997185,OTU1206:0.02890997185):0.01382444212,OTU987:0.04273441396):0.01345062945,OTU1654:0.05618504342):0.03067386597):0.008256086786):0.007622903283):0.002039768986):0.0255261791):0.03120091495,(OTU10:0.08700809285,(OTU487:0.0501910259,(OTU144:0.01791058301,OTU1554:0.01791058301):0.03228044289):0.03681706695):0.07449666963):0.00660987235,(OTU2053:0.06929446708,(((OTU1673:0.01660212079,OTU236:0.01660212079):0.01462823961,OTU1562:0.03123036039):0.02609496485,(OTU1803:0.02613200042,OTU173:0.02613200042):0.03119332482):0.01196914184):0.09882016776):0.0352449373,(((OTU1409:0.019828898,OTU1425:0.019828898):0.02659285241,(OTU1316:0.01904387825,OTU217:0.01904387825):0.02737787217):0.06084398049,(((OTU117:0.01393569027,OTU2029:0.01393569027):0.0140705987,(OTU1491:0.02365243587,OTU1737:0.02365243587):0.004353853099):0.04862015161,OTU253:0.07662644058):0.03063929032):0.09609384123):0.05251711261,((((((OTU684:0.09206301333,OTU617:0.09206301333):0.03202399718,(OTU1105:0.0725023776,OTU1054:0.0725023776):0.0515846329):0.0623434674,OTU436:0.1864304779):0.00236912136,(((((((OTU930:0.0618095074,(OTU889:0.02265693279,(OTU1222:0.01297618363,OTU529:0.01297618363):0.009680749159):0.03915257462):0.03948853904,OTU906:0.1012980464):0.001497247369,(((OTU821:0.02796239864,OTU1395:0.02796239864):0.02542915012,(OTU649:0.0231736564,OTU1173:0.0231736564):0.03021789237):0.03187111309,(OTU1248:0.06577420898,((OTU1151:0.01994231059,OTU1176:0.01994231059):0.03922188119,OTU1652:0.05916419177):0.006610017206):0.01948845287):0.01753263196):0.01689636955,(((((OTU321:0.02037525265,OTU409:0.02037525265):0.02317793765,OTU978:0.0435531903):0.02166758038,((OTU955:0.02979126427,OTU697:0.02979126427):0.01432661068,((((OTU901:0.009353693611,OTU795:0.009353693611):0.001018655036,OTU870:0.01037234865):0.02688123376,OTU377:0.0372535824):0.003711855633,OTU405:0.04096543804):0.003152436916):0.02110289573):0.01578692487,OTU1085:0.08100769555):0.004629148986,((((OTU1251:0.02220695027,OTU941:0.02220695027):0.00781791558,OTU58:0.03002486585):0.0017942743,OTU932:0.03181914015):0.03210343776,(OTU768:0.008485970294,OTU1606:0.008485970294):0.05543660762):0.02171426662):0.03405481883):0.01814346452,(((OTU149:0.03678162305,OTU632:0.03678162305):0.001494782035,OTU1511:0.03827640508):0.06276467809,(OTU638:0.06078686808,OTU1895:0.06078686808):0.04025421509):0.03679404472):0.017433096,((OTU1798:0.06407368217,(((OTU1289:0.02132887838,OTU1019:0.02132887838):0.005221767172,OTU268:0.02655064555):0.02363837863,(((OTU544:0.0100202667,OTU397:0.0100202667):0.01648159542,(OTU912:0.02646293336,OTU298:0.02646293336):3.892876117e-05):0.01608018311,((OTU894:0.02304399755,OTU346:0.02304399755):0.01797934933,(OTU136:0.01171574424,OTU519:0.01171574424):0.02930760265):0.001558698346):0.007606978954):0.01388465798):0.02199469267,((OTU702:0.04569661028,OTU1006:0.04569661028):0.03339957184,OTU985:0.07909618212):0.006972192718):0.06919984905):0.01622141629,((((((((OTU1154:0.05232227547,(OTU956:0.03658967733,OTU1586:0.03658967733):0.01573259814):0.005649178263,OTU670:0.05797145373):0.01210552032,(((OTU552:0.04137530893,OTU1254:0.04137530893):0.01996488572,((OTU696:0.03548299446,OTU538:0.03548299446):0.01028996398,OTU871:0.04577295844):0.01556723621):0.00723781293,(((OTU429:0.02785143516,((OTU1659:0.01706305585,OTU712:0.01706305585):0.003870499978,OTU878:0.02093355583):0.006917879334):0.01622352052,(OTU456:0.0411565361,(OTU481:0.03490818752,OTU744:0.03490818752):0.006248348586):0.002918419577):0.01673886542,(OTU402:0.05999045173,((OTU420:0.0529521708,OTU957:0.0529521708):0.003507672365,(OTU86:0.00711936495,OTU1129:0.00711936495):0.04934047822):0.003530608565):0.0008233693677):0.007764186477):0.001498966471):0.009824886441,OTU1086:0.07990186049):0.01238955442,(OTU394:0.01943165134,OTU281:0.01943165134):0.07285976357):0.006618867893,((((OTU1244:0.01931452112,OTU472:0.01931452112):0.02223163844,OTU510:0.04154615956):0.004256169668,(OTU698:0.02930339717,OTU680:0.02930339717):0.01649893205):0.01136008946,((OTU437:0.03788618454,(OTU623:0.03441704273,OTU385:0.03441704273):0.003469141815):0.01575190489,OTU636:0.05363808944):0.003524329247):0.04174786412):0.04827779693,((((OTU1300:0.06686770544,OTU764:0.06686770544):0.06045934851,((OTU1045:0.01405496078,OTU422:0.01405496078):0.0002872427785,OTU616:0.01434220356):0.1129848504):0.006435724471,(((OTU1172:0.05886812943,OTU1318:0.05886812943):0.02193022592,(OTU1471:0.01147144949,OTU534:0.01147144949):0.06932690586):0.03666540441,(((OTU700:0.09349322505,(OTU745:0.005448392288,OTU329:0.005448392288):0.08804483277):0.001614875509,((OTU728:0.02755897034,OTU885:0.02755897034):0.001532287191,OTU283:0.02909125753):0.06601684303):0.003897819868,(OTU845:0.09899704029,OTU793:0.09899704029):8.880138686e-06):0.01845783934):0.01629901865):0.007021912947,(((((OTU379:0.02436539944,OTU314:0.02436539944):0.02479912219,(OTU303:0.03147227929,(OTU1397:0.02526750949,OTU915:0.02526750949):0.006204769802):0.01769224234):0.0351018731,(((OTU1691:0.03849759894,(OTU37:0.01155005857,OTU1094:0.01155005857):0.02694754036):0.003174105588,OTU855:0.04167170452):0.04222707451,(OTU308:0.04442756298,OTU716:0.04442756298):0.03947121606):0.0003676156926):0.05311393807,(OTU470:0.03287220029,(OTU898:0.02151893058,OTU233:0.02151893058):0.01135326971):0.1045081325):0.0001283278087,((((OTU959:0.03298779048,OTU1030:0.03298779048):0.05292407579,(OTU490:0.06939951305,(((OTU517:0.04660623618,((OTU312:0.01617210774,OTU286:0.01617210774):0.01191320642,OTU657:0.02808531416):0.01852092202):0.01329084694,(((OTU361:0.01892566524,OTU297:0.01892566524):0.00551652384,OTU857:0.02444218908):0.03504559478,((OTU1112:0.01522251815,(OTU325:0.009059771244,OTU549:0.009059771244):0.00616274691):0.01365635734,OTU754:0.02887887549):0.03060890837):0.0004092992643):0.003612870383,((OTU442:0.02939850899,(OTU1946:0.02897956171,OTU462:0.02897956171):0.0004189472731):0.000700055356,OTU1027:0.03009856434):0.03341138916):0.005889559544):0.01651235323):0.02432593358,(OTU480:0.08841155547,(((OTU466:0.0594283702,OTU780:0.0594283702):0.008295921478,((OTU1035:0.02387011655,OTU447:0.02387011655):0.02973031722,((((OTU51:0.02842605519,(((OTU306:0.01113182209,OTU272:0.01113182209):0.005993166538,(OTU336:0.006320043307,(OTU461:0.001696964342,OTU460:0.001696964342):0.004623078964):0.01080494532):0.001582984789,OTU843:0.01870797342):0.009718081767):0.00732396248,OTU608:0.03575001767):0.01145649305,OTU788:0.04720651072):0.004860187223,((OTU1353:0.04408841924,OTU1010:0.04408841924):0.005915580409,OTU613:0.05000399965):0.002062698295):0.001533735826):0.0141238579):0.01218782632,((((OTU1179:0.0344388683,OTU365:0.0344388683):0.007955357843,OTU1336:0.04239422614):0.02582460642,(((OTU339:0.01821339363,OTU749:0.01821339363):0.01712076261,(OTU747:0.0236374346,OTU755:0.0236374346):0.01169672163):0.02416715866,OTU554:0.05950131489):0.008717517671):0.006953630018,((((OTU1442:0.008837843195,OTU363:0.008837843195):0.002597941547,OTU473:0.01143578474):0.03580779035,OTU814:0.04724357509):0.0181077387,(OTU637:0.05345710991,((OTU811:0.03145609276,(OTU1135:0.01267932232,OTU428:0.01267932232):0.01877677044):0.01661364811,((OTU391:0.04117750004,(((OTU539:0.02822219266,OTU368:0.02822219266):0.000509250821,(OTU370:0.01153095295,OTU836:0.01153095295):0.01720049053):0.009191509041,OTU969:0.03792295252):0.003254547516):1.595743919e-05,(OTU574:0.02863301719,OTU756:0.02863301719):0.01256044029):0.006876283388):0.005387369047):0.01189420388):0.009821148787):0.004739655415):0.008499437476):0.02182624439):0.00251395904,(((OTU493:0.05150140148,(((OTU1324:0.01785000635,OTU415:0.01785000635):0.009578954982,OTU1137:0.02742896133):0.000428747048,(OTU543:0.01474414865,OTU599:0.01474414865):0.01311355973):0.0236436931):0.03879654412,(((OTU383:0.02389140446,OTU817:0.02389140446):0.01221634423,(OTU1302:0.03248750559,OTU746:0.03248750559):0.003620243097):0.0002924457707,(OTU935:0.03220089203,OTU1439:0.03220089203):0.004199302425):0.05389775114):0.02216368369,((OTU1053:0.03070452631,OTU439:0.03070452631):0.06924041405,(OTU335:0.04670725393,(OTU578:0.02118524067,OTU1114:0.02118524067):0.02552201326):0.05323768643):0.01251668892):0.0002901296151):0.0247569017):0.003276030766):0.006403388369):0.009119423208,((((OTU598:0.08367249654,((OTU421:0.06750980875,OTU628:0.06750980875):0.006996898606,(OTU465:0.02596725272,OTU526:0.02596725272):0.04853945463):0.009165789192):0.02664875977,OTU982:0.1103212563):0.01925323783,((((OTU479:0.06464867434,OTU585:0.06464867434):0.02181033592,(OTU273:0.06699540808,OTU706:0.06699540808):0.01946360218):0.001096431979,(OTU805:0.03978313196,(OTU477:0.03377490089,OTU693:0.03377490089):0.006008231066):0.04777231027):0.0285662967,((((((OTU731:0.0133684,OTU523:0.0133684):0.003052930048,OTU1064:0.01642133005):0.006767245848,OTU823:0.02318857589):0.01890107109,(OTU96:0.02982938484,OTU1583:0.02982938484):0.01226026215):0.003832153933,OTU364:0.04592180092):0.05973048771,(OTU547:0.08884461401,(((OTU685:0.05288641996,(OTU1323:0.02167746939,((OTU879:0.009387891328,OTU849:0.009387891328):0.006640108054,OTU1401:0.01602799938):0.005649470008):0.03120895057):0.01013538951,(OTU1140:0.0605316301,((OTU1580:0.002812661179,OTU1099:0.002812661179):0.04175098919,OTU4:0.04456365037):0.01596797973):0.002490179371):0.01369323263,(((OTU890:0.036135931,OTU309:0.036135931):0.01057102707,OTU695:0.04670695807):0.004688123848,((OTU408:0.02159089603,OTU412:0.02159089603):0.006739452862,OTU482:0.02833034889):0.02306473304):0.02531996018):0.0121295719):0.01680767463):0.0104694503):0.01345275521):0.005731974821,(OTU1028:0.0396439423,(((OTU618:0.0139397599,OTU1653:0.0139397599):0.009291709273,OTU690:0.02323146917):0.01538227236,OTU1348:0.03861374153):0.001030200767):0.09566252667):0.02100103398):0.01518213723):0.01730995909):0.01701474981,((OTU984:0.1726369436,((((OTU739:0.01548814786,OTU1264:0.01548814786):0.05462089003,((OTU360:0.0453574164,(OTU721:0.02137035123,OTU927:0.02137035123):0.02398706517):0.01272645219,((((OTU782:0.04487598712,(OTU601:0.04123433548,(OTU1411:0.03527524432,(OTU1356:0.01204783579,OTU1057:0.01204783579):0.02322740852):0.005959091168):0.003641651638):0.003023383609,(OTU800:0.02175737741,OTU961:0.02175737741):0.02614199332):0.003924044521,(((((OTU1200:0.02539660761,((OTU883:0.01978423107,OTU1049:0.01978423107):0.001277533597,OTU1101:0.02106176467):0.004334842943):0.00281687433,OTU858:0.02821348194):2.81741522e-05,(((OTU1249:0.00920076097,OTU1007:0.00920076097):0.01217473547,OTU995:0.02137549644):0.0007332987814,((OTU1271:0.0002877303663,OTU1214:0.0002877303663):0.02164049789,OTU819:0.02192822826):0.0001805669654):0.006132860876):0.002632311176,((OTU681:0.01560408162,OTU175:0.01560408162):0.01379028202,(OTU983:0.01284502179,OTU1769:0.01284502179):0.01654934185):0.001479603633):0.01561541649,OTU1307:0.04648938376):0.005334031489):0.005428289055,OTU1026:0.05725170431):0.0008321642883):0.0120251693):0.01285509277,(OTU1180:0.03249562339,OTU15:0.03249562339):0.05046850727):0.0375334074,(OTU560:0.1016161505,OTU87:0.1016161505):0.01888138755):0.0521394055):0.02097227014,(OTU1170:0.1013594205,((OTU1136:0.07605882059,(OTU1002:0.03482765884,((OTU948:0.0262701806,((((OTU737:0.01932115438,((OTU763:0.007117360905,OTU1074:0.007117360905):0.0009745216362,OTU732:0.008091882541):0.01122927184):0.00361183066,OTU1111:0.02293298504):0.0001472074179,OTU1181:0.02308019246):0.001858354952,(OTU1073:0.0167816356,OTU863:0.0167816356):0.008156911806):0.001331633192):0.003201819992,OTU1347:0.02947200059):0.00535565825):0.04123116174):0.01164081291,OTU972:0.0876996335):0.01365978695):0.09224979325):0.01220513538):0.0001393996703,((((OTU468:0.02186250574,OTU1738:0.02186250574):0.06309167717,((((OTU522:0.0575742762,((OTU711:0.02720326339,(OTU2461:0.004959367533,OTU1548:0.004959367533):0.02224389586):0.01026807345,(OTU1272:0.02741538832,OTU326:0.02741538832):0.01005594852):0.02010293936):0.00190775479,((OTU1528:0.009809953368,OTU835:0.009809953368):0.001276970099,OTU743:0.01108692347):0.04839510752):0.01467513318,(OTU2375:0.04899226243,((OTU729:0.01597111385,(OTU387:0.005954174687,OTU720:0.005954174687):0.01001693917):0.01890725971,(OTU294:0.00941089884,OTU285:0.00941089884):0.02546747472):0.01411388887):0.02516490173):0.003122553954,(((((OTU2177:0.01145855079,OTU848:0.01145855079):0.05945210562,OTU1171:0.07091065641):0.004001493683,((OTU1224:0.02925485533,OTU648:0.02925485533):0.02433427796,(((((((OTU827:0.007346965375,OTU2257:0.007346965375):0.008392022586,OTU541:0.01573898796):0.01973823087,(OTU643:0.02232951662,OTU662:0.02232951662):0.0131477022):0.0005378109094,OTU1520:0.03601502974):0.002581775798,(OTU634:0.02317328638,(OTU2066:0.01300651205,OTU232:0.01300651205):0.01016677433):0.01542351915):0.002051251399,((OTU842:0.02449524599,(OTU1335:0.01382622638,OTU95:0.01382622638):0.01066901961):0.01468923811,(OTU1278:0.03440805918,((OTU380:0.02012904881,(OTU2480:0.005169367948,OTU825:0.005169367948):0.01495968086):0.01218882498,OTU808:0.03231787378):0.002090185394):0.00477642492):0.001463572835):0.004026155137,(OTU499:0.03770362714,(OTU853:0.03461614344,OTU1547:0.03461614344):0.003087483693):0.006970584935):0.008914921225):0.0213230168):8.055359389e-05,OTU265:0.07499270369):0.00221010392,((OTU2002:0.01036468388,OTU1103:0.01036468388):0.01573297651,(OTU1210:0.02126974378,OTU431:0.02126974378):0.004827916599):0.05110514723):7.69105122e-05):0.007674464784):0.05892144735,(OTU1657:0.08260491146,OTU342:0.08260491146):0.06127071879):0.02805517879,((((((OTU1100:0.008241834213,OTU355:0.008241834213):0.009379329664,OTU2478:0.01762116388):0.0410158691,(OTU1802:0.05612295693,((OTU2379:0.0399224702,(OTU244:0.014659547,(OTU674:0.002353444072,OTU2351:0.002353444072):0.01230610293):0.0252629232):0.01282392039,(OTU1633:0.04215435354,(((OTU2069:0.01077096364,OTU516:0.01077096364):0.02031535611,OTU1549:0.03108631975):0.003982769294,(OTU1369:0.02680133281,OTU514:0.02680133281):0.008267756229):0.0070852645):0.01059203705):0.003376566335):0.002514076052):0.0008555260966,OTU2070:0.05949255908):0.01120952391,(OTU1231:0.0347643127,OTU2083:0.0347643127):0.03593777029):0.06484230244,(((OTU474:0.03861837954,OTU1263:0.03861837954):0.008989126293,((OTU1394:0.01722971023,(OTU30:0.008420260658,OTU2074:0.008420260658):0.008809449571):0.007038287239,OTU1448:0.02426799747):0.02333950836):0.03931696453,OTU513:0.08692447035):0.04861991507):0.03638642362):0.0340229397):0.049922936):0.06729076321,((((OTU157:0.06598617448,(OTU934:0.03823009838,(OTU722:0.01796116738,(OTU2489:0.004277889634,OTU812:0.004277889634):0.01368327774):0.02026893101):0.0277560761):0.004437499392,((OTU826:0.02473495746,OTU1899:0.02473495746):0.03278170551,OTU228:0.05751666297):0.01290701091):0.07490843486,(((OTU155:0.0272145894,OTU1266:0.0272145894):0.03830203319,(OTU1110:0.04747163585,(OTU1221:0.04489392168,OTU1472:0.04489392168):0.002577714169):0.01804498674):0.04235026918,(OTU1373:0.05903185169,OTU834:0.05903185169):0.04883504007):0.03746521697):0.07216698916,(((OTU76:0.03279064444,OTU1788:0.03279064444):0.1502727505,(((OTU1593:0.01721502509,(OTU90:0.01686137425,OTU327:0.01686137425):0.0003536508406):0.1122621216,(OTU592:0.1090905187,((OTU16:0.06262020698,(OTU451:0.03244174361,OTU14:0.03244174361):0.03017846337):0.01625972609,OTU255:0.07887993307):0.0302105856):0.02038662807):0.04392551191,((((OTU89:0.01935494149,OTU2138:0.01935494149):0.01849217032,OTU2587:0.0378471118):0.01921957047,OTU1695:0.05706668227):0.1058704548,(((OTU1951:0.1253420511,(OTU1285:0.1001898378,((((((OTU1714:0.008048975002,OTU1462:0.008048975002):0.02212085013,OTU1480:0.03016982513):0.01954616367,((OTU1432:0.01778733292,OTU1349:0.01778733292):0.02251064597,OTU1337:0.04029797889):0.009418009911):0.01309960889,(((OTU1202:0.02871536394,(OTU991:0.007839809051,OTU1108:0.007839809051):0.02087555489):0.02333766379,(OTU1013:0.03027674719,OTU1419:0.03027674719):0.02177628054):0.005612536054,(OTU2202:0.02261052887,OTU1141:0.02261052887):0.03505503491):0.005150033899):0.03157472906,((OTU1890:0.02874742553,OTU1579:0.02874742553):0.02709804479,OTU1372:0.05584547032):0.03854485642):0.002787838904,((((OTU1339:0.00797352433,OTU1142:0.00797352433):0.02797122212,OTU1022:0.03594474645):0.01373377907,OTU25:0.04967852553):0.01702168442,OTU60:0.06670020994):0.03047795571):0.003011672103):0.02515221331):0.01113079153,OTU2582:0.1364728426):0.02322197417,(OTU2288:0.03201170496,(OTU1914:0.02122008187,OTU1435:0.02122008187):0.01079162309):0.1276831118):0.003242320315):0.01046552157):0.009660736256):0.006857317065,(((((((OTU1317:0.03380578483,OTU13:0.03380578483):0.001410611706,OTU313:0.03521639654):0.026983731,((OTU180:0.02521871119,OTU2:0.02521871119):0.0192689224,(OTU210:0.004355243136,OTU18:0.004355243136):0.04013239045):0.01771249395):0.01097392434,OTU692:0.07317405187):0.01088033323,OTU28:0.0840543851):0.03280490835,((OTU1382:0.006475251368,OTU296:0.006475251368):0.09513858005,OTU2017:0.1016138314):0.01524546203):0.01998480498,OTU1098:0.1368440984):0.05307661354):0.02757838593):0.1056683501):0.03106319342,((((OTU111:0.06962078033,OTU837:0.06962078033):0.13977583,(((OTU1374:0.08380169366,(OTU953:0.03960757549,OTU1731:0.03960757549):0.04419411817):0.03980049867,(OTU1412:0.1125797652,((OTU1574:0.08241709521,((OTU2075:0.01558303026,OTU1410:0.01558303026):0.01552115321,OTU1037:0.03110418346):0.05131291174):0.01644233103,(((((((OTU101:0.01777814884,OTU669:0.01777814884):0.001729222206,OTU1357:0.01950737105):0.005929355855,OTU683:0.02543672691):0.001928696191,OTU851:0.0273654231):0.0168332891,(OTU369:0.04342335109,(((OTU1849:0.01359366279,OTU1274:0.01359366279):0.001258561475,OTU1474:0.01485222426):0.007528064957,OTU1773:0.02238028922):0.02104306187):0.0007753611016):0.04109592842,((OTU1744:0.03857281566,OTU658:0.03857281566):0.008538205062,(OTU213:0.002160228342,OTU231:0.002160228342):0.04495079238):0.03818361989):0.007883316748,(((((OTU1588:0.01650171831,OTU182:0.01650171831):0.04594061066,((OTU183:0.03243543976,(OTU92:0.006677431266,OTU1039:0.006677431266):0.0257580085):0.009083419486,(OTU802:0.03377874884,((OTU911:0.004771236187,OTU205:0.004771236187):0.01021061044,OTU366:0.01498184662):0.01879690222):0.007740110409):0.02092346972):0.01975679329,((((OTU1150:0.01459774162,OTU1493:0.01459774162):0.01228555379,(OTU77:0.01955234099,OTU1379:0.01955234099):0.00733095442):0.0316181779,OTU920:0.05850147332):0.02298718957,OTU1087:0.08148866289):0.0007104593674):0.009259989399,((((OTU1043:0.06450040343,(OTU563:0.04804120278,(OTU818:0.02235556804,(OTU597:0.009670322414,OTU245:0.009670322414):0.01268524562):0.02568563474):0.01645920065):0.0005700088822,OTU1876:0.06507041231):0.004974377889,(((((OTU1225:0.0102718521,OTU974:0.0102718521):0.01293597674,OTU2321:0.02320782884):0.002688148976,OTU1399:0.02589597782):0.03387507205,(OTU629:0.03502611361,(((OTU933:0.02754455486,OTU949:0.02754455486):0.001806405268,OTU2013:0.02935096013):0.0034807099,OTU2418:0.03283167003):0.002194443584):0.02474493626):0.0001979009519,(OTU223:0.05050684673,OTU1921:0.05050684673):0.00946210409):0.01007583938):0.01044523007,((((OTU604:0.02082179031,OTU1334:0.02082179031):0.01656052247,(OTU194:0.02050971111,OTU390:0.02050971111):0.01687260166):0.03102097311,OTU1429:0.06840328588):0.01128071292,((((OTU1661:0.0169439304,OTU1375:0.0169439304):0.003962614404,OTU498:0.0209065448):0.009026936647,OTU2391:0.02993348145):0.02794926173,((OTU491:0.03930096022,OTU1345:0.03930096022):0.01517675754,(OTU1530:0.04648799135,(OTU501:0.007291132654,OTU1481:0.007291132654):0.0391968587):0.007989726405):0.003405025423):0.02180125563):0.0008060214679):0.01096909138):0.001164528028,((((OTU1106:0.005157804001,OTU881:0.005157804001):0.0504235561,OTU1093:0.05558136011):0.01536138083,((OTU1851:0.006451948841,OTU1003:0.006451948841):0.0206907639,OTU1322:0.02714271274):0.04380002819):0.006911340757,OTU1306:0.07785408169):0.01476955799):0.000554317678):0.005681468878):0.01372033901):0.01102242708):0.0520015077,OTU1631:0.1756037):0.03379291025):0.1199870894,(((OTU1470:0.1574888085,(OTU1056:0.01198396333,OTU869:0.01198396333):0.1455048451):0.1167675875,OTU734:0.274256396):0.04185922387,(((OTU156:0.01910475169,OTU1131:0.01910475169):0.116299768,(OTU1421:0.04514722827,OTU691:0.04514722827):0.09025729146):0.04457816631,OTU701:0.179982686):0.1361329338):0.01326807987):0.000346375726,((((((OTU882:0.1049304078,(OTU2207:0.08292219226,(OTU1082:0.06900127176,OTU226:0.06900127176):0.0139209205):0.02200821558):0.01630566581,(OTU1449:0.06810465572,OTU1000:0.06810465572):0.05313141794):0.1045261755,(((OTU2203:0.03690061403,OTU2298:0.03690061403):0.04532813112,(((OTU27:0.01727805799,OTU340:0.01727805799):0.00821640109,OTU1128:0.02549445908):0.02022818432,(OTU494:0.01301752151,OTU39:0.01301752151):0.0327051219):0.03650610174):0.01819735305,OTU678:0.1004260982):0.1253361509):0.02422809195,((OTU62:0.05039436382,OTU830:0.05039436382):0.005177065769,(OTU343:0.03683075412,(OTU274:0.0340999257,OTU1533:0.0340999257):0.002730828416):0.01874067547):0.1944189115):0.02579897714,((((((((((OTU347:0.05274683143,OTU17:0.05274683143):0.005979260241,(OTU1338:0.05325342883,(OTU1020:0.03827512848,OTU769:0.03827512848):0.01497830035):0.00547266284):0.0006356224139,OTU1102:0.05936171408):0.05993563062,(OTU622:0.09535002323,((OTU152:0.02839517576,OTU2102:0.02839517576):0.02715600964,(OTU950:0.02000272229,OTU42:0.02000272229):0.03554846311):0.03979883783):0.02394732147):0.01703820686,(OTU125:0.1146168726,(OTU875:0.04018332212,(OTU71:0.02468994146,OTU145:0.02468994146):0.01549338066):0.07443355045):0.02171867899):0.02240854486,((((OTU587:0.05287335136,OTU278:0.05287335136):0.04161480272,(OTU783:0.0246405053,OTU942:0.0246405053):0.06984764878):0.006627786292,OTU518:0.1011159404):0.001671570487,(((((OTU197:0.02064388672,(OTU2022:0.01222906937,OTU168:0.01222906937):0.008414817349):0.01268048899,(OTU1962:0.01565658454,OTU33:0.01565658454):0.01766779117):0.01654744655,(OTU161:0.01885761678,OTU914:0.01885761678):0.03101420548):0.00389057522,OTU2205:0.05376239748):0.0085974605,(((OTU1518:0.03596861055,OTU153:0.03596861055):0.003282551327,(OTU1907:0.02777178346,(OTU1704:0.01167948603,OTU1749:0.01167948603):0.01609229744):0.01147937842):0.001373989261,((OTU284:0.014284323,OTU715:0.014284323):0.02143223644,OTU356:0.03571655944):0.004908591702):0.02173470683):0.04042765288):0.05595658557):0.03887844858,((((OTU2637:0.06757715361,OTU1560:0.06757715361):0.01759261233,((OTU703:0.03799870369,OTU672:0.03799870369):0.005978130609,OTU750:0.0439768343):0.04119293164):0.0335149442,(OTU320:0.04701422496,(OTU2289:0.004301934104,OTU633:0.004301934104):0.04271229085):0.07167048518):0.0460845079,(OTU1165:0.01964059169,OTU140:0.01964059169):0.1451286263):0.03285332696):0.02400678149,((((((OTU323:0.004470368589,OTU565:0.004470368589):0.01086507257,OTU922:0.01533544116):0.08722100227,(OTU170:0.03731170124,OTU676:0.03731170124):0.06524474219):0.001407410736,((((((OTU1360:0.028173204,(OTU104:0.01019607397,OTU806:0.01019607397):0.01797713003):0.02957985054,OTU128:0.05775305453):0.002630998105,OTU970:0.06038405264):0.005619012842,(OTU891:0.01416623598,OTU36:0.01416623598):0.0518368295):0.01444881177,((OTU467:0.05270144545,(((OTU107:0.02339041041,OTU174:0.02339041041):0.01336352807,OTU389:0.03675393848):0.01483403478,OTU2645:0.05158797326):0.001113472189):0.02009350179,(OTU1705:0.04360755928,OTU1359:0.04360755928):0.02918738796):0.007656930015):0.007555100359,(OTU1182:0.06261119543,(((OTU35:0.04672798551,OTU1778:0.04672798551):0.004415948499,((OTU181:0.0355543674,(OTU962:0.009863042875,OTU963:0.009863042875):0.02569132452):0.003649512758,(((OTU411:0.02756774769,OTU1777:0.02756774769):0.005307246105,OTU384:0.0328749938):0.005471907794,OTU259:0.03834690159):0.0008569785652):0.01194005385):0.01094023181,OTU2294:0.06208416582):0.000527029608):0.02539578218):0.01595687656):0.03868182079,(OTU1144:0.08970692818,OTU1052:0.08970692818):0.05293874678):0.02783726574,((((OTU445:0.01502045077,OTU2508:0.01502045077):0.05603148696,(OTU2103:0.0694447705,((((OTU1613:0.01602656965,OTU2527:0.01602656965):0.02333938241,((OTU246:0.004932438588,(OTU289:0.003988945295,OTU317:0.003988945295):0.0009434932929):0.01698185167,(OTU221:0.02007255207,OTU1229:0.02007255207):0.001841738187):0.01745166181):0.01037991383,(((OTU1905:0.01485220043,OTU392:0.01485220043):0.01117217473,((OTU257:0.0231241096,OTU1228:0.0231241096):0.001607433515,(OTU2192:0.01139283525,(OTU186:0.01089974135,OTU1496:0.01089974135):0.0004930939022):0.01333870786):0.001292832043):0.007423566672,OTU401:0.03344794183):0.01629792407):0.0115666857,OTU1227:0.0613125516):0.008132218897):0.001607167234):0.01085415221,OTU247:0.08190608994):0.02775025274,((OTU1460:0.02934260219,OTU2290:0.02934260219):0.07345602416,(OTU110:0.0368176906,OTU372:0.0368176906):0.06598093575):0.006857716321):0.06082659802):0.05114638579):0.01231319762,(OTU1495:0.1842208573,((((((OTU838:0.02221861669,OTU70:0.02221861669):0.01533541609,(OTU1416:0.03601475932,OTU1459:0.03601475932):0.001539273455):0.01589000944,(OTU1455:0.02705133134,(OTU1630:0.01839629927,OTU1578:0.01839629927):0.008655032066):0.02639271088):0.03312530023,(((OTU105:0.0107888597,OTU1958:0.0107888597):0.06754744389,(OTU1107:0.02653380312,OTU1855:0.02653380312):0.05180250048):0.002160175089,OTU1903:0.08049647869):0.00607286376):0.02858093859,((((((((OTU162:0.04222347668,(OTU757:0.0146782831,OTU190:0.0146782831):0.02754519359):0.001104243967,(OTU686:0.01914672571,OTU571:0.01914672571):0.02418099494):0.003535212649,(OTU1283:0.01489383608,OTU204:0.01489383608):0.03196909722):0.007588484721,((OTU1859:0.04314708392,OTU1046:0.04314708392):0.008479314565,((((OTU520:0.01155059301,OTU1748:0.01155059301):0.01972105844,(OTU1531:0.02102055818,OTU216:0.02102055818):0.01025109327):0.01396958314,(((OTU396:0.006085242034,OTU1417:0.006085242034):0.03502922363,(OTU1862:0.01448528194,OTU2104:0.01448528194):0.02662918372):0.002795992299,((OTU1667:0.01714920908,(OTU1461:0.0145504642,OTU291:0.0145504642):0.002598744877):0.001963680668,OTU172:0.01911288975):0.02479756821):0.001330776625):0.004327324445,OTU241:0.04956855903):0.002057839452):0.00282501954):0.04177657754,(OTU234:0.07585075052,(OTU971:0.04817066358,OTU1021:0.04817066358):0.02768008694):0.02037724504):0.001541676625,((OTU99:0.05837519935,((OTU2512:0.03139585223,OTU2403:0.03139585223):0.01055918576,OTU352:0.04195503798):0.01642016137):0.0008424974535,(OTU2639:0.02169066811,OTU1066:0.02169066811):0.03752702869):0.03855197538):0.005384945789,(OTU503:0.09532497051,(OTU301:0.073436027,(OTU2198:0.06749509765,(OTU1964:0.04813903934,((OTU319:0.01065272393,OTU1908:0.01065272393):0.02562251479,OTU1909:0.03627523871):0.01186380063):0.01935605831):0.005940929349):0.02188894351):0.007829647463):0.00767842955,(((OTU378:0.02564268307,OTU609:0.02564268307):0.02835563626,OTU1403:0.05399831933):0.01214013608,(OTU315:0.02801851337,OTU417:0.02801851337):0.03811994204):0.04469459211):0.004317233516):0.02892881217,OTU276:0.1440790932):0.04014176411):0.04972166679):0.01302539769,((((OTU106:0.07257452483,((OTU760:0.03021103406,OTU102:0.03021103406):0.03842609113,(OTU2412:0.01999906363,OTU1709:0.01999906363):0.04863806156):0.003937399634):0.08702289844,(((OTU192:0.0618605941,(OTU1856:0.02869445152,OTU150:0.02869445152):0.03316614258):0.002828548607,(OTU280:0.02847060182,OTU767:0.02847060182):0.03621854089):0.08547184154,((OTU1615:0.09631111857,OTU600:0.09631111857):0.002923822103,(OTU813:0.04763917982,OTU116:0.04763917982):0.05159576086):0.05092604357):0.009436439025):0.007294356479,(((OTU1614:0.09915428513,(OTU1146:0.07199945495,(((OTU115:0.01479646951,OTU2190:0.01479646951):0.01074485311,OTU1618:0.02554132262):0.01410217181,(((OTU839:0.01691656434,OTU44:0.01691656434):0.01366418242,OTU375:0.03058074676):0.008416421971,(OTU478:0.005941777043,OTU1405:0.005941777043):0.03305539169):0.0006463256981):0.03235596051):0.02715483018):0.02382063647,(OTU220:0.05082412422,OTU1404:0.05082412422):0.07215079738):0.009865889447,(OTU438:0.05392885437,OTU575:0.05392885437):0.07891195667):0.03405096871):0.05051716023,((((OTU1447:0.05627328553,(OTU2400:0.04404223537,((OTU1065:0.0231898912,OTU413:0.0231898912):0.007738458082,(OTU1367:0.01231201442,OTU34:0.01231201442):0.01861633487):0.01311388609):0.01223105015):0.04818572197,((OTU2401:0.07104009744,(OTU1561:0.048829596,(OTU207:0.02195839699,OTU1860:0.02195839699):0.02687119901):0.02221050144):0.02286412335,((((OTU252:0.01707675164,OTU2025:0.01707675164):5.652417001e-06,OTU1277:0.01708240406):0.01350566014,OTU1747:0.0305880642):0.05013594354,((OTU1418:0.02729961442,OTU264:0.02729961442):0.004787178726,OTU440:0.03208679315):0.04863721459):0.01318021305):0.01055478671):0.002597637376,(((((((OTU67:0.02462927316,(OTU1051:0.02176658007,OTU1190:0.02176658007):0.002862693083):0.0017251668,OTU1081:0.02635443996):0.0003846542083,OTU1189:0.02673909417):0.01537973957,(OTU1368:0.03979357998,OTU859:0.03979357998):0.002325253757):0.01254170605,((OTU736:0.01693530093,OTU1665:0.01693530093):0.03460383343,(OTU1494:0.04542798313,OTU1591:0.04542798313):0.006111151231):0.003121405431):0.003756807672,OTU1402:0.05841734746):0.0224936266,(OTU1559:0.05560857289,(OTU1516:0.05303591908,((OTU540:0.01038370871,OTU936:0.01038370871):0.0237338914,(((OTU124:0.01437636841,OTU954:0.01437636841):0.007696078419,OTU1275:0.02207244683):0.007328349067,((OTU1340:0.01047976034,OTU1158:0.01047976034):0.009870410352,OTU593:0.02035017069):0.009050625209):0.004716804214):0.01891831897):0.002572653812):0.02530240117):0.02614567081):0.05175991777,OTU2287:0.1588165626):0.05859237733):0.02955898183):0.02882139644):0.03901875026,((((OTU1807:0.1638320739,((OTU109:0.0210513136,OTU418:0.0210513136):0.1293162624,OTU414:0.150367576):0.01346449797):0.03648112871,((((((OTU809:0.03610939578,OTU130:0.03610939578):0.01526225139,OTU2419:0.05137164717):0.03718569133,(OTU1875:0.06305703299,(OTU525:0.06125741617,((OTU717:0.04129269534,OTU443:0.04129269534):0.01128275905,(((OTU2137:0.03629356525,OTU630:0.03629356525):0.005043769626,OTU753:0.04133733488):0.0003628539135,OTU399:0.04170018879):0.0108752656):0.008681961776):0.001799616814):0.02550030551):0.009120658998,((OTU741:0.03778938478,OTU688:0.03778938478):0.05918764545,((OTU675:0.07358535075,(OTU727:0.06505005537,OTU679:0.06505005537):0.008535295382):0.006196825938,(((((OTU550:0.02006763395,OTU555:0.02006763395):0.02203357365,((OTU459:0.02301458811,OTU1213:0.02301458811):0.01562362849,(OTU1354:0.02972209458,OTU801:0.02972209458):0.008916122027):0.003462990997):0.005770584993,((OTU917:0.01907681516,OTU350:0.01907681516):0.02535375943,OTU627:0.04443057459):0.003441218):0.0105489573,OTU573:0.05842074989):0.007153028324,(((OTU791:0.04249827956,(OTU896:0.03323077392,(OTU682:0.02900801323,OTU1756:0.02900801323):0.00422276069):0.009267505635):0.005523912928,((OTU1257:0.02176280852,OTU640:0.02176280852):0.01833717179,(OTU1312:0.03114795553,OTU654:0.03114795553):0.008952024779):0.007922212181):0.005175857158,((OTU1392:0.02030201184,OTU759:0.02030201184):0.01854842152,OTU1186:0.03885043336):0.01434761629):0.01237572857):0.01420839848):0.01719485354):0.0007009672603):0.01606099628,OTU761:0.1137389938):0.01318384212,(OTU975:0.01721663668,OTU748:0.01721663668):0.1097061992):0.07339036676):0.08106547941,OTU536:0.2813786821):0.01109934611,(((OTU1265:0.04752924675,OTU201:0.04752924675):0.1039082661,((OTU260:0.1143692517,OTU2464:0.1143692517):0.01354100379,(OTU191:0.095518335,OTU2175:0.095518335):0.03239192047):0.02352725735):0.02831071325,((OTU305:0.07076958293,OTU980:0.07076958293):0.05292065347,(OTU2356:0.09461982547,(OTU235:0.05110329536,OTU1770:0.05110329536):0.0435165301):0.02907041093):0.05605798968):0.1127298021):0.02233004034):0.01492200694):0.02450056593):0.01563458593);
(((((((OTU457:0.0627532817,(OTU1192:0.04477932368,OTU185:0.04477932368):0.01797395802):0.02732815203,((OTU132:0.07460653651,(OTU1178:0.02643302733,OTU1281:0.02643302733):0.04817350918):0.006282960445,(OTU64:0.07781914046,((OTU765:0.03883024882,OTU1268:0.03883024882):0.01892694339,OTU944:0.0577571922):0.02006194826):0.003070356491):0.009191936771):0.07098809282,((OTU1252:0.04748285072,OTU1729:0.04748285072):0.02134787062,OTU1396:0.06883072135):0.0922388052):0.0479520421,(OTU1096:0.1021931846,((OTU167:0.03835071555,OTU1413:0.03835071555):0.02129214689,OTU1104:0.05964286244):0.04255032219):0.106828384):0.1299790749,((((OTU2004:0.03801583036,OTU2262:0.03801583036):0.1815416177,((OTU1148:0.1485725114,((OTU1644:0.01789570813,OTU816:0.01789570813):0.1079121083,(OTU713:0.05199773004,OTU569:0.05199773004):0.07381008641):0.02276469493):0.02072450566,(((((OTU1059:0.04152872718,OTU2092:0.04152872718):0.02244329884,(OTU1415:0.0462374198,OTU7:0.0462374198):0.01773460622):0.01233011687,(OTU483:0.05212154823,OTU1280:0.05212154823):0.02418059466):0.04044656921,((OTU2500:0.1114874736,(((OTU1941:0.03288521371,OTU1791:0.03288521371):0.04058916518,OTU222:0.07347437889):0.01153049092,OTU218:0.08500486981):0.02648260383):0.003909559213,((OTU868:0.08287627351,(OTU580:0.07472947735,OTU49:0.07472947735):0.008146796158):0.001281834914,(OTU430:0.04694175293,OTU2394:0.04694175293):0.03721635549):0.03123892443):0.001351679241):0.01544762423,((OTU790:0.05778643659,(OTU224:0.02793330154,OTU1243:0.02793330154):0.02985313505):0.006251462452,(OTU730:0.05022061052,OTU381:0.05022061052):0.01381728852):0.06815843728):0.03710068072):0.050260431):0.08213494961,(((((OTU1478:0.08171800939,(OTU1517:0.0246385277,OTU988:0.0246385277):0.05707948169):0.05725091954,(OTU1276:0.09346205185,OTU2406:0.09346205185):0.04550687708):0.02378310865,(OTU1668:0.1073726458,(((OTU667:0.01401795178,OTU860:0.01401795178):0.03781963039,(OTU215:0.04535862344,(OTU1203:0.005184746733,OTU1519:0.005184746733):0.04017387671):0.006478958724):0.01874892239,((OTU595:0.04632273969,OTU997:0.04632273969):0.006106227766,((OTU166:0.009678787751,OTU1177:0.009678787751):0.008963860922,OTU1012:0.01864264867):0.03378631879):0.0181575371):0.03678614127):0.05537939174):0.04527931222,((((OTU1776:0.07838744234,(OTU2113:0.04399905594,OTU282:0.04399905594):0.0343883864):0.04723311429,(((OTU2164:0.05888081467,(OTU1157:0.02295591188,OTU559:0.02295591188):0.03592490279):0.04426930892,(OTU65:0.0600183742,OTU1122:0.0600183742):0.04313174939):0.00106750157,OTU803:0.1042176252):0.02140293147):0.05746807229,((OTU119:0.1004083038,(OTU1031:0.08454426793,(((OTU776:0.01860897842,(OTU2131:0.008609880617,OTU1544:0.008609880617):0.009999097799):0.03386666733,OTU43:0.05247564574):0.006802345628,OTU1145:0.05927799137):0.02526627656):0.01586403591):0.03823877943,(OTU419:0.08093971432,OTU1381:0.08093971432):0.05770736895):0.04444154565):0.004703933516,((OTU723:0.1200118836,((((OTU165:0.04761362854,((OTU2296:0.0348493245,(OTU1694:0.02329294806,OTU9:0.02329294806):0.01155637644):0.0005292977775,OTU448:0.03537862228):0.01223500627):0.004356015009,((OTU1420:0.04119776639,((OTU57:0.01966811738,OTU1813:0.01966811738):0.007247930128,OTU1641:0.02691604751):0.01428171888):0.01052350622,(OTU5:0.04201086443,((OTU2106:0.0388973816,(((OTU1262:0.006359001008,OTU1042:0.006359001008):0.02825091144,OTU416:0.03460991245):0.002061272486,OTU558:0.03667118494):0.002226196665):0.001305994636,OTU1557:0.04020337624):0.001807488195):0.00971040817):0.0002483709498):0.004077115384,(OTU1304:0.04668313095,OTU486:0.04668313095):0.009363627982):0.03249852194,(OTU1913:0.07071192869,(OTU1305:0.03007954535,OTU38:0.03007954535):0.04063238334):0.01783335218):0.0314666027):0.01239976587,OTU1532:0.1324116494):0.05538091299):0.02023878737):0.03559498322,((((OTU2523:0.1280828333,((OTU583:0.05749622774,(OTU785:0.0360221214,OTU3:0.0360221214):0.02147410635):0.03440472312,((OTU45:0.06495306964,(OTU2318:0.04849695584,OTU2581:0.04849695584):0.0164561138):0.02059534821,OTU1479:0.08554841784):0.006352533014):0.03618188239):0.02973808258,(OTU2323:0.1361390791,OTU2260:0.1361390791):0.02168183669):0.04277542976,((OTU2274:0.01208579779,OTU537:0.01208579779):0.1884054364,((OTU958:0.1793506668,(OTU463:0.03057036282,OTU464:0.03057036282):0.1487803039):0.01849888214,((((OTU1036:0.07514987108,(OTU344:0.07226240423,OTU1187:0.07226240423):0.002887466844):0.01009294866,((OTU1617:0.01513536462,OTU349:0.01513536462):0.02022270549,OTU1812:0.03535807011):0.04988474963):0.02920067137,((OTU909:0.06419209466,OTU937:0.06419209466):0.02910439901,((OTU338:0.05306734034,OTU968:0.05306734034):0.03373984032,(((OTU251:0.02969744738,OTU1159:0.02969744738):0.01449365122,OTU1970:0.0441910986):0.02054301301,(((OTU2415:0.0242450817,(OTU475:0.009242590699,OTU2659:0.009242590699):0.015002491):0.02048023628,(OTU1191:0.01459589175,OTU151:0.01459589175):0.03012942623):3.061038187e-06,OTU1671:0.04472837902):0.02000573259):0.02207306905):0.006489313008):0.02114699744):0.04733053297,(((((OTU916:0.01187722369,OTU699:0.01187722369):0.02742074976,OTU1237:0.03929797345):0.01966628848,OTU1288:0.05896426193):0.02004013954,(OTU188:0.04861035037,OTU2170:0.04861035037):0.03039405109):0.01008340597,OTU2380:0.08908780743):0.07268621665):0.03607552481):0.002641685314):0.0001051113891):0.02791194239,((((((((((OTU620:0.01583801278,OTU535:0.01583801278):0.01699213898,OTU615:0.03283015176):0.04693066596,((OTU1223:0.01860164036,OTU568:0.01860164036):0.05038760259,(((OTU1839:0.007689460291,OTU454:0.007689460291):0.03913733349,OTU334:0.04682679378):0.02057413445,OTU1072:0.06740092823):0.001588314723):0.01077157477):0.004998786053,((OTU614:0.0310142577,(OTU1378:0.01580857163,(OTU227:0.01173680784,(OTU531:0.007797821221,OTU1211:0.007797821221):0.003938986617):0.004071763795):0.01520568606):0.05125845627,(OTU1298:0.0418708049,(OTU353:0.03184476806,OTU450:0.03184476806):0.01002603684):0.04040190907):0.002486889804):0.02368213634,(((OTU2374:0.08239505821,(OTU1607:0.02399308244,OTU1801:0.02399308244):0.05840197577):0.009031993301,((OTU164:0.06309542762,OTU1894:0.06309542762):0.01196878583,OTU2001:0.07506421346):0.01636283805):0.00322441319,(OTU567:0.07676170195,OTU211:0.07676170195):0.01788976275):0.01379027541):0.0003154633377,((OTU1029:0.06400450758,((OTU1238:0.03393232944,(OTU947:0.01193539643,OTU1969:0.01193539643):0.02199693301):0.01578482098,OTU1350:0.04971715042):0.01428735716):0.03283699962,OTU1282:0.09684150719):0.01191569626):0.01769685926,((OTU1457:0.08999302465,((((OTU786:0.02066324991,OTU1242:0.02066324991):0.009867279054,OTU279:0.03053052896):0.002304569554,OTU271:0.03283509852):0.00566710068,OTU1634:0.0385021992):0.05149082545):0.0140085308,(((OTU203:0.0337731576,OTU1735:0.0337731576):0.00785025024,OTU625:0.04162340784):0.02634365079,OTU131:0.06796705863):0.03603449681):0.02245250726):0.01277418416,((((((OTU239:0.01290774494,OTU2722:0.01290774494):0.009743355979,OTU660:0.02265110092):0.03221236711,(OTU2049:0.04796078179,OTU488:0.04796078179):0.006902686243):0.01589687787,((OTU1426:0.06447337942,(OTU1545:0.05979356068,OTU1205:0.05979356068):0.004679818734):0.006269850777,((OTU2162:0.01314516121,OTU605:0.01314516121):0.03409087005,(OTU1120:0.0287361756,OTU1011:0.0287361756):0.01849985566):0.02350719893):1.711569982e-05):0.02311359697,((((OTU496:0.00649785339,OTU68:0.00649785339):0.01134986133,OTU1319:0.01784771472):0.03848355798,OTU521:0.0563312727):0.0149844807,((((OTU290:0.01624113044,OTU1250:0.01624113044):0.02576268418,(OTU21:0.04138808543,(OTU854:0.02742083233,(((OTU2255:0.004549130427,OTU123:0.004549130427):0.005447914058,OTU852:0.009997044484):0.005579130987,(OTU1427:0.006349958405,OTU2085:0.006349958405):0.009226217067):0.01184465686):0.0139672531):0.0006157291853):0.00482137435,OTU645:0.04682518897):0.02427087758,OTU193:0.07109606655):0.0002196868489):0.02255818947):0.0196401839,((OTU288:0.08105676544,(OTU2759:0.02810601189,OTU2302:0.02810601189):0.05295075355):0.008005244976,((OTU376:0.03311556769,OTU787:0.03311556769):0.03240201864,OTU740:0.06551758634):0.02354442408):0.02445211635):0.02571412009):0.03295004864,(((OTU1076:0.04349297339,(OTU2084:0.01685405858,OTU129:0.01685405858):0.02663891482):0.01295714274,(OTU154:0.0284678173,(OTU1550:0.0111436448,OTU897:0.0111436448):0.0173241725):0.02798229883):0.1129839524,((OTU1534:0.0755086121,OTU2114:0.0755086121):0.04027672922,(((OTU2534:0.05124880537,(OTU1477:0.03901295893,(OTU1364:0.02077460136,OTU83:0.02077460136):0.01823835757):0.01223584644):0.019791097,OTU434:0.07103990236):0.009106992572,(OTU820:0.06791488923,(OTU269:0.0262091164,OTU61:0.0262091164):0.04170577283):0.01223200571):0.03563844639):0.05364872722):0.002744226954):0.001439168684,(((OTU1215:0.05508089107,(OTU796:0.05494510788,(OTU847:0.01792366269,OTU1075:0.01792366269):0.03702144518):0.0001357831947):0.001491511021,((OTU69:0.01301729249,(OTU1582:0.0104043998,OTU1299:0.0104043998):0.002612892686):0.01858340849,(OTU63:0.006799146096,OTU2080:0.006799146096):0.02480155488):0.02497170112):0.01285558064,OTU908:0.06942798273):0.1041894814):0.0548908238):0.01511804503):0.05806606464):0.02315364865,((((((OTU262:0.01589817128,OTU1832:0.01589817128):0.09063053622,(((OTU899:0.03778212733,OTU295:0.03778212733):0.02456397262,OTU1174:0.06234609995):0.03442286366,OTU719:0.09676896361):0.009759743894):0.03930831334,(((OTU1570:0.03470002632,((OTU1587:0.006591489841,OTU1138:0.006591489841):0.02037250457,OTU134:0.02696399441):0.007736031915):0.03411027908,(OTU1294:0.04409611213,((((OTU1234:0.02337687934,OTU989:0.02337687934):0.006954441813,((OTU1566:0.01141740303,OTU93:0.01141740303):0.002868709302,OTU689:0.01428611233):0.01604520881):0.001465160533,(((OTU1793:0.01217129235,OTU78:0.01217129235):0.001274786218,OTU792:0.01344607857):0.006959538822,OTU673:0.02040561739):0.0113908643):0.005719135352,(OTU668:0.007579821427,OTU714:0.007579821427):0.02993579561):0.006580495091):0.02471419328):0.02682190813,(OTU2554:0.07158983264,OTU694:0.07158983264):0.0240423809):0.05020480731):0.04764173616,((OTU202:0.03893503724,(OTU1090:0.03003280867,OTU2121:0.03003280867):0.008902228565):0.09540190771,(((OTU1070:0.1108625963,((OTU1355:0.06469576367,(OTU2572:0.0316003562,((OTU1720:0.01675176739,OTU1253:0.01675176739):0.004065713153,OTU126:0.02081748055):0.01078287565):0.03309540748):0.02859636316,OTU453:0.09329212684):0.01757046949):0.005088197028,(((OTU1884:0.06101140474,OTU1331:0.06101140474):0.03707820144,((OTU1794:0.03887593865,((OTU771:0.02787646503,OTU1882:0.02787646503):0.005039750436,OTU951:0.03291621547):0.00595972318):0.02758100103,(OTU1209:0.03696235699,OTU524:0.03696235699):0.02949458269):0.0316326665):0.007225525742,((((((OTU404:0.006971524736,OTU171:0.006971524736):0.01496319855,OTU2132:0.02193472329):0.01181250814,OTU2145:0.03374723143):0.0196525565,((OTU2210:0.02700988175,(OTU981:0.02169947374,(OTU1568:0.01321224561,OTU1816:0.01321224561):0.00848722813):0.005310408003):0.009300028668,(OTU425:0.02682712928,OTU398:0.02682712928):0.009482781137):0.01708987752):0.007810409997,(OTU199:0.05212303999,(OTU1723:0.03915252194,OTU1032:0.03915252194):0.01297051804):0.009087157945):0.03689764343,(OTU1033:0.03813162603,((OTU341:0.02462091631,(OTU337:0.01762391183,OTU2573:0.01762391183):0.006997004482):0.01199721827,OTU358:0.03661813458):0.001513491444):0.05997621534):0.00720729055):0.01063566144):0.003366341338,((OTU2578:0.07184631157,((OTU876:0.02216468893,OTU977:0.02216468893):0.0481307911,(OTU582:0.03303477225,OTU112:0.03303477225):0.03726070779):0.001550831534):0.006170590819,OTU1937:0.07801690239):0.0413002323):0.01501981025):0.05914181205):0.03393316766,(((((OTU91:0.07813743046,(OTU1467:0.01693687619,OTU1837:0.01693687619):0.06120055427):0.06545916005,((OTU2041:0.02856732475,OTU1822:0.02856732475):0.01134027078,OTU572:0.03990759554):0.103688995):0.02805895547,(((OTU2228:0.05123701163,(((OTU2142:0.01176934306,OTU2329:0.01176934306):0.02803067028,(OTU1258:0.02876070294,((OTU2213:0.01396205202,OTU1:0.01396205202):0.0109692213,OTU1945:0.02493127332):0.003829429628):0.01103931039):0.002159532399,OTU965:0.04195954573):0.009277465895):0.03330638665,(OTU1881:0.05005944057,OTU229:0.05005944057):0.0344839577):0.07954746018,(((OTU254:0.04969130101,(OTU1162:0.03664207562,OTU302:0.03664207562):0.01304922539):0.03594135278,(OTU1757:0.01983442179,OTU127:0.01983442179):0.06579823201):0.04746770111,(OTU999:0.09250248814,OTU1152:0.09250248814):0.04059786676):0.03099050356):0.007564687513):0.0251921876,(OTU2055:0.115926895,((((OTU310:0.02528569712,OTU1488:0.02528569712):0.02558593763,OTU374:0.05087163475):0.03285011671,((OTU1386:0.05024047952,(OTU846:0.02334316261,OTU612:0.02334316261):0.02689731691):0.02109380419,OTU1163:0.07133428371):0.01238746776):0.02956422681,((((OTU1034:0.01706909503,OTU1983:0.01706909503):0.06217268358,(((OTU1155:0.0441065371,(OTU893:0.01625976274,(OTU2359:0.01396321164,OTU779:0.01396321164):0.002296551107):0.02784677435):0.02079192843,((OTU331:0.03831893887,(OTU1393:0.02323728145,OTU1510:0.02323728145):0.01508165742):0.02042755862,(OTU1018:0.04433775372,((OTU1768:0.03764226147,(OTU196:0.02712452306,((OTU2250:0.02627858986,(OTU829:0.01016169897,OTU1456:0.01016169897):0.0161168909):0.0005671634043,(OTU528:0.0245350735,OTU1078:0.0245350735):0.002310679769):0.0002787697922):0.01051773841):0.002262707186,(OTU2716:0.03389616023,(OTU1441:0.02969499654,(((OTU1728:0.02288955239,OTU103:0.02288955239):0.0007531718704,(OTU2469:0.01851769128,OTU589:0.01851769128):0.005125032984):0.002713620356,OTU940:0.02635634462):0.003338651926):0.004201163688):0.006008808422):0.004432785065):0.01440874377):0.00615196804):0.0108099484,OTU945:0.07570841394):0.003533364678):0.01640934826,(OTU1505:0.0542913677,OTU530:0.0542913677):0.04135975918):0.00232492121,((OTU1834:0.02331079977,(OTU1508:0.009212858409,(OTU943:0.008382977327,OTU407:0.008382977327):0.0008298810815):0.01409794136):0.04420529734,(OTU2234:0.06254142082,OTU1454:0.06254142082):0.00497467629):0.03045995098):0.01530993019):0.002640916746):0.08092083855):0.03026829052,((((((OTU1563:0.02724952163,OTU1501:0.02724952163):0.08383875144,(OTU2034:0.04354306362,(OTU1598:0.03717403044,(OTU931:0.0157462185,OTU1783:0.0157462185):0.02142781193):0.006369033187):0.06754520944):0.014507507,((OTU1407:0.0367442669,((OTU1873:0.01039946663,OTU1600:0.01039946663):0.02389304969,OTU1483:0.03429251633):0.002451750572):0.0447060379,(OTU1569:0.06588266714,OTU596:0.06588266714):0.01556763767):0.04414547526):0.001984346742,(((OTU1451:0.06818974156,OTU551:0.06818974156):0.03350041182,((((OTU926:0.01918861853,OTU2035:0.01918861853):0.02108194744,((OTU639:0.01501872683,OTU1500:0.01501872683):0.004709112117,OTU1113:0.01972783895):0.02054272702):0.009480844597,(((((OTU1539:0.01642899654,OTU1831:0.01642899654):0.008193541907,(OTU840:0.008627492404,OTU23:0.008627492404):0.01599504604):0.004926271855,OTU1310:0.0295488103):0.007266273029,OTU1872:0.03681508333):0.008188261119,(OTU758:0.03420873667,(OTU266:0.009670182469,OTU1060:0.009670182469):0.0245385542):0.01079460778):0.004748066119):0.03843951476,((OTU610:0.03749244758,OTU650:0.03749244758):0.007464722218,OTU1385:0.0449571698):0.04323375553):0.01349922806):0.006635983078,(OTU1499:0.08028853304,(OTU1370:0.0360968899,(OTU1062:0.02418898395,(OTU1194:0.004867435498,OTU652:0.004867435498):0.01932154846):0.01190790595):0.04419164313):0.02803760343):0.01925399034):0.06513744526,((OTU718:0.1698688107,(((((OTU1645:0.04130862575,(OTU304:0.02037068305,OTU666:0.02037068305):0.0209379427):0.01587708497,(((OTU1955:0.03848179224,OTU31:0.03848179224):0.004784278474,((OTU1327:0.01501197212,(OTU122:0.007093698237,OTU900:0.007093698237):0.007918273884):0.004556329995,OTU492:0.01956830212):0.0236977686):0.01307778287,((OTU1535:0.04601439761,((OTU1311:0.02483296273,(OTU1675:0.01745755001,OTU1536:0.01745755001):0.007375412719):0.008409043996,(OTU687:0.03215049387,OTU29:0.03215049387):0.001091512851):0.01277239089):0.006336650545,((OTU2312:0.04053369089,OTU2031:0.04053369089):0.005869990992,OTU406:0.04640368188):0.005947366275):0.003992805432):0.0008418571259):0.02881962089,OTU1040:0.0860053316):0.01903651997,(((OTU1246:0.07507852354,(((((OTU1193:0.01532081547,OTU20:0.01532081547):0.03490361613,((OTU1207:0.03040973076,((OTU2048:0.004086226573,OTU2119:0.004086226573):0.01539818917,OTU41:0.01948441574):0.01092531501):0.009224534091,(OTU97:0.03771388593,OTU249:0.03771388593):0.001920378922):0.01059016675):0.01272054457,OTU2123:0.06294497617):0.002572493039,OTU1217:0.06551746921):0.0007686438128,((OTU1256:0.02919507617,OTU1674:0.02919507617):0.03639399272,((OTU564:0.01675262811,OTU1342:0.01675262811):0.0186328533,(OTU100:0.03014621712,OTU777:0.03014621712):0.005239264295):0.03020358747):0.0006970441388):0.008792410521):0.02128447318,(((OTU2551:0.05407705173,(OTU52:0.03549267243,OTU230:0.03549267243):0.0185843793):0.01730131533,(((OTU1232:0.0459720904,(OTU1538:0.03041355483,((OTU884:0.01886037867,OTU1117:0.01886037867):0.01117057363,(OTU1482:0.01949149965,OTU24:0.01949149965):0.01053945265):0.0003826025365):0.01555853557):0.0001257008675,(OTU1061:0.01389058486,OTU775:0.01389058486):0.03220720641):0.02524518755,((OTU1309:0.01932542374,OTU148:0.01932542374):0.0005113642604,OTU1521:0.01983678801):0.05150619081):3.538823916e-05):0.01435975955,((OTU270:0.05991828938,(OTU1498:0.02918960785,OTU469:0.02918960785):0.03072868153):0.007685805864,(OTU1058:0.04889056175,OTU2125:0.04889056175):0.01871353349):0.01813403136):0.01062487012):0.00604375354,OTU120:0.1024067503):0.002635101311):0.03893551555,(((OTU311:0.0599988416,OTU1133:0.0599988416):0.03023515213,((OTU261:0.01798820127,(OTU1255:0.01205118655,OTU2033:0.01205118655):0.00593701472):0.03693972448,(OTU277:0.01991608787,OTU1308:0.01991608787):0.03501183788):0.03530606798):0.04356279334,(((OTU1973:0.05086511961,(OTU1183:0.03323114152,OTU923:0.03323114152):0.0176339781):0.003923475216,(OTU635:0.02700312829,OTU2714:0.02700312829):0.02778546654):0.04518891806,(OTU1599:0.08420016654,((OTU1015:0.02238434404,OTU318:0.02238434404):0.004427860592,OTU48:0.02681220463):0.05738796191):0.01577734635):0.03381927417):0.01018058005):0.02589144353):0.003161212938,(((OTU1089:0.1072185302,(OTU1874:0.056693641,(OTU751:0.01269355558,(OTU19:0.01142505394,(OTU1975:0.01090621187,OTU1676:0.01090621187):0.0005188420714):0.001268501642):0.04400008542):0.05052488919):0.01436508311,(((OTU2045:0.08916150994,OTU766:0.08916150994):0.003486865966,((OTU873:0.08000709394,(((OTU1926:0.01226802457,OTU163:0.01226802457):0.02624445382,(((OTU579:0.01125881723,OTU1573:0.01125881723):0.007210592815,OTU647:0.01846941005):0.002004261699,OTU2322:0.02047367175):0.01803880665):0.02465204203,((((OTU435:0.004272191504,OTU489:0.004272191504):0.003942780076,OTU53:0.00821497158):0.005787661291,OTU1450:0.01400263287):0.0426439026,(((OTU56:0.04199854948,((((OTU1077:0.003614708426,OTU1931:0.003614708426):0.01672618729,(OTU938:0.01104681756,OTU1208:0.01104681756):0.009294078157):0.001764507245,OTU1185:0.02210540296):0.006297487015,OTU497:0.02840288998):0.0135956595):0.005032177938,OTU797:0.04703072741):0.001465214605,OTU1069:0.04849594202):0.008150593455):0.006517984949):0.01684257351):0.0119407851,(((OTU98:0.02448350505,OTU724:0.02448350505):0.004973593787,OTU939:0.02945709883):0.01084711689,OTU964:0.04030421572):0.05164366332):0.0007004968669):0.01956855554,((((OTU1826:0.01967565851,OTU655:0.01967565851):0.007320619331,(OTU705:0.0197749618,OTU2046:0.0197749618):0.007221316035):0.009971224532,((OTU861:0.02343377388,OTU1466:0.02343377388):0.004544858684,OTU798:0.02797863257):0.008988869803):0.05203181118,((OTU677:0.03726263395,(OTU1827:0.02783938902,OTU79:0.02783938902):0.009423244931):0.03956780254,(OTU1541:0.02020674775,OTU1218:0.02020674775):0.05662368874):0.01216887705):0.02321761789):0.00936668186):0.01312351409,(((((((OTU1328:0.0392131043,(OTU993:0.03870960562,(OTU159:0.01369888955,OTU1118:0.01369888955):0.02501071606):0.0005034986831):0.02470724396,(OTU656:0.05004142131,OTU606:0.05004142131):0.01387892695):0.005013818569,(OTU118:0.02121396498,OTU1084:0.02121396498):0.04772020185):0.03244171806,((((OTU664:0.01676426156,OTU1565:0.01676426156):0.0372512351,((((OTU1363:0.004395597191,OTU2314:0.004395597191):0.00667030743,OTU2128:0.01106590462):0.01013384514,(OTU924:0.01979301995,OTU1595:0.01979301995):0.001406729804):0.01532206519,((OTU2215:0.006488977306,OTU1063:0.006488977306):0.009592399239,(OTU1866:0.006260590416,OTU1269:0.006260590416):0.009820786129):0.0204404384):0.01749368171):0.02348762164,(OTU1326:0.008084625397,OTU2430:0.008084625397):0.06941849291):0.01768280431,((OTU1463:0.05262414075,(OTU2436:0.02999992502,OTU591:0.02999992502):0.02262421573):0.007157751186,OTU1147:0.05978189194):0.03540403068):0.006189962274):0.005362414415,((OTU1406:0.04803546123,(((OTU2320:0.008425324847,OTU147:0.008425324847):0.01057459746,(OTU1422:0.01490395749,(OTU1925:0.001643289207,OTU258:0.001643289207):0.01326066828):0.004095964823):0.0260156671,OTU992:0.04501558941):0.00301987182):0.0506089026,(((((((OTU646:0.05178705609,(OTU403:0.02898280401,OTU1083:0.02898280401):0.02280425208):0.004847008545,((OTU1597:0.01852273402,OTU588:0.01852273402):0.02403136856,(OTU2120:0.03563488746,OTU476:0.03563488746):0.006919215122):0.01407996206):0.002680831445,(((OTU345:0.0397066866,OTU362:0.0397066866):0.004432418204,OTU449:0.0441391048):0.01339373601,OTU562:0.05753284081):0.001782055273):0.007413221547,((OTU1643:0.03736673542,(OTU73:0.02660504308,OTU1047:0.02660504308):0.01076169234):0.02606834091,OTU299:0.06343507633):0.003293041298):0.0130304708,((((((OTU1341:0.01433178223,OTU237:0.01433178223):0.01059024097,(OTU910:0.008706508008,OTU81:0.008706508008):0.01621551519):0.02744770886,(OTU2134:0.04443741956,(OTU187:0.01841003654,OTU619:0.01841003654):0.02602738302):0.007932312503):0.001533348101,(OTU952:0.050567438,(OTU1068:0.0380692036,OTU1977:0.0380692036):0.01249823439):0.003335642162):0.0005344185081,(OTU1923:0.04249176766,((OTU177:0.01468518213,OTU2541:0.01468518213):0.002375656185,OTU1504:0.01706083831):0.02543092935):0.011945731):0.001438644004,((OTU200:0.01889818083,OTU1240:0.01889818083):0.01156585578,OTU8:0.03046403661):0.02541210606):0.02388244575):0.002893591828,(OTU733:0.06401446494,(OTU1817:0.03973276393,(OTU566:0.03304064018,OTU178:0.03304064018):0.006692123748):0.02428170101):0.01863771532):0.005911639919,(((((((OTU12:0.01918243332,OTU1740:0.01918243332):0.002477842114,(OTU905:0.01019361239,OTU2036:0.01019361239):0.01146666305):0.03669180398,OTU671:0.05835207942):0.01294814934,(OTU2216:0.06228965374,OTU2037:0.06228965374):0.009010575025):0.002582770221,OTU1678:0.07388299898):0.00194293324,(((OTU509:0.0168183783,OTU1239:0.0168183783):0.05252835401,(((OTU946:0.0352724756,(OTU209:0.02484029318,OTU556:0.02484029318):0.01043218242):0.00426595418,(OTU832:0.01402807422,OTU621:0.01402807422):0.02551035556):0.02657382992,((((OTU1781:0.01029998897,OTU1869:0.01029998897):0.0215642095,(OTU1503:0.02020410068,OTU644:0.02020410068):0.0116600978):0.002721680941,(OTU1867:0.02958005056,OTU2032:0.02958005056):0.005005828858):0.02918363278,OTU887:0.0637695122):0.002342747506):0.003234472602):0.0006985061985,(((OTU426:0.05128888326,(OTU2225:0.02994839458,OTU1864:0.02994839458):0.02134048868):0.001171900991,(OTU1974:0.01038139479,OTU1718:0.01038139479):0.04207938946):0.017281098,(OTU1204:0.06673860227,((OTU2129:0.02074365333,OTU1001:0.02074365333):0.02303456719,OTU72:0.04377822052):0.02296038174):0.003003279982):0.0003033562575):0.005780693715):0.001827942924,OTU1465:0.07765387515):0.01090994503):0.01008054366):0.008093935479):0.001100334446,(((OTU1233:0.07410493942,((((((OTU738:0.03185977038,((OTU322:0.004366645074,OTU542:0.004366645074):0.01319598643,OTU1575:0.01756263151):0.01429713887):0.0006276270794,OTU85:0.03248739745):0.003660368122,OTU789:0.03614776558):0.0150918669,(OTU1540:0.0450523014,((OTU169:0.02285731758,OTU1387:0.02285731758):0.01714506129,OTU1453:0.04000237887):0.005049922535):0.006187331071):0.002015378351,(OTU810:0.03113926292,OTU1116:0.03113926292):0.02211574791):0.01449781353,OTU1384:0.06775282435):0.006352115066):0.007446172692,(OTU1825:0.01852476828,OTU1362:0.01852476828):0.06302634383):0.02071270929,(OTU1828:0.02165221764,OTU1361:0.02165221764):0.08061160376):0.005574812355):0.003515219953,((OTU1820:0.05022069282,(OTU316:0.04101473262,OTU1646:0.04101473262):0.009205960208):0.04236535595,(OTU1648:0.07299956871,(((OTU1523:0.02230658911,OTU1981:0.02230658911):0.01970327467,(OTU206:0.02610241825,OTU1927:0.02610241825):0.01590744553):0.01356941946,((OTU2211:0.04572011583,OTU1303:0.04572011583):0.004097531884,(OTU1004:0.02129348754,OTU142:0.02129348754):0.02852416018):0.00576163552):0.01742028547):0.01958648006):0.01876780494):0.02335327368):0.0383228962):0.01968754847):0.009403154706,((OTU2545:0.03278291625,OTU1567:0.03278291625):0.1384848594,(OTU1868:0.1247041374,((OTU1537:0.08997552451,(((OTU1293:0.01205626329,OTU925:0.01205626329):0.01186394499,OTU532:0.02392020829):0.03851692188,OTU2675:0.06243713016):0.02753839435):0.005806033151,((OTU2410:0.009763364601,OTU1670:0.009763364601):0.03217880086,OTU1710:0.04194216546):0.0538393922):0.02892257969):0.04656363832):0.0308529511):0.02499529733):0.0002959005684):0.009691269171,((((((OTU307:0.06157069222,(OTU707:0.05457969716,((OTU444:0.02491522523,OTU1166:0.02491522523):0.002649154605,(OTU1127:0.01407815391,OTU1017:0.01407815391):0.01348622593):0.02701531732):0.006990995063):0.03952037164,(OTU55:0.07795319476,((OTU1408:0.01561213633,OTU1525:0.01561213633):0.04682738044,(OTU1682:0.02270067133,OTU1126:0.02270067133):0.03973884544):0.01551367798):0.02313786911):0.01015091068,((OTU546:0.02993622405,OTU74:0.02993622405):0.07333654844,(((OTU576:0.05377850919,(OTU602:0.01828496561,OTU1755:0.01828496561):0.03549354358):0.02099707196,OTU2156:0.07477558115):0.008246514041,((((OTU1940:0.005660215367,OTU54:0.005660215367):0.001122562877,OTU507:0.006782778244):0.009974527364,OTU1988:0.01675730561):0.01517267651,OTU388:0.03192998212):0.05109211307):0.02025067731):0.007969202053):0.0573175418,(OTU581:0.07770786858,(OTU1048:0.02657171722,(OTU359:0.0222344365,OTU446:0.0222344365):0.004337280725):0.05113615135):0.09085164777):0.001858387979,(((OTU1330:0.1082600879,((((OTU1091:0.04124291293,((OTU59:0.004530664311,OTU1761:0.004530664311):0.002681816005,OTU742:0.007212480316):0.03403043262):0.04006065166,((OTU778:0.02326853073,OTU179:0.02326853073):0.00803002613,OTU1790:0.03129855686):0.05000500773):0.0002679959286,((OTU2150:0.04250028173,OTU293:0.04250028173):0.02638023441,(((OTU804:0.03316706387,OTU561:0.03316706387):0.005018994069,OTU624:0.03818605794):0.02133064683,(OTU212:0.04654118359,(OTU1760:0.0424626358,OTU1014:0.0424626358):0.004078547792):0.01297552118):0.009363811369):0.01269104438):0.01630526277,(((OTU1880:0.0134139982,OTU762:0.0134139982):0.06270902187,(OTU2152:0.05086500654,(((OTU26:0.02116008717,OTU2062:0.02116008717):0.01434558691,OTU1509:0.03550567407):0.009906479901,(OTU1261:0.03099339223,OTU1235:0.03099339223):0.01441876175):0.005452852568):0.02525801353):0.003879674627,((OTU135:0.03445633972,OTU2339:0.03445633972):0.02932568498,((OTU2060:0.04198002376,OTU113:0.04198002376):0.01542172442,(OTU553:0.02498994151,(OTU1629:0.01061731748,OTU1314:0.01061731748):0.01437262404):0.03241180666):0.006380276521):0.01622067):0.01787412859):0.01038326464):0.01753517468,(OTU1602:0.03847078573,((OTU874:0.02455879812,(OTU1161:0.009625833051,OTU267:0.009625833051):0.01493296507):0.01166479423,(OTU2157:0.01608398796,OTU195:0.01608398796):0.0201396044):0.002247193377):0.08732447688):0.02872022281,((OTU725:0.08865181176,(((OTU594:0.04776381794,OTU1005:0.04776381794):0.0226696403,(OTU1009:0.05885796527,(OTU1502:0.02706910677,OTU158:0.02706910677):0.0317888585):0.01157549297):0.006337513941,((OTU423:0.007092594924,OTU892:0.007092594924):0.001592576049,OTU1651:0.008685170973):0.06808580121):0.01188083958):0.03851699568,((((((OTU1332:0.02611221274,(OTU1686:0.02552773826,OTU708:0.02552773826):0.0005844744731):0.01047279169,((OTU2154:0.01863862516,OTU1721:0.01863862516):0.0009416910451,(OTU66:0.01659476507,OTU1160:0.01659476507):0.002985551135):0.01700468822):0.0163822079,OTU1197:0.05296721232):0.02288192019,(((OTU929:0.0332735758,OTU400:0.0332735758):0.01114441191,(OTU1219:0.03073950597,(OTU505:0.02599721902,OTU333:0.02599721902):0.004742286953):0.01367848174):0.01959900909,OTU1119:0.0640169968):0.0118321357):0.02437195056,(OTU607:0.07980171264,OTU1626:0.07980171264):0.02041937044):0.02571676256,(((OTU1624:0.04117173186,(OTU1766:0.02596603352,OTU1603:0.02596603352):0.01520569834):0.06011900131,((((OTU815:0.02570035855,OTU577:0.02570035855):0.008474719707,OTU603:0.03417507826):0.009402059348,((OTU1315:0.032707202,OTU2343:0.032707202):0.005085672833,(OTU1424:0.02964312397,OTU1836:0.02964312397):0.008149750863):0.00578426277):0.005895698583,(OTU1685:0.0129955721,OTU966:0.0129955721):0.03647726409):0.05181789698):0.02161747415,(((OTU1683:0.01598084266,OTU1526:0.01598084266):0.08885494748,((((OTU504:0.0367011505,OTU1259:0.0367011505):0.02928174066,(OTU807:0.06149085828,((OTU1792:0.01653421273,((OTU121:0.006924807686,OTU1134:0.006924807686):0.0004032769789,OTU1124:0.007328084665):0.009206128061):0.03109115622,OTU75:0.04762536894):0.01386548933):0.004492032884):0.02389433868,((OTU1132:0.06871346189,(OTU508:0.004630800313,OTU214:0.004630800313):0.06408266158):0.0009879723287,((OTU1452:0.01856573256,OTU395:0.01856573256):0.02253384646,OTU248:0.04109957902):0.0286018552):0.02017579562):0.005621921063,((OTU2230:0.02749426154,OTU138:0.02749426154):0.04474896319,OTU139:0.07224322473):0.02325592617):0.009336639242):0.01170623162,OTU2335:0.1165420218):0.006366185559):0.003029638314):0.001230961816):0.02734667798):0.0159024189):0.02893704622,(((((OTU1469:0.08011013558,((OTU146:0.05066991596,(OTU1167:0.01655514085,OTU824:0.01655514085):0.03411477512):0.006249220854,OTU1333:0.05691913682):0.02319099876):0.004954758046,(OTU2239:0.08402492413,OTU2529:0.08402492413):0.001039969495):0.01725065711,(((OTU1025:0.03293422597,OTU1198:0.03293422597):0.04945164991,OTU208:0.08238587588):0.007904705433,OTU1886:0.09029058131):0.01202496943):0.03253577998,(((OTU141:0.0123203618,OTU1071:0.0123203618):0.04125783605,(OTU1944:0.03353861431,(OTU143:0.01329601102,OTU1764:0.01329601102):0.02024260329):0.02003958354):0.07222627389,(OTU533:0.08300559998,((((OTU1507:0.007491379908,OTU32:0.007491379908):0.02810773271,(OTU1153:0.03309478993,(OTU1199:0.01571641137,OTU1287:0.01571641137):0.01737837856):0.002504322692):0.01424855077,(OTU1486:0.02342337963,OTU1487:0.02342337963):0.02642428376):0.02162416131,(OTU1765:0.06884585448,(OTU918:0.04081962603,OTU663:0.04081962603):0.02802622845):0.002625970225):0.01153377527):0.04279887176):0.009046858973):0.03403314499,(((((((((((OTU250:0.02613037917,((OTU1724:0.0157168269,OTU351:0.0157168269):0.007190405162,(OTU114:0.01409089863,OTU354:0.01409089863):0.008816333432):0.00322314711):0.0005078396352,OTU2342:0.02663821881):0.02292039327,OTU1247:0.04955861207):0.01560454329,(OTU1296:0.02431156237,(OTU1295:0.01610250357,OTU410:0.01610250357):0.008209058795):0.04085159299):0.004000060701,(((OTU256:0.04491910303,((OTU2058:0.03810185531,(OTU1286:0.03371650017,(OTU50:0.02264663103,(OTU1625:0.01465093988,OTU862:0.01465093988):0.007995691153):0.01106986914):0.004385355138):0.001630711353,OTU2059:0.03973256666):0.005186536372):0.01474370222,((OTU292:0.02114904391,OTU841:0.02114904391):0.01225594518,OTU2338:0.03340498909):0.02625781617):0.001703970867,((OTU455:0.03519430109,OTU1571:0.03519430109):0.00675941812,OTU424:0.04195371921):0.01941305692):0.007796439937):0.01158288148,((OTU1313:0.03687412398,(((OTU1627:0.01660096428,OTU880:0.01660096428):0.00470153561,OTU1389:0.02130249989):0.01119873203,(OTU770:0.02560346613,OTU495:0.02560346613):0.006897765797):0.004372892055):0.02486183762,OTU653:0.06173596159):0.01901013595):0.01939756662,((((OTU386:0.04879974685,(OTU1759:0.04695405934,OTU1196:0.04695405934):0.001845687505):0.008923080098,OTU1524:0.05772282695):0.006959341597,(OTU1365:0.05463757826,((OTU1109:0.04016290979,OTU1577:0.04016290979):7.554996064e-05,(OTU590:0.02180416433,OTU1024:0.02180416433):0.01843429542):0.01439911851):0.01004459028):0.03353412065,(((((OTU548:0.03571029661,OTU373:0.03571029661):0.006366199418,(OTU238:0.02330249276,OTU2558:0.02330249276):0.01877400327):0.008078254271,(OTU1725:0.007913662806,OTU1543:0.007913662806):0.0422410875):0.01037291609,((OTU2346:0.02530603434,OTU850:0.02530603434):0.01588552966,OTU512:0.04119156399):0.0193361024):0.02326981347,(OTU976:0.04216760395,OTU651:0.04216760395):0.0416298759):0.01441880934):0.001927374964):0.008074764713,((OTU1576:0.03558770011,OTU1650:0.03558770011):0.04600811212,((OTU2147:0.02506951771,OTU907:0.02506951771):0.04517352357,OTU631:0.07024304128):0.01135277095):0.02662261664):0.01164571646,((OTU1992:0.08035710274,OTU330:0.08035710274):0.0332187739,((OTU441:0.04823281492,((OTU485:0.02453904525,OTU2566:0.02453904525):0.01900221931,OTU22:0.04354126456):0.004691550365):0.04433388305,((OTU1719:0.08609685525,OTU990:0.08609685525):0.005237414332,OTU2567:0.09133426958):0.001232428393):0.02100917866):0.006288268698):0.01277405294,OTU1092:0.1326381983):0.008974601523,((((OTU1390:0.01614666022,(OTU94:0.01297479627,OTU772:0.01297479627):0.003171863951):0.02692872376,OTU1423:0.04307538397):0.05086841617,(OTU828:0.06292899189,(OTU88:0.01112412803,OTU794:0.01112412803):0.05180486385):0.03101480826):0.01678414148,(OTU1762:0.04287815871,OTU243:0.04287815871):0.06784978292):0.03088485816):0.02727167591):0.03047047484):0.03774824329):0.08774285247):0.01415459727):0.02116489333,((OTU1016:0.1128346245,((OTU1789:0.04484826431,OTU527:0.04484826431):0.05653984287,(OTU1490:0.04971808232,OTU240:0.04971808232):0.05167002486):0.01144651737):0.05028322062,((OTU895:0.03344782701,OTU198:0.03344782701):0.03922931787,OTU2097:0.07267714489):0.09044070028):0.1970476917):0.01081780795,(((((((((OTU831:0.06432428648,((((OTU367:0.01418952658,OTU709:0.01418952658):0.03015878475,OTU752:0.04434831133):0.00502230346,OTU872:0.04937061479):0.0057397418,(OTU500:0.02056104747,OTU1443:0.02056104747):0.03454930912):0.009213929884):0.03141372896,(((OTU1175:0.06564674539,OTU570:0.06564674539):0.01592545297,((OTU47:0.04015060099,(((OTU382:0.006214729332,OTU1329:0.006214729332):0.003531742281,OTU1377:0.009746471613):0.0144463346,OTU1346:0.02419280622):0.01595779477):0.007464615197,(OTU611:0.04218393324,(OTU1840:0.007593696068,OTU659:0.007593696068):0.03459023717):0.005431282949):0.03395698217):0.003590464786,(OTU1044:0.0568231513,OTU1430:0.0568231513):0.02833951185):0.01057535229):0.06422003933,(OTU902:0.1050695474,((OTU1115:0.05045942107,OTU1088:0.05045942107):0.0538612358,((OTU641:0.09030701909,(OTU1130:0.08902090014,(OTU40:0.05629137432,OTU1902:0.05629137432):0.03272952583):0.001286118947):0.006641583532,(OTU11:0.08261797265,(((OTU735:0.03423013559,OTU1206:0.03423013559):0.005929473003,OTU987:0.04015960859):0.003201704588,OTU1654:0.04336131318):0.03925665947):0.01433062997):0.007372054243):0.0007488905694):0.05488850733):0.004427576727,(OTU10:0.07058414897,(OTU487:0.0264067967,(OTU144:0.02113173785,OTU1554:0.02113173785):0.005275058847):0.04417735227):0.09380148253):0.001591378157,(OTU2053:0.06948750057,(((OTU1673:0.02403347668,OTU236:0.02403347668):0.02139223291,OTU1562:0.04542570959):0.02103971968,(OTU1803:0.02620479629,OTU173:0.02620479629):0.04026063298):0.003022071293):0.09648950908):0.06818216854,(((OTU1409:0.01009914421,OTU1425:0.01009914421):0.08229893596,(OTU1316:0.005324321082,OTU217:0.005324321082):0.08707375909):0.01959944575,(((OTU117:0.006770034638,OTU2029:0.006770034638):0.02575300296,(OTU1491:0.02772965427,OTU1737:0.02772965427):0.004793383324):0.03423304057,OTU253:0.06675607817):0.04524144775):0.1221616523):0.04188759797,(((((((((OTU1100:0.009564916258,OTU355:0.009564916258):0.01378513424,OTU2478:0.0233500505):0.03485756,((OTU2379:0.04003368217,(OTU244:0.01866636042,(OTU674:0.005359417458,OTU2351:0.005359417458):0.01330694297):0.02136732174):0.01352549463,(OTU1802:0.05226338814,(OTU1633:0.03891807224,(((OTU2069:0.0108009683,OTU516:0.0108009683):0.02288932455,OTU1549:0.03369029285):0.001933029229,(OTU1369:0.02370428039,OTU514:0.02370428039):0.01191904168):0.003294750169):0.0133453159):0.001295788652):0.004648433716):0.001466405364,(OTU1231:0.04296249889,OTU2083:0.04296249889):0.01671151698):0.004143258466,OTU2070:0.06381727434):0.06043818034,(((OTU474:0.03706940447,OTU1263:0.03706940447):0.01611158175,((OTU1448:0.02377151413,(OTU30:0.003932986516,OTU1394:0.003932986516):0.01983852762):0.002187147333,OTU2074:0.02595866147):0.02722232476):0.005220344701,OTU513:0.05840133093):0.06585412375):0.02002096971,((OTU1657:0.0864946047,OTU342:0.0864946047):0.04810402452,((OTU468:0.01433773067,OTU1738:0.01433773067):0.07085310898,(((OTU835:0.03945939822,(OTU1528:0.03671913953,OTU743:0.03671913953):0.002740258692):0.01827525189,OTU522:0.05773465011):0.02105261264,(((((OTU1210:0.01617024288,OTU431:0.01617024288):0.02322225929,OTU2002:0.03939250217):0.0009767520231,OTU1103:0.04036925419):0.03483235656,OTU265:0.07520161075):0.002540448221,((((OTU711:0.02727904348,(OTU2461:0.003617204909,OTU1548:0.003617204909):0.02366183857):0.026572802,(OTU1272:0.02684683176,OTU326:0.02684683176):0.02700501372):0.01227758614,((OTU729:0.01427092547,(OTU387:0.009367810722,OTU720:0.009367810722):0.004903114748):0.03541236312,((OTU294:0.01025736697,OTU285:0.01025736697):0.01482170266,OTU2375:0.02507906963):0.02460421896):0.01644614304):0.01156974427,(((OTU2177:0.0149488453,OTU848:0.0149488453):0.03290471731,OTU1171:0.0478535626):0.01954117631,(((((((OTU827:0.008361763045,OTU2257:0.008361763045):0.02087267274,OTU541:0.02923443579):0.008337165014,OTU1520:0.0375716008):0.001545727412,(OTU634:0.02323784017,(OTU2066:0.009644885003,OTU232:0.009644885003):0.01359295517):0.01587948804):0.0003646938315,(OTU643:0.02671512543,OTU662:0.02671512543):0.01276689661):0.002489705826,(((OTU842:0.01598809197,(OTU1335:0.01386474208,OTU95:0.01386474208):0.00212334989):0.01640323956,(OTU380:0.0201472582,(OTU2480:0.0106175833,OTU825:0.0106175833):0.009529674902):0.01224407333):0.004468821399,(OTU808:0.03265606482,OTU1278:0.03265606482):0.004204088112):0.005111574942):0.01176334227,((OTU1224:0.02567573383,OTU648:0.02567573383):0.01380583245,(OTU499:0.03668125211,(OTU853:0.01947750478,OTU1547:0.01947750478):0.01720374733):0.00280031417):0.01425350386):0.01365966878):0.01030443698):4.288307787e-05):0.001045203778):0.006403576894):0.04940778958):0.009677795163):0.06164448343,((OTU984:0.1652288555,(OTU1170:0.1051252121,((OTU972:0.08717627776,(OTU1002:0.06260699254,((OTU948:0.01495872508,OTU1347:0.01495872508):0.02775095331,((((OTU737:0.01187100179,((OTU763:0.009937191919,OTU1074:0.009937191919):0.0003503073294,OTU732:0.01028749925):0.001583502539):0.01112586763,OTU1111:0.02299686942):0.003652198806,OTU1181:0.02664906823):6.95193033e-05,(OTU1073:0.01507143958,OTU863:0.01507143958):0.01164714795):0.01599109085):0.01989731415):0.02456928523):0.009470706298,OTU1136:0.09664698406):0.008478228035):0.06010364337):0.0283033961,((((OTU360:0.05215879066,(OTU721:0.01828539831,OTU927:0.01828539831):0.03387339235):0.006207260099,((OTU739:0.004041139371,OTU1264:0.004041139371):0.05420453337,((((((OTU858:0.02528566252,(((OTU1271:0.0002612067061,OTU1214:0.0002612067061):0.02224098578,(OTU819:0.02198931369,((OTU1249:0.02054542949,OTU1007:0.02054542949):0.0008896126418,OTU995:0.02143504213):0.0005542715601):0.0005128787973):4.101976336e-05,(OTU1200:0.0225023491,((OTU883:0.01643708487,OTU1049:0.01643708487):0.00467501665,OTU1101:0.02111210152):0.001390247586):4.086314587e-05):0.002742450268):0.004567071197,((OTU681:0.01803858004,(OTU175:0.01575686641,OTU1769:0.01575686641):0.002281713628):0.007904154323,OTU983:0.02594273436):0.003909999354):0.01031197976,OTU1307:0.04016471347):0.009440487327,(OTU800:0.0218179869,OTU961:0.0218179869):0.0277872139):0.0008926568623,((OTU1411:0.03612957626,OTU601:0.03612957626):0.0061711162,((OTU1356:0.02122690878,OTU1057:0.02122690878):0.02001105235,OTU782:0.04123796113):0.001062731324):0.008197165207):0.003245693125,OTU1026:0.05374355079):0.004502121953):0.000120378016):0.0709160972,(OTU1180:0.04234313461,OTU15:0.04234313461):0.08693901335):0.002911013043,(OTU560:0.1132715033,OTU87:0.1132715033):0.01892165768):0.06133909056):0.01238865625):0.0006065659861,(((OTU436:0.1673925039,((((((((OTU1154:0.05240998182,(OTU956:0.05077484695,OTU1586:0.05077484695):0.001635134869):0.01764673914,OTU670:0.07005672096):0.0009361483607,(((OTU552:0.04548026732,OTU1254:0.04548026732):0.01955750005,(OTU420:0.05864166494,((((OTU86:0.01686091953,OTU1129:0.01686091953):0.02659246133,OTU957:0.04345338086):0.009812053984,((OTU481:0.0350054312,OTU744:0.0350054312):0.009192304015,(OTU429:0.03075976274,(((OTU712:0.01711058838,OTU878:0.01711058838):0.0004843327772,OTU1659:0.01759492115):0.01033409971,OTU456:0.02792902086):0.002830741881):0.01343797248):0.009067699621):0.0004326187445,OTU402:0.05369805358):0.004943611361):0.006396102428):0.002288171766,((OTU696:0.02986777443,OTU871:0.02986777443):0.03002544429,OTU538:0.05989321872):0.007432720422):0.003666930178):0.00978478,OTU1086:0.08077764932):0.0115400232,(OTU394:0.02600152066,OTU281:0.02600152066):0.06631615185):0.01864892236,(((OTU510:0.0293850276,OTU698:0.0293850276):0.0139392751,(OTU1244:0.0390925409,(OTU680:0.03859224082,OTU472:0.03859224082):0.0005003000745):0.004231761802):0.02946786645,((OTU385:0.03914450429,(OTU623:0.0368414585,OTU437:0.0368414585):0.002303045791):0.02258379862,OTU636:0.0617283029):0.01106386624):0.03817442572):0.03663150648,(((OTU308:0.03405739398,OTU716:0.03405739398):0.08073195073,((((OTU1691:0.02329329729,(OTU37:0.01158223356,OTU1094:0.01158223356):0.01171106374):0.01849449204,OTU855:0.04178778933):0.04554827425,((OTU379:0.02560755546,OTU314:0.02560755546):0.0236939237,(OTU303:0.03155995157,(OTU1397:0.01588934881,OTU915:0.01588934881):0.01567060276):0.01774152759):0.03803458442):0.008697315426,(OTU470:0.03296377233,(OTU898:0.01946059659,OTU233:0.01946059659):0.01350317574):0.06306960668):0.01875596571):0.02637428964,((((OTU1172:0.06423614034,OTU1318:0.06423614034):0.01678729488,(OTU1471:0.01565673244,OTU534:0.01565673244):0.06536670278):0.05311196598,(((OTU1300:0.08820449567,OTU764:0.08820449567):0.0340198341,((OTU616:0.01409411366,OTU422:0.01409411366):0.0002880429502,OTU1045:0.01438215661):0.1078421732):0.003139829076,(((OTU700:0.08184002224,(OTU745:0.005278989294,OTU329:0.005278989294):0.07656103295):0.007903126625,OTU845:0.08974314887):0.01091422592,(((OTU283:0.02721124607,OTU728:0.02721124607):0.001961050933,OTU885:0.029172297):0.06512461934,OTU793:0.09429691634):0.006360458452):0.02470678405):0.008771242348):0.004442451019,((((OTU959:0.03374955059,OTU1030:0.03374955059):0.04067471985,(OTU490:0.07370368909,(OTU517:0.07245165661,(((OTU857:0.01255564436,OTU297:0.01255564436):0.01486541162,OTU361:0.02742105598):0.03384605617,((((OTU1112:0.01649346512,(OTU325:0.01420821243,OTU549:0.01420821243):0.00228525269):0.03751955166,OTU754:0.05401301678):0.003594523607,((OTU312:0.02926184111,OTU286:0.02926184111):0.01246740354,OTU657:0.04172924464):0.01587829575):0.002045958499,((OTU1027:0.03244832432,OTU442:0.03244832432):0.004907411917,(OTU1946:0.01229022037,OTU462:0.01229022037):0.02506551586):0.02229776266):0.001613613268):0.01118454445):0.001252032481):0.0007205813453):0.03732514071,(OTU480:0.08932235852,(((OTU466:0.05959391972,OTU780:0.05959391972):0.01605448133,((OTU1035:0.04357757816,OTU447:0.04357757816):0.009387292742,((((OTU51:0.03652744899,OTU608:0.03652744899):0.004046204267,(OTU843:0.02603291535,(((OTU272:0.0160429809,(OTU460:0.008573988555,OTU336:0.008573988555):0.007468992344):0.001083067488,OTU461:0.01712604839):0.005782159677,OTU306:0.02290820806):0.003124707286):0.0145407379):0.0007502025814,OTU788:0.04132385583):0.01077494177,((OTU1010:0.04073352511,OTU1353:0.04073352511):0.009897014139,OTU613:0.05063053925):0.001468258354):0.0008660733042):0.02268353014):0.002699287737,((((((OTU1442:0.01429589805,OTU363:0.01429589805):0.002801751285,OTU473:0.01709764934):0.03027753211,OTU814:0.04737518145):0.01182287012,((OTU1135:0.05206968796,(OTU811:0.04318237933,OTU428:0.04318237933):0.008887308635):0.0001992486504,(OTU637:0.04965494186,((OTU574:0.0436001427,((((OTU370:0.01156307471,OTU836:0.01156307471):0.01587530401,OTU368:0.02743837871):0.006675742373,OTU539:0.03411412109):0.006751843525,OTU756:0.04086596461):0.002734178084):0.0003613018524,(OTU391:0.03649949728,OTU969:0.03649949728):0.007461947266):0.005693497312):0.002613994753):0.006929114957):0.01433334259,((OTU339:0.01344124582,OTU749:0.01344124582):0.03883730363,(OTU747:0.0318278413,OTU755:0.0318278413):0.02045070815):0.02125284471):0.00162884688,(((OTU554:0.03658286161,OTU365:0.03658286161):0.001532459169,OTU1179:0.03811532077):0.004092361816,OTU1336:0.04220768259):0.03295255845):0.003187447745):0.01097466974):0.02242705263):0.0004509012839,(((OTU493:0.03757946652,(((OTU1324:0.01789973109,OTU415:0.01789973109):0.007687655446,OTU1137:0.02558738653):0.002975723654,(OTU543:0.009614371854,OTU599:0.009614371854):0.01894873833):0.009016356327):0.0299256552,(OTU935:0.03816051573,(((OTU383:0.02796667065,OTU817:0.02796667065):0.007939368255,(OTU1302:0.02837144882,OTU1439:0.02837144882):0.007534590079):0.0003730218418,OTU746:0.03627906074):0.001881454984):0.02934460599):0.03984962548,(OTU578:0.1013020082,((OTU1053:0.02750735797,OTU439:0.02750735797):0.05195455968,(OTU335:0.04231736649,OTU1114:0.04231736649):0.03714455116):0.02184009052):0.006052739026):0.004845565235):0.02637753978):0.002585782136):0.006434467003):0.008706437364,(((OTU465:0.02677820805,OTU526:0.02677820805):0.0429334092,(OTU628:0.03473551209,(OTU421:0.02399599154,OTU598:0.02399599154):0.01073952055):0.03497610516):0.07611796055,((((OTU618:0.01841560906,OTU1653:0.01841560906):0.008132815199,OTU690:0.02654842426):0.01320595411,(OTU1028:0.03867276842,OTU1348:0.03867276842):0.001081609951):0.08964826718,(((OTU547:0.07819349678,((((OTU685:0.04432222941,(OTU1323:0.02173785628,((OTU879:0.0123466742,OTU849:0.0123466742):0.007318840626,OTU1401:0.01966551482):0.002072341463):0.02258437313):0.004897996715,OTU1140:0.04922022613):0.01044579996,((OTU1580:0.005916143389,OTU1099:0.005916143389):0.01756276636,OTU4:0.02347890975):0.03618711634):0.01603110768,(((OTU890:0.03623659481,OTU309:0.03623659481):0.002504644535,OTU695:0.03874123934):0.01279701378,((OTU408:0.02165104175,OTU412:0.02165104175):0.02686947981,OTU482:0.04852052156):0.003017731566):0.02415888064):0.002496363008):0.03436260889,((((((OTU731:0.014432946,OTU523:0.014432946):0.0009254037151,OTU1064:0.01535834971):0.002966776839,OTU823:0.01832512655):0.02659029986,(OTU96:0.0435674993,OTU1583:0.0435674993):0.001347927112):0.001134298797,OTU364:0.04604972521):0.06310831882,((((OTU693:0.02403427215,OTU805:0.02403427215):0.009834715434,OTU477:0.03386898759):0.012861664,(OTU273:0.03103502355,OTU706:0.03103502355):0.01569562804):0.04106869371,(OTU479:0.04702438534,OTU585:0.04702438534):0.04077495996):0.02135869873):0.003398061641):0.005875962066,OTU982:0.1184320677):0.01097057782):0.01642693225):0.01047496091):0.01108796515):0.01955731314,((((((OTU889:0.07190728253,(OTU930:0.04213155024,(OTU1222:0.01002321418,OTU529:0.01002321418):0.03210833605):0.0297757323):0.02967294973,OTU906:0.1015802323):0.0008249069015,(((OTU821:0.03899898872,OTU1395:0.03899898872):0.02005786345,(OTU649:0.02185737556,OTU1173:0.02185737556):0.03719947661):0.02413766902,((OTU1151:0.03852806563,OTU1176:0.03852806563):0.03853895752,(OTU1248:0.06855684118,OTU1652:0.06855684118):0.008510181967):0.006127498048):0.01921061797):0.007543962514,(((OTU1085:0.06204917911,((OTU955:0.03561422917,OTU697:0.03561422917):0.005455832697,((OTU377:0.004313701199,OTU405:0.004313701199):0.03309089873,((OTU901:0.009552848797,OTU795:0.009552848797):0.0004159570748,OTU870:0.009968805872):0.02743579406):0.003665461938):0.02097911725):0.007051340464,((OTU321:0.02786559853,OTU409:0.02786559853):0.01704320015,OTU978:0.04490879868):0.0241917209):0.01320976645,(((OTU932:0.03519480916,OTU58:0.03519480916):0.001660256599,(OTU1251:0.01458908047,OTU941:0.01458908047):0.02226598529):0.029938501,(OTU768:0.008509609649,OTU1606:0.008509609649):0.0582839571):0.01551671927):0.02763881565):0.0243977239,(((OTU149:0.03688408556,OTU1511:0.03688408556):0.01058465125,OTU632:0.04746873681):0.05184980763,(OTU638:0.04504902701,OTU1895:0.04504902701):0.05426951744):0.03502828114):0.03630447976,((OTU1798:0.05155251727,(((OTU268:0.0264745798,OTU1289:0.0264745798):0.01944921366,OTU1019:0.04592379346):0.002844810361,((OTU894:0.02933777567,OTU346:0.02933777567):0.01067215062,((OTU136:0.02375758039,OTU519:0.02375758039):0.01301859962,(OTU912:0.03153167199,((OTU544:0.01840569068,OTU397:0.01840569068):0.007714097068,OTU298:0.02611978775):0.005411884235):0.005244508021):0.003233746288):0.008758677529):0.002783913449):0.03342601043,((OTU702:0.033015161,OTU985:0.033015161):0.02673499812,OTU1006:0.05975015912):0.02522836859):0.08567277763):0.01629851167):0.002375721017,(OTU684:0.1094529294,((OTU617:0.07875639843,OTU1105:0.07875639843):0.02679323551,OTU1054:0.1055496339):0.003903295427):0.07987260866):0.01720193577):0.06951930237):0.01348835578,((((OTU157:0.05897890645,(OTU934:0.03200294788,(OTU722:0.03175547874,(OTU2489:0.01468907856,OTU812:0.01468907856):0.01706640018):0.0002474691431):0.02697595856):0.01164094655,((OTU826:0.02782050455,OTU1899:0.02782050455):0.02459941809,OTU228:0.05241992263):0.01819993037):0.07228491698,(((OTU155:0.01017139103,OTU1266:0.01017139103):0.04607024831,((OTU1110:0.04277193794,OTU1221:0.04277193794):0.004997644291,OTU1472:0.04776958223):0.008472057112):0.05192573706,(OTU1373:0.05638279605,OTU834:0.05638279605):0.05178458036):0.03473739358):0.09166468983,(((OTU76:0.04971772051,OTU1788:0.04971772051):0.1328839662,(((OTU327:0.01726298096,(OTU1593:0.01690834495,OTU90:0.01690834495):0.0003546360052):0.1517907511,(OTU592:0.1225999921,((OTU255:0.07022734053,(OTU451:0.03431078845,OTU14:0.03431078845):0.03591655207):0.008471142957,OTU16:0.07869848348):0.04390150861):0.04645373997):0.006613766792,((((OTU1285:0.0993940225,((OTU1890:0.02882750719,OTU1579:0.02882750719):0.02717353177,OTU1372:0.05600103897):0.04339298353):0.001074913936,((OTU1951:0.0931264479,((((OTU1339:0.02133894307,OTU1142:0.02133894307):0.01500309803,OTU1022:0.03634204109):0.01005677781,OTU25:0.0463988189):0.03576586299,OTU60:0.08216468189):0.010961766):0.001185546659,((((OTU1714:0.004491719932,OTU1462:0.004491719932):0.01592425646,OTU1480:0.02041597639):0.03710961798,((OTU1432:0.02051939612,OTU1349:0.02051939612):0.01989084078,OTU1337:0.04041023691):0.01711535747):0.01761757105,(((OTU1202:0.02172055669,(OTU991:0.007861648396,OTU1108:0.007861648396):0.01385890829):0.02524960718,(OTU1013:0.00950630363,OTU1419:0.00950630363):0.03746386023):0.007343017377,(OTU2202:0.04164067406,OTU1141:0.04164067406):0.01267250718):0.02082998419):0.01916882913):0.006156941879):0.03638407835,OTU2582:0.1368530148):0.01680022823,((((OTU89:0.02232309889,OTU2138:0.02232309889):0.03222303369,OTU1695:0.05454613258):0.002679520266,OTU2587:0.05722565284):0.04735363225,(OTU1435:0.02050566308,(OTU1914:0.01404236644,OTU2288:0.01404236644):0.006463296641):0.08407362201):0.04907395793):0.02201425583):0.00693418788):0.04084981735,((OTU1098:0.1425764801,((OTU1382:0.009525283261,OTU296:0.009525283261):0.0708872104,OTU2017:0.08041249366):0.06216398641):0.009428914078,(((((OTU313:0.03389995756,OTU13:0.03389995756):0.001414541245,((OTU180:0.001523568371,OTU2:0.001523568371):0.02961588857,(OTU210:0.00436737553,OTU18:0.00436737553):0.02677208141):0.004175041867):0.01850838546,OTU692:0.05382288426):0.01955500846,OTU1317:0.07337789272):0.01263087926,OTU28:0.08600877198):0.06599662216):0.07144610994):0.01111795573):0.05496567214):0.05698966903,((((OTU111:0.05054652138,OTU837:0.05054652138):0.1175060751,(((OTU1374:0.08480840735,(OTU953:0.01228071873,OTU1731:0.01228071873):0.07252768861):0.03913810342,(OTU1412:0.1124383695,((OTU1574:0.05173426104,((OTU2075:0.01562643988,OTU1410:0.01562643988):0.009421136581,OTU1037:0.02504757646):0.02668668458):0.04306878964,((((((OTU1106:0.005172172088,OTU881:0.005172172088):0.04750612993,OTU1093:0.05267830202):0.003055570991,((OTU1851:0.01549802804,OTU1322:0.01549802804):0.012599055,OTU1003:0.02809708304):0.02763678997):0.009799286187,OTU1306:0.0655331592):0.0240778298,((((OTU604:0.02164176446,OTU1334:0.02164176446):0.01987416464,(OTU194:0.03974016519,OTU390:0.03974016519):0.001775763911):0.02681302428,OTU1429:0.06832895337):0.0139657226,(((OTU491:0.02348014762,OTU1345:0.02348014762):0.02975673888,((OTU1530:0.03931505061,(OTU501:0.006444027626,OTU1481:0.006444027626):0.03287102299):0.01250324021,(((OTU1661:0.02078748675,OTU498:0.02078748675):0.001720643609,OTU1375:0.02250813036):0.007508736747,OTU2391:0.0300168671):0.02180142372):0.001418595682):0.02226814956,((OTU1043:0.06049912468,(((OTU597:0.02230987369,OTU245:0.02230987369):0.006533901981,OTU818:0.02884377567):0.02363718209,(OTU563:0.04097516896,OTU1876:0.04097516896):0.01150578881):0.008018166916):0.006606246984,(((((OTU1225:0.0219595939,OTU1399:0.0219595939):0.002093665626,OTU2321:0.02405325952):0.006472443515,OTU974:0.03052570304):0.02471901482,(OTU223:0.05165904334,OTU1921:0.05165904334):0.00358567451):0.007606771113,(OTU2013:0.03298132358,(OTU2418:0.02993508121,(OTU629:0.02984968655,(OTU933:0.02665437743,OTU949:0.02665437743):0.003195309118):8.539465783e-05):0.003046242373):0.02987016539):0.004253882696):0.008399664403):0.006789639907):0.007316313031):0.003476452909,(((((OTU669:0.01205554511,OTU1357:0.01205554511):0.01546979856,((OTU851:0.02465780959,OTU683:0.02465780959):7.624454169e-05,OTU101:0.02473405413):0.002791289546):0.02784182346,((OTU1849:0.01196214391,OTU1274:0.01196214391):0.03276318441,(OTU369:0.03406415007,(OTU1474:0.01243907496,OTU1773:0.01243907496):0.02162507512):0.01066117825):0.01064183881):0.03479403079,((OTU658:0.01991460724,(OTU213:0.0009365099186,OTU231:0.0009365099186):0.01897809732):0.01344743196,OTU1744:0.0333620392):0.05679915872):0.001084950479,(((OTU920:0.04026397478,(OTU77:0.02101816535,OTU1379:0.02101816535):0.01924580943):0.00636301893,(OTU1150:0.02016571249,OTU1493:0.02016571249):0.02646128122):0.04327529078,(OTU1087:0.07264061451,((OTU1588:0.006796671865,OTU182:0.006796671865):0.03531097436,(((OTU802:0.0320461091,((OTU911:0.005994428563,OTU205:0.005994428563):0.01166016906,OTU366:0.01765459763):0.01439151147):0.003738902265,(OTU92:0.006696032577,OTU1039:0.006696032577):0.02908897879):0.00277357436,OTU183:0.03855858573):0.003549060496):0.03053296829):0.01726166998):0.001343863915):0.001841293509):0.001715608762):0.01763531882):0.01150814128):0.03556690192,OTU1631:0.1595134127):0.00853918375):0.1578502936,((((((OTU62:0.05186322147,(OTU274:0.05031342288,(OTU343:0.03419491781,OTU1533:0.03419491781):0.01611850506):0.001549798595):0.003863013364,OTU830:0.05572623484):0.1706649199,(((OTU2203:0.05838754312,OTU2298:0.05838754312):0.04188853759,(((OTU27:0.02040414802,OTU340:0.02040414802):0.00516133094,OTU1128:0.02556547896):0.02161507866,(OTU494:0.003472800406,OTU39:0.003472800406):0.04370775722):0.05309552309):0.009651416525,OTU678:0.1099274972):0.1164636575):0.02804172939,(((OTU1082:0.07921362068,OTU2207:0.07921362068):0.02243414744,(OTU226:0.07705226141,OTU882:0.07705226141):0.0245955067):0.01992603269,(OTU1449:0.06829437476,OTU1000:0.06829437476):0.05327942605):0.1328590833):0.01266466503,((((((((((((OTU891:0.009653268113,OTU36:0.009653268113):0.04214942539,OTU970:0.0518026935):0.00528443382,((OTU806:0.03241924126,(OTU104:0.01536432429,OTU1360:0.01536432429):0.01705491697):0.01545880706,OTU128:0.04787804832):0.009209079):0.02537270628,((OTU467:0.06326761677,(((OTU107:0.02345556904,OTU174:0.02345556904):0.01432265655,OTU389:0.03777822559):0.01054119562,OTU2645:0.04831942122):0.01494819555):0.01237234475,(OTU1705:0.03081460643,OTU1359:0.03081460643):0.04482535509):0.00681987209):0.006433143655,(((OTU35:0.01392982744,OTU1778:0.01392982744):0.04217445372,((OTU181:0.03565341114,(OTU962:0.009890518339,OTU963:0.009890518339):0.02576289281):0.0036596792,((OTU259:0.03177436701,(OTU411:0.02484064765,OTU1777:0.02484064765):0.006933719357):0.006310547878,OTU384:0.03808491489):0.001228175458):0.01679119082):0.006426385779,(OTU1182:0.05779845642,OTU2294:0.05779845642):0.004732210524):0.02636231032):0.01670312988,((OTU170:0.08027288961,OTU676:0.08027288961):0.0136614978,((OTU323:0.01498689664,OTU565:0.01498689664):0.01746915097,OTU922:0.0324560476):0.06147833981):0.01166171972):0.0240647145,(OTU1144:0.05790399764,OTU1052:0.05790399764):0.071756824):0.04369607978,((OTU1227:0.07333097676,(OTU2103:0.06090235495,((OTU445:0.009982180627,OTU2508:0.009982180627):0.04828770988,(((((OTU1613:0.01607121484,OTU2527:0.01607121484):0.02046193808,(OTU246:0.03261999744,(OTU289:0.002322934517,OTU317:0.002322934517):0.03029706292):0.003913155483):0.01135134993,(OTU221:0.005718914262,OTU1229:0.005718914262):0.04216558859):0.0002499133678,(((OTU257:0.02318852639,(OTU1496:0.01093858711,(OTU186:0.00967471069,OTU2192:0.00967471069):0.001263876421):0.01224993928):0.008204390102,((OTU1905:0.009486931506,OTU392:0.009486931506):0.01940334617,OTU1228:0.02889027768):0.002502638815):0.002148201212,OTU401:0.03354111771):0.01459329851):0.004795246416,OTU247:0.05292966264):0.005340227872):0.002632464441):0.01242862181):0.03663083543,((OTU1460:0.02179660374,OTU2290:0.02179660374):0.08162687091,(OTU110:0.02187197751,OTU372:0.02187197751):0.08155149714):0.006538337534):0.06339508923):0.02635606339,((((OTU320:0.04714519241,(OTU2289:0.004313917995,OTU633:0.004313917995):0.04283127442):0.05275485785,((OTU703:0.03358791871,OTU672:0.03358791871):0.01051142179,OTU750:0.0440993405):0.05580070977):0.009323906109,(OTU2637:0.06776540319,OTU1560:0.06776540319):0.04145855319):0.03407506531,(OTU1165:0.006987210107,OTU140:0.006987210107):0.1363118116):0.05641394313):0.01589783913,((((((OTU347:0.05836786676,OTU1102:0.05836786676):0.0008916339332,OTU17:0.0592595007):0.0002675772266,(OTU1338:0.04578216177,(OTU1020:0.006713208369,OTU769:0.006713208369):0.03906895341):0.01374491615):0.06255971344,(OTU622:0.1075674654,((OTU152:0.0124765677,OTU2102:0.0124765677):0.03121822107,(OTU950:0.02005844384,OTU42:0.02005844384):0.02363634493):0.06387267658):0.014519326):0.01488074126,(OTU125:0.09176951799,(OTU875:0.02878609276,(OTU71:0.01394783214,OTU145:0.01394783214):0.01483826062):0.06298342523):0.04519801463):0.01957122342,((((OTU587:0.05385697051,OTU278:0.05385697051):0.029002749,(OTU783:0.02674417692,OTU942:0.02674417692):0.0561155426):0.006971392975,OTU518:0.08983111249):0.0131288334,(((((OTU197:0.01194983006,(OTU1962:0.0066431666,OTU33:0.0066431666):0.005306663457):0.009652940198,(OTU2022:0.01845385991,OTU168:0.01845385991):0.00314891034):0.01456943364,(OTU161:0.01585274166,OTU914:0.01585274166):0.02031946224):0.02425753066,(((OTU1518:0.01542671894,OTU153:0.01542671894):0.02947868618,(OTU1907:0.02764058768,(OTU1704:0.01171202155,OTU1749:0.01171202155):0.01592856613):0.01726481744):0.01000639703,((OTU284:0.02322143339,OTU715:0.02322143339):0.02353997621,OTU356:0.04676140961):0.008150392548):0.005517932405):0.002103839178,OTU2205:0.06253357374):0.04042637215):0.05357881015):0.0590720479):0.01366883893,(OTU1495:0.1574309049,(((((OTU1459:0.04777627987,((OTU838:0.008675351081,OTU70:0.008675351081):0.01782502111,OTU1416:0.02650037219):0.02127590768):0.03085770793,(OTU1630:0.02747566844,(OTU1455:0.01781428246,OTU1578:0.01781428246):0.00966138598):0.05115831936):0.01684039898,(((OTU105:0.02595302689,OTU1958:0.02595302689):0.03880292748,(OTU1107:0.02790129027,OTU1855:0.02790129027):0.0368546641):0.01906323979,OTU1903:0.08381919416):0.01165519262):0.03832333135,((OTU503:0.09125271685,(OTU2198:0.06403428428,((OTU1964:0.04447683247,((OTU319:0.01920119142,OTU1908:0.01920119142):0.01767803967,OTU1909:0.03687923109):0.007597601384):0.01244053335,OTU301:0.05691736582):0.007116918463):0.02721843257):0.02693488247,((((((OTU2639:0.01815894194,OTU1066:0.01815894194):0.04037887311,((OTU2512:0.0314833116,OTU2403:0.0314833116):0.01682376294,OTU352:0.04830707455):0.01023074051):0.0008448443974,OTU99:0.05938265945):0.03344893076,(OTU234:0.07829837151,(OTU971:0.05846830212,OTU1021:0.05846830212):0.01983006939):0.01453321871):0.009280628559,((OTU1859:0.03248404364,OTU1046:0.03248404364):0.02211905961,((((OTU1283:0.01493532582,OTU204:0.01493532582):0.02442321278,(OTU757:0.02700881514,OTU190:0.02700881514):0.01234972346):0.003915171245,((OTU686:0.02356810188,OTU571:0.02356810188):0.003852559629,OTU162:0.02742066151):0.01585304833):0.01073316094,((((OTU1461:0.01410140754,(OTU1667:0.009530456555,OTU291:0.009530456555):0.004570950983):0.00503434651,OTU172:0.01913575405):0.02903624214,(OTU1531:0.01964206623,OTU216:0.01964206623):0.02852992995):2.411583957e-05,(((OTU396:0.009861829198,OTU1417:0.009861829198):0.02201284599,(OTU1862:0.01367706015,OTU2104:0.01367706015):0.01819761504):0.01379549775,((OTU520:0.01559160692,OTU1748:0.01559160692):0.01964545219,OTU241:0.03523705911):0.01043311383):0.002525939088):0.005810758755):0.0005962324734):0.04750911552):0.01594364225,(((OTU378:0.0176232982,OTU609:0.0176232982):0.04131176058,OTU1403:0.05893505878):0.006575622852,(OTU315:0.0433905892,OTU417:0.0433905892):0.02212009244):0.05254517938):0.0001317383053):0.0156101188):0.01657729715,OTU276:0.1503750153):0.007055889592):0.071848738):0.02122562579,(((((OTU1615:0.1130685907,OTU600:0.1130685907):0.002226396888,(OTU813:0.05038508269,OTU116:0.05038508269):0.06490990486):0.005966761107,(((OTU192:0.04955368612,(OTU1856:0.02877438561,OTU150:0.02877438561):0.02077930051):0.02917647206,(OTU280:0.03714300055,OTU767:0.03714300055):0.04158715763):0.03293559695,(OTU106:0.07277669557,((OTU760:0.02571279099,OTU102:0.02571279099):0.04311553654,(OTU2412:0.02005477499,OTU1709:0.02005477499):0.04877355254):0.003948368042):0.03888905955):0.009595993531):0.03938829965,((OTU1614:0.1142357459,(((OTU115:0.0240207715,OTU2190:0.0240207715):0.008057584789,OTU1618:0.03207835629):0.03438321607,((OTU478:0.01512967249,OTU1405:0.01512967249):0.02797395934,(((OTU375:0.02776049507,OTU44:0.02776049507):0.0004191863871,OTU839:0.02817968145):0.008777450226,OTU1146:0.03695713168):0.006146500143):0.02335794054):0.04777417349):0.004553617924,((OTU438:0.04787873032,OTU575:0.04787873032):0.05899789116,(OTU220:0.05078622942,OTU1404:0.05078622942):0.05609039206):0.01191274231):0.04186068453):0.04583393012,((((OTU2401:0.07907033486,(OTU1561:0.0425294153,(OTU207:0.02057073143,OTU1860:0.02057073143):0.02195868388):0.03654091956):0.02511966212,(((((OTU252:0.02570852756,OTU1747:0.02570852756):0.00282204372,OTU2025:0.02853057128):0.008689110243,OTU1277:0.03721968152):0.03141542491,((OTU1418:0.01277173292,OTU264:0.01277173292):0.01374531669,OTU440:0.02651704961):0.04211805682):0.032577441,(OTU1447:0.04462646596,(OTU2400:0.04109390568,((OTU1065:0.0151122471,OTU413:0.0151122471):0.02084734248,(OTU1367:0.01109292493,OTU34:0.01109292493):0.02486666465):0.005134316102):0.003532560279):0.05658608147):0.002977449553):0.003164875428,((((OTU736:0.02882125561,OTU1665:0.02882125561):0.04564248863,((OTU1494:0.04768044481,OTU1591:0.04768044481):0.002283820642,(((OTU1051:0.0171612753,OTU1190:0.0171612753):0.01238440292,(OTU1189:0.02469788289,(OTU67:0.02458407837,OTU1081:0.02458407837):0.000113804518):0.004847795339):0.01076114064,(OTU1368:0.0399044329,OTU859:0.0399044329):0.0004023859704):0.009657446586):0.02449947879):0.003692099056,OTU1402:0.0781558433):0.00625265509,(((OTU540:0.01297564439,OTU936:0.01297564439):0.03279271307,(((OTU124:0.006233176765,OTU954:0.006233176765):0.02701893893,OTU1275:0.0332521157):0.000482208724,((OTU593:0.006989756994,OTU1158:0.006989756994):0.02118143871,OTU1340:0.02817119571):0.005563128714):0.01203403304):0.01676457881,(OTU1516:0.04233300324,OTU1559:0.04233300324):0.02019993303):0.02187556212):0.02294637403):0.0298104317,OTU2287:0.1371653041):0.06931867432):0.04402129023):0.01659228047):0.02201877534,((OTU536:0.2603136647,(((OTU1265:0.05997187016,OTU201:0.05997187016):0.08994870459,((OTU260:0.1146878499,OTU2464:0.1146878499):0.004196896342,(OTU191:0.0602076271,OTU2175:0.0602076271):0.05867711917):0.03103582848):0.03032837569,((OTU305:0.07096672565,OTU980:0.07096672565):0.03997290012,(OTU2356:0.09324308528,(OTU235:0.03621391009,OTU1770:0.03621391009):0.05702917519):0.01769654049):0.06930932467):0.08006471426):0.02365172803,(((OTU109:0.02110995621,OTU418:0.02110995621):0.1508493399,(OTU1807:0.155591043,OTU414:0.155591043):0.01636825317):0.02891191869,((((OTU741:0.03789465462,OTU688:0.03789465462):0.05721745592,((((OTU809:0.03620998567,OTU130:0.03620998567):0.01530476742,OTU2419:0.05151475309):0.02546889484,(OTU525:0.06323269087,(OTU1875:0.06149074455,((OTU2137:0.04824977103,OTU630:0.04824977103):0.01283143253,((OTU399:0.04138908954,(OTU717:0.02039145192,OTU443:0.02039145192):0.02099763762):8.9581437e-05,OTU753:0.04147867098):0.01960253259):0.0004095409875):0.00174194632):0.01375095706):0.01429357376,(OTU350:0.07774408872,(((OTU675:0.02911901944,(OTU727:0.01405914534,OTU679:0.01405914534):0.0150598741):0.0344255524,(((OTU791:0.04352493188,(OTU1756:0.03506994752,(OTU896:0.02128375374,OTU682:0.02128375374):0.01378619378):0.008454984355):0.009833849542,((OTU1257:0.02182343314,OTU640:0.02182343314):0.01145082883,(OTU1312:0.02572676108,OTU654:0.02572676108):0.007547500896):0.02008451945):0.009801328317,((OTU1186:0.03508071933,OTU759:0.03508071933):0.000585834701,OTU1392:0.03566655403):0.0274935557):0.0003844621031):0.008212914499,((OTU573:0.04964579088,((OTU550:0.03876720411,OTU555:0.03876720411):0.009734266774,((OTU459:0.02307869981,OTU1213:0.02307869981):0.01446000993,(OTU1354:0.03028799715,OTU801:0.03028799715):0.007250712595):0.01096276114):0.001144320001):6.53931563e-05,(OTU917:0.04455434478,OTU627:0.04455434478):0.005156839259):0.0220463023):0.005986602375):0.01353313296):0.003834888856):0.02265865584,OTU761:0.1177707664):0.009505638272,(OTU975:0.07297269347,OTU748:0.07297269347):0.05430371118):0.07359481019):0.0830941779):0.005150931733):0.03678656556):0.00474571401,(((((OTU156:0.006898509292,OTU1131:0.006898509292):0.105875204,(OTU1421:0.04399991076,OTU691:0.04399991076):0.06877380253):0.03957260154,OTU701:0.1523463148):0.08145707121,OTU734:0.233803386):0.02045781856,(OTU1470:0.1562845002,(OTU1056:0.01268718347,OTU869:0.01268718347):0.1435973168):0.09797670437):0.07638739943):0.01587619695):0.02445854387);
(((((((OTU1495:0.1836260504,(((((OTU234:0.08493357999,(OTU971:0.05619299578,OTU1021:0.05619299578):0.02874058421):0.02215487279,(((OTU1455:0.007733530756,(OTU1630:0.006138383077,OTU1578:0.006138383077):0.001595147679):0.0690814019,(OTU1459:0.04645527514,((OTU838:0.01008010558,OTU70:0.01008010558):0.03090799196,OTU1416:0.04098809753):0.005467177606):0.03035965752):0.006729379933,(((OTU105:0.007984632261,OTU1958:0.007984632261):0.0422388122,(OTU1107:0.02099360291,OTU1855:0.02099360291):0.02922984156):0.03296376815,OTU1903:0.08318721261):0.0003570999751):0.0235441402):0.00686696879,(((((OTU1862:0.03481727267,(OTU2104:0.0321484939,(OTU396:0.01340016632,OTU1417:0.01340016632):0.01874832758):0.002668778771):0.006844112728,((OTU241:0.0328831342,(OTU216:0.02409275234,(OTU520:0.02137891761,OTU1748:0.02137891761):0.00271383473):0.008790381862):0.001423154411,OTU1531:0.03430628862):0.007355096781):0.006585567185,((OTU1667:0.02594221974,(OTU172:0.01826040634,OTU1461:0.01826040634):0.007681813409):0.004363914646,OTU291:0.03030613439):0.01794081819):0.002884691482,((OTU1859:0.00774788522,OTU1046:0.00774788522):0.04285884101,((OTU757:0.0179786296,OTU190:0.0179786296):0.02450869109,((OTU686:0.02411418247,OTU571:0.02411418247):0.009372175407,((OTU1283:0.02534410986,OTU162:0.02534410986):0.007461663728,OTU204:0.03280577359):0.0006805842935):0.009000962807):0.008119405545):0.000524917833):0.06181941375,(((OTU2512:0.002461175842,OTU2403:0.002461175842):0.05565225258,((OTU2639:0.01717976414,OTU1066:0.01717976414):0.01350019678,OTU99:0.03067996092):0.0274334675):0.007064697898,OTU352:0.06517812632):0.04777293149):0.001004363759):0.03963625777,((((OTU315:0.05698796815,OTU417:0.05698796815):0.01138122091,OTU1403:0.06836918907):0.004832119778,(OTU378:0.01767109743,OTU609:0.01767109743):0.05553021141):0.07266814257,(OTU503:0.1203334686,((((OTU1964:0.02418418302,OTU1909:0.02418418302):0.02122856647,(OTU319:0.02154035924,OTU1908:0.02154035924):0.02387239025):0.02656964415,OTU301:0.07198239364):0.002576440544,OTU2198:0.07455883419):0.0457746344):0.02553598283):0.007722227929):0.02187570415,OTU276:0.1754673835):0.008158666927):0.04581252794,((OTU882:0.1009297414,(OTU1449:0.05722419789,OTU1000:0.05722419789):0.04370554348):0.04973122986,(OTU1082:0.1063756974,(OTU226:0.1009303204,OTU2207:0.1009303204):0.005445377049):0.04428527381):0.07877760712):0.01019065296,((((OTU71:0.05288326035,(OTU875:0.02639000533,OTU145:0.02639000533):0.02649325501):0.07956597044,((((OTU518:0.06867103482,(((OTU783:0.01391492306,OTU942:0.01391492306):0.009111236093,OTU278:0.02302615915):0.03872537681,OTU587:0.06175153596):0.006919498858):0.01701091407,(((OTU284:0.02090418732,OTU715:0.02090418732):0.02050230746,OTU356:0.04140649478):0.03706421385,(((OTU161:0.01453548682,OTU914:0.01453548682):0.01512263425,(OTU2022:0.02012718749,(OTU33:0.01998225827,(OTU2205:0.01625022998,OTU1962:0.01625022998):0.003732028288):0.0001449292194):0.00953093358):0.046326301,((((OTU1518:0.01865098034,OTU153:0.01865098034):0.02334675911,(OTU1704:0.01978943774,(OTU1749:0.01020268681,OTU1907:0.01020268681):0.009586750928):0.02220830171):0.009428371677,OTU168:0.05142611113):0.0001771132166,OTU197:0.05160322435):0.02438119772):0.002486286566):0.007211240257):0.03522555704,((OTU622:0.06358702795,(OTU950:0.01462638159,OTU42:0.01462638159):0.04896064636):0.008359262875,(OTU152:0.02154566167,OTU2102:0.02154566167):0.05040062916):0.0489612151):0.007778333684,(OTU125:0.1174026161,(OTU347:0.06321158471,(((OTU1102:0.02575723435,(OTU1020:0.01050445565,OTU769:0.01050445565):0.0152527787):0.01204754017,OTU17:0.03780477452):0.003904255012,OTU1338:0.04170902954):0.02150255517):0.05419103142):0.01128322349):0.003763391173):0.07796467772,((((OTU830:0.0371807573,OTU62:0.0371807573):0.0302018825,((OTU274:0.03509466569,OTU343:0.03509466569):0.003575880026,OTU1533:0.03867054571):0.02871209409):0.09761406469,((OTU678:0.09993336984,((OTU340:0.0262775414,(OTU27:0.01976843538,OTU1128:0.01976843538):0.006509106014):0.04255383493,(OTU494:0.05219835678,OTU39:0.05219835678):0.01663301954):0.03110199352):0.0474896322,(OTU2203:0.07654132526,OTU2298:0.07654132526):0.07088167678):0.01757370246):0.03800533322,(((((OTU1615:0.09364199425,OTU600:0.09364199425):0.01721185674,(OTU813:0.02811898266,OTU116:0.02811898266):0.08273486833):0.02843994832,((((OTU760:0.01925153979,OTU102:0.01925153979):0.02854114915,(OTU2412:0.03955298396,OTU1709:0.03955298396):0.008239704984):0.01223010775,OTU1614:0.06002279669):0.01975794887,(((OTU192:0.06382088906,(OTU280:0.03360903454,OTU767:0.03360903454):0.03021185451):0.005040754561,(OTU1856:0.0394054179,OTU150:0.0394054179):0.02945622572):0.005944806867,OTU106:0.07480645049):0.00497429507):0.05951305376):0.002982446416,((((OTU478:0.0242535567,OTU1405:0.0242535567):0.02664776683,(OTU44:0.04485498174,((OTU375:0.01572058609,OTU1146:0.01572058609):0.02524460357,OTU839:0.04096518967):0.003889792075):0.006046341785):0.01306757673,((OTU115:0.02588703056,OTU2190:0.02588703056):0.01857336135,OTU1618:0.04446039192):0.01950850834):0.05395181802,((OTU220:0.05773527307,OTU1404:0.05773527307):0.01917483847,(OTU438:0.05634831571,OTU575:0.05634831571):0.02056179583):0.04101060673):0.02435552745):0.04361246635,((OTU2401:0.09469822794,(OTU1561:0.05893131396,(OTU207:0.0323642793,OTU1860:0.0323642793):0.02656703466):0.03576691398):0.02935964676,((((((((((OTU1081:0.02165153943,(OTU67:0.0216457319,OTU1494:0.0216457319):5.807526444e-06):0.02289519412,(OTU1051:0.01657914024,OTU1190:0.01657914024):0.02796759331):0.0007378515616,OTU1189:0.04528458512):0.006269936237,((OTU736:0.03187260105,OTU1665:0.03187260105):0.01411052058,((OTU1368:0.02931260422,OTU859:0.02931260422):0.0109532846,OTU1591:0.04026588882):0.005717232808):0.00557139972):0.00231125674,OTU1402:0.05386577809):0.02260777478,(((OTU593:0.02130159463,OTU1158:0.02130159463):0.02556578879,OTU1340:0.04686738343):0.02362808319,(((OTU1559:0.02275709854,OTU1516:0.02275709854):0.02805858472,((OTU954:0.01265727728,OTU1275:0.01265727728):0.0263013044,OTU124:0.03895858168):0.01185710158):0.009090494316,OTU540:0.05990617758):0.01058928904):0.005978086255):0.0007792300348,OTU936:0.07725278291):0.02161237907,(((OTU2025:0.03169697765,OTU1277:0.03169697765):0.02561671947,OTU252:0.05731369712):0.0001127138708,OTU1747:0.05742641099):0.04143875098):0.004168590181,((OTU1447:0.05673654185,(OTU2400:0.04121786372,((OTU1065:0.01502500174,OTU413:0.01502500174):0.01025444262,(OTU1367:0.01280244347,OTU34:0.01280244347):0.01247700089):0.01593841935):0.01551867813):0.001118693603,((OTU1418:0.005747735672,OTU264:0.005747735672):0.007123919808,OTU440:0.01287165548):0.04498357997):0.04517851671):0.001448495996,OTU2287:0.1044822482):0.01957562654):0.06183083738):0.01711332564):0.007411870785):0.02620586345,((((OTU1144:0.07742329013,OTU1052:0.07742329013):0.04798443741,((((OTU467:0.07401088434,((OTU2645:0.03509071729,OTU389:0.03509071729):0.03356648187,(OTU107:0.02486342594,OTU174:0.02486342594):0.04379377322):0.005353685183):0.01637996313,((((OTU128:0.0148267516,OTU970:0.0148267516):0.01268801695,(OTU806:0.01260227795,(OTU1360:0.006219190797,OTU104:0.006219190797):0.006383087156):0.0149124906):0.04798238027,(OTU891:0.02368669061,OTU36:0.02368669061):0.05181045822):0.004876202125,(OTU1705:0.02793244753,OTU1359:0.02793244753):0.05244090342):0.01001749652):0.01435656319,(OTU1182:0.0711966764,((OTU2294:0.05135225144,((((OTU259:0.01550806724,OTU181:0.01550806724):0.007668127382,(OTU962:0.004218329985,OTU963:0.004218329985):0.01895786464):0.009019146455,(OTU411:0.0117552781,OTU1777:0.0117552781):0.02044006298):0.008203409143,OTU384:0.04039875022):0.01095350122):0.00497161452,(OTU35:0.04317288713,OTU1778:0.04317288713):0.01315097884):0.01487281044):0.03355073426):0.01572987435,(OTU170:0.1123922453,(OTU676:0.09103806775,((OTU323:0.004067512921,OTU565:0.004067512921):0.01266367105,OTU922:0.01673118397):0.07430688378):0.02135417755):0.00808503971):0.00493044253):0.01645711075,((OTU1460:0.1251297198,((((OTU221:0.04802142747,OTU1229:0.04802142747):0.01523327514,(OTU445:0.0103715873,OTU2508:0.0103715873):0.05288311531):0.00906981212,((((OTU247:0.04658026171,OTU401:0.04658026171):0.00361135278,(((OTU289:0.01897878528,OTU317:0.01897878528):0.01050883508,OTU246:0.02948762035):0.008460981186,(OTU1613:0.02524976989,OTU2527:0.02524976989):0.01269883165):0.01224301295):0.003663054152,((OTU1228:0.02479525336,((OTU257:0.02049464208,(OTU2192:0.009706354703,(OTU186:0.009463221461,OTU1496:0.009463221461):0.0002431332413):0.01078828738):0.003281762323,(OTU1905:0.01690955136,OTU392:0.01690955136):0.006866853042):0.001018848956):0.028010311,OTU1227:0.05280556435):0.001049104285):0.003163179376,OTU2103:0.05701784801):0.01530666672):0.04103345134,(OTU110:0.03371595892,OTU372:0.03371595892):0.07964200715):0.01177175368):0.005162087889,OTU2290:0.1302918076):0.01157303065):0.03838049552,((((OTU2637:0.07498280688,OTU1560:0.07498280688):0.009553930268,(OTU320:0.08255491581,(OTU2289:0.003098101311,OTU633:0.003098101311):0.07945681449):0.001981821347):0.03957574577,((OTU750:0.03267536642,OTU672:0.03267536642):0.004292918296,OTU703:0.03696828472):0.08714419821):0.01507036262,(OTU1165:0.02165583707,OTU140:0.02165583707):0.1175270085):0.04106248826):0.05637443814):0.003009459366):0.06225841413,(((((OTU1265:0.03440334539,OTU201:0.03440334539):0.07633528259,((OTU260:0.07507468203,OTU2464:0.07507468203):0.006617446889,(OTU191:0.0314457214,OTU2175:0.0314457214):0.05024640752):0.02904649906):0.06666751682,((OTU305:0.07902773598,OTU980:0.07902773598):0.06270522075,(OTU2356:0.07440426558,(OTU235:0.047436242,OTU1770:0.047436242):0.02696802358):0.06732869115):0.03567318807):0.1046305325,OTU536:0.2820366773):0.003892086793,((OTU1807:0.1189524452,((OTU109:0.02752737822,OTU418:0.02752737822):0.05274968187,OTU414:0.08027706009):0.03867538512):0.0470671741,((((OTU753:0.03746804905,OTU630:0.03746804905):0.03992014771,((OTU2137:0.04549377078,((OTU717:0.02612793259,OTU443:0.02612793259):0.01658689019,OTU1875:0.04271482278):0.002778947999):0.01616799393,(OTU399:0.04771753444,OTU525:0.04771753444):0.01394423027):0.01572643205):0.0118213125,(((((OTU917:0.03170570529,(OTU550:0.02975707901,OTU555:0.02975707901):0.00194862628):0.008082528427,OTU627:0.03978823372):0.02729284576,((OTU130:0.05378959246,OTU2419:0.05378959246):0.008025792334,OTU809:0.06181538479):0.005265694689):0.005074757839,((OTU791:0.04359783928,OTU1756:0.04359783928):0.01274620856,((OTU761:0.03375024172,OTU896:0.03375024172):0.01087884066,OTU682:0.04462908238):0.01171496546):0.01581178947):0.01454345862,((((OTU1213:0.04937922198,((OTU459:0.03533928827,(OTU573:0.03451167832,((OTU1354:0.01985344803,OTU801:0.01985344803):0.01280896804,OTU640:0.03266241607):0.001849262257):0.000827609946):0.01072100157,OTU1257:0.04606028984):0.003318932141):0.0239858977,(OTU1312:0.05929974075,OTU654:0.05929974075):0.01406537893):0.001574505687,(OTU1392:0.068713353,OTU759:0.068713353):0.006226272371):0.00767606341,(OTU1186:0.07574428587,((OTU675:0.06101908541,(OTU727:0.03947774791,OTU679:0.03947774791):0.0215413375):0.0007681386356,(OTU741:0.04473829255,(OTU350:0.02343337469,OTU688:0.02343337469):0.02130491786):0.0170489315):0.01395706182):0.00687140291):0.00408360716):0.002510213322):0.01590163644,(OTU975:0.05718548413,OTU748:0.05718548413):0.04792566157):0.06090847362):0.1199091448):0.01595888137):0.01460315436,((OTU1470:0.1991755025,(OTU1056:0.01667935485,OTU869:0.01667935485):0.1824961477):0.06168789183,((((OTU1421:0.07178570945,OTU691:0.07178570945):0.07010333756,(OTU156:0.01765657159,OTU1131:0.01765657159):0.1242324754):0.005558711625,OTU701:0.1474477586):0.03029877289,OTU734:0.1777465315):0.08311686284):0.05562740545):0.0003971206118,((OTU111:0.03702221044,OTU837:0.03702221044):0.1385143737,(((OTU1374:0.01410561793,(OTU953:0.008120332069,OTU1731:0.008120332069):0.00598528586):0.1109335295,(OTU1412:0.1130829191,(((((OTU1087:0.05935060261,(((OTU1588:0.02186725089,OTU183:0.02186725089):0.0001865584191,OTU802:0.02205380931):0.01004201715,((OTU1039:0.008361880387,OTU92:0.008361880387):0.02174574334,(((OTU182:0.01815157711,OTU205:0.01815157711):0.004561643134,OTU366:0.02271322024):7.641261727e-05,OTU911:0.02278963286):0.00731799087):0.001988202736):0.02725477615):0.007532616618,((((OTU1003:0.03073469407,(OTU1106:0.005013294746,OTU881:0.005013294746):0.02572139933):0.0119936922,OTU1093:0.04272838627):0.003372265386,(OTU1851:0.02520578004,OTU1322:0.02520578004):0.02089487161):0.01966384494,(((OTU851:0.03897909222,((OTU1849:0.02061902767,OTU1274:0.02061902767):0.01419345253,(OTU369:0.03293451971,(OTU1773:0.02350996842,OTU1474:0.02350996842):0.00942455129):0.001877960497):0.004166612015):0.006344075099,((OTU658:0.01051667961,OTU1744:0.01051667961):0.006841075309,(OTU213:0.0002506239731,OTU231:0.0002506239731):0.01710713095):0.0279654124):0.00153011263,((OTU101:0.03886735366,OTU1357:0.03886735366):0.004256789792,(OTU683:0.02343654163,OTU669:0.02343654163):0.01968760182):0.003729136497):0.01891121664):0.00111872264):0.02626870604,((OTU1379:0.01195285936,(OTU77:0.01080127837,OTU920:0.01080127837):0.001151580991):0.02205282058,(OTU1150:0.02406428163,OTU1493:0.02406428163):0.009941398313):0.05914624533):0.007456776092,((OTU1043:0.07533648736,((((OTU933:0.01925652401,OTU629:0.01925652401):0.008146801276,OTU2013:0.02740332528):0.01004301349,(OTU2418:0.03031491532,OTU949:0.03031491532):0.007131423449):0.02919303344,((OTU1399:0.05662819501,((OTU2321:0.04560774609,OTU1225:0.04560774609):0.002109712355,OTU974:0.04771745845):0.00891073656):0.00903200648,((OTU223:0.04260052834,OTU1921:0.04260052834):0.007251922488,(OTU1876:0.03774111819,(OTU563:0.02672634895,((OTU597:0.005570498869,OTU818:0.005570498869):0.004972240672,OTU245:0.01054273954):0.01618360941):0.01101476923):0.01211133264):0.01580775065):0.0009791707292):0.008697115147):0.01449127073,(((OTU194:0.0172426684,((OTU604:0.008178796697,OTU1334:0.008178796697):0.008434071101,OTU390:0.0166128678):0.0006298006014):0.03763760075,OTU1429:0.05488026915):0.03226012245,((((OTU498:0.01688791467,OTU1661:0.01688791467):0.002446466098,OTU1375:0.01933438076):0.01247488867,OTU2391:0.03180926944):0.03937640856,(OTU1530:0.04792079616,((OTU491:0.02498359811,OTU1345:0.02498359811):0.01873132146,(OTU501:0.01219281629,OTU1481:0.01219281629):0.03152210329):0.004205876588):0.02326488183):0.01595471359):0.002687366497):0.01078094327):0.003816466139,(OTU1306:0.09820061342,(OTU1574:0.06575859983,((OTU2075:0.02144678755,OTU1410:0.02144678755):0.01695655281,OTU1037:0.03840334036):0.02735525947):0.03244201359):0.006224554082):0.008657751589):0.01195622832):0.0246566046,OTU1631:0.149695752):0.02584083216):0.1413513362):0.046222554,(((((((((((OTU570:0.07827937114,(((OTU367:0.03659403636,OTU709:0.03659403636):0.0228597188,OTU752:0.05945375516):0.0159457642,OTU872:0.07539951936):0.002879851781):0.002465498843,(((OTU47:0.04250098066,(OTU611:0.02698270979,(OTU1840:0.01230434899,OTU659:0.01230434899):0.0146783608):0.01551827086):0.008645056234,OTU1175:0.05114603689):0.007387229675,(((OTU382:0.01201646803,OTU1329:0.01201646803):0.004352970857,OTU1377:0.01636943889):0.01668882813,OTU1346:0.03305826701):0.02547499955):0.02221160342):0.000361869578,OTU1430:0.08110673957):0.005410710467,((OTU1044:0.0719280893,(OTU500:0.02621290572,OTU1443:0.02621290572):0.04571518358):0.01240362059,OTU831:0.08433170989):0.002185740142):0.0555363516,(OTU902:0.1107062716,((OTU1088:0.07190411612,OTU1115:0.07190411612):0.02984325219,((OTU1130:0.07146508461,OTU641:0.07146508461):0.02273853982,(((OTU40:0.05423623612,OTU1902:0.05423623612):0.0371070528,OTU11:0.09134328891):0.001587995113,((OTU987:0.02820006596,(OTU735:0.02356587113,OTU1206:0.02356587113):0.004634194831):0.02036106369,OTU1654:0.04856112965):0.04437015438):0.001272340408):0.007543743876):0.008958903272):0.03134753005):0.02198447475,(((OTU1803:0.02596157841,OTU173:0.02596157841):0.03109955194,(OTU2053:0.04753026831,(OTU1562:0.01561081392,(OTU1673:0.009198861752,OTU236:0.009198861752):0.00641195217):0.03191945439):0.009530862043):0.06428264303,(OTU10:0.06279144331,(OTU487:0.0380304644,(OTU144:0.03293918156,OTU1554:0.03293918156):0.005091282842):0.0247609789):0.05855233008):0.042694503):0.04185037379,(((OTU1409:0.04007754962,OTU1425:0.04007754962):0.05719890666,(((OTU117:0.03084419292,OTU2029:0.03084419292):0.002154914915,(OTU1491:0.02342720628,OTU1737:0.02342720628):0.009571901557):0.03682527196,OTU253:0.06982437979):0.02745207649):0.004152313142,(OTU1316:0.01934052198,OTU217:0.01934052198):0.08208824744):0.1044598807):0.04616826528,(((OTU972:0.08017461016,(OTU1170:0.07311443857,(OTU1136:0.05644758473,(OTU1002:0.04270578747,(((OTU948:0.02268332809,OTU1073:0.02268332809):0.006650770575,(OTU1347:0.01816911926,OTU737:0.01816911926):0.01116497941):0.00163617598,((OTU863:0.02207224764,(OTU732:0.01560929286,(OTU763:0.004923291514,OTU1074:0.004923291514):0.01068600134):0.006462954782):0.0007652686695,(OTU1181:0.01468230035,OTU1111:0.01468230035):0.008155215962):0.008132758339):0.01173551283):0.01374179726):0.01666685384):0.007060171585):0.124295707,((OTU560:0.05191064311,OTU87:0.05191064311):0.1340159008,(((((OTU927:0.06095849067,OTU800:0.06095849067):0.004718131506,((((OTU1026:0.03442580037,(OTU1307:0.03328191386,OTU961:0.03328191386):0.001143886504):0.00634306019,(((OTU1049:0.01649822196,OTU1200:0.01649822196):0.01088466835,((OTU1101:0.02608457126,(((OTU1249:0.0138419928,((OTU1271:0.002180731603,OTU1214:0.002180731603):0.009243406316,OTU858:0.01142413792):0.002417854883):0.008051366962,(OTU819:0.01427952501,OTU1007:0.01427952501):0.007613834751):0.00305075565,OTU883:0.02494411541):0.001140455844):2.986821306e-05,OTU1769:0.02611443947):0.001268450839):0.003338779346,((OTU175:0.01899166731,OTU983:0.01899166731):0.0005053197756,OTU681:0.01949698709):0.01122468257):0.0100471909):0.007245050896,(((OTU1057:0.03451275253,((OTU721:0.0310804107,OTU1356:0.0310804107):0.002415804359,OTU1411:0.03349621505):0.001016537475):0.001276809437,OTU601:0.03578956197):0.004483516711,OTU782:0.04027307868):0.007740832777):0.0168770554,OTU995:0.06489096685):0.0007856553211):0.00903234393,((OTU1264:0.03124719134,OTU739:0.03124719134):0.001021827758,OTU360:0.0322690191):0.042439947):0.03487783945,OTU984:0.1095868056):0.02079531933,(OTU1180:0.03177052651,OTU15:0.03177052651):0.09861159838):0.05554441904):0.01854377322):0.006352074678,(((OTU436:0.1578738391,(OTU684:0.1097370513,((OTU1054:0.06430475756,OTU1105:0.06430475756):0.03158157052,OTU617:0.09588632808):0.01385072319):0.04813678785):0.02029855255,(((((((((OTU821:0.02630025855,OTU1395:0.02630025855):0.02629311728,(OTU649:0.02190010664,OTU1173:0.02190010664):0.0306932692):0.04528424102,(OTU1652:0.0849754196,((OTU1151:0.02437626331,OTU1176:0.02437626331):0.02469490658,OTU1248:0.04907116989):0.03590424971):0.01290219725):0.01025776285,(((OTU930:0.04200018081,((OTU1222:0.005206254826,OTU529:0.005206254826):0.02823720779,OTU889:0.03344346261):0.0085567182):0.003850532714,OTU906:0.04585071353):0.02160448248,(OTU768:0.01427950428,OTU1606:0.01427950428):0.05317569173):0.0406801837):0.001408966559,(((OTU58:0.03184344484,(OTU1251:0.01776485799,OTU941:0.01776485799):0.01407858686):0.004693983314,OTU932:0.03653742816):0.02861527513,((OTU321:0.007849442319,OTU409:0.007849442319):0.04833609032,(OTU1085:0.04874566887,(OTU978:0.04319596754,(((OTU795:0.01123377687,OTU901:0.01123377687):0.02166039759,OTU870:0.03289417445):0.009341541413,((OTU697:0.01519677798,OTU955:0.01519677798):0.01048034544,(OTU377:0.007946879119,OTU405:0.007946879119):0.0177302443):0.01655859245):0.000960251671):0.005549701329):0.007439863768):0.008967170658):0.04439164297):0.0005286966616,(((OTU149:0.02662720177,OTU1511:0.02662720177):0.02562040086,(OTU638:0.02339384615,OTU1895:0.02339384615):0.02885375648):0.004299058363,OTU632:0.056546661):0.05352638193):0.009391900602,((((OTU1798:0.03580149764,OTU1289:0.03580149764):0.01565380603,OTU1019:0.05145530367):0.003703522047,((((OTU519:0.007605538908,OTU912:0.007605538908):0.006219647879,OTU136:0.01382518679):0.01672165507,((OTU544:0.009023266707,OTU397:0.009023266707):0.004262764348,OTU298:0.01328603106):0.0172608108):0.02192505946,((OTU894:0.03157630487,OTU346:0.03157630487):0.0005505371872,OTU268:0.03212684206):0.02034505926):0.002686924399):0.01300555194,((OTU985:0.02923398546,OTU1006:0.02923398546):0.005407987323,OTU702:0.03464197278):0.03352240488):0.05130056586):0.02883349735,(((((OTU1140:0.05860368847,((OTU685:0.04229521667,(OTU1323:0.03267926445,((OTU879:0.00908162029,OTU849:0.00908162029):0.00661627021,OTU1401:0.0156978905):0.01698137395):0.009615952221):0.01118364872,OTU4:0.0534788654):0.00512482307):0.006099318796,(OTU1580:0.01121423758,OTU1099:0.01121423758):0.05348876968):0.02955803245,(OTU1028:0.09273615675,((((OTU618:0.01697897559,OTU1653:0.01697897559):0.02274332995,OTU690:0.03972230555):0.04310497458,OTU1348:0.08282728013):0.001588235105,(((((OTU412:0.01305977113,OTU408:0.01305977113):0.01207483161,OTU482:0.02513460274):0.009507624283,(OTU890:0.02206567046,OTU309:0.02206567046):0.01257655656):0.01751913591,(OTU547:0.02986923062,OTU695:0.02986923062):0.02229213231):0.02209808383,((((OTU1583:0.02172323543,OTU364:0.02172323543):0.009771181655,((OTU523:0.01437720248,OTU1064:0.01437720248):0.005909103343,(OTU823:0.01129097519,OTU731:0.01129097519):0.008995330638):0.01120811125):0.02364992349,(((((OTU693:0.01827004437,OTU477:0.01827004437):0.0191269017,OTU273:0.03739694606):0.001723627024,OTU706:0.03912057309):0.0001653768208,OTU805:0.03928594991):0.007035189123,(OTU479:0.006225787451,OTU585:0.006225787451):0.04009535158):0.008823201538):0.0007996788278,OTU96:0.0559440194):0.01831542736):0.01015606847):0.008320641521):0.001524882955):0.009199434515,OTU982:0.1034604742):0.02999682604,((OTU465:0.0339466939,OTU421:0.0339466939):0.01840380298,((OTU526:0.01886548882,OTU598:0.01886548882):0.01818841448,OTU628:0.03705390331):0.01529659358):0.08110680338):0.01484114061):0.02229390973,(((OTU1094:0.01261721522,OTU855:0.01261721522):0.01198795604,(OTU37:0.01190477901,OTU1691:0.01190477901):0.01270039226):0.1335891432,((((((((OTU845:0.08150548848,(((OTU745:0.01236913983,OTU329:0.01236913983):0.05516323823,OTU700:0.06753237806):0.01163489069,(OTU885:0.01196541019,(OTU283:0.008066025376,OTU728:0.008066025376):0.003899384817):0.06720185855):0.00233821973):0.01222841901,OTU793:0.09373390748):0.01056160202,(((OTU1471:0.009168923292,OTU534:0.009168923292):0.05438130873,OTU1318:0.06355023202):0.014146221,OTU1172:0.07769645301):0.02659905649):0.01577064013,OTU1300:0.1200661496):0.01012567748,(OTU764:0.1007014303,((OTU616:0.009110608729,OTU422:0.009110608729):0.005049259418,OTU1045:0.01415986815):0.08654156213):0.02949039683):0.01681687478,((((OTU303:0.03576200342,(OTU915:0.01409896904,OTU1397:0.01409896904):0.02166303438):0.0199705606,OTU379:0.05573256402):0.006495119735,(OTU314:0.05879799092,OTU308:0.05879799092):0.003429692834):0.07454911702,(OTU716:0.1005207192,(OTU470:0.03606484782,(OTU898:0.02984625862,OTU233:0.02984625862):0.006218589196):0.06445587139):0.03625608156):0.01023190111):0.003500712737,((OTU578:0.08490538146,(OTU1114:0.06173202637,((OTU439:0.03221432771,OTU335:0.03221432771):0.01314435867,OTU1053:0.04535868639):0.01637333998):0.02317335509):0.03103865075,((((((OTU814:0.04795460556,(OTU969:0.04376792097,((((OTU756:0.03226210934,OTU428:0.03226210934):0.005266899682,OTU574:0.03752900903):0.001477438684,OTU391:0.03900644771):0.002564844513,(OTU1135:0.03755697671,(OTU811:0.03684066639,OTU637:0.03684066639):0.0007163103171):0.004014315516):0.00219662875):0.004186684586):0.003316609097,((OTU370:0.007954297539,OTU836:0.007954297539):0.03054099968,(OTU368:0.007695168421,OTU539:0.007695168421):0.0308001288):0.01277591743):0.01515204513,((((OTU1336:0.03574485775,OTU365:0.03574485775):0.009807332889,OTU1179:0.04555219064):0.006599511133,((OTU339:0.02330088811,OTU749:0.02330088811):0.01946157172,(OTU747:0.009731327457,OTU755:0.009731327457):0.03303113237):0.00938924194):0.01294226113,(OTU554:0.02713000543,((OTU363:0.007411534572,OTU473:0.007411534572):0.003150559923,OTU1442:0.0105620945):0.01656791094):0.03796395747):0.001329296887):0.01820013573,((OTU466:0.0368633447,OTU780:0.0368633447):0.0261598178,((OTU1010:0.05763247796,(OTU1353:0.04985448596,(OTU1035:0.04554434215,(OTU613:0.04493293619,OTU447:0.04493293619):0.0006114059616):0.004310143808):0.007777992):0.001130001385,(OTU51:0.05495869929,((OTU843:0.03287202747,((OTU336:0.01098841828,OTU272:0.01098841828):0.02025108257,(OTU460:0.02320682529,(OTU461:0.01925075461,OTU306:0.01925075461):0.003956070676):0.00803267556):0.001632526621):0.01459443625,(OTU608:0.02510603772,OTU788:0.02510603772):0.022360426):0.007492235568):0.003803780056):0.004260683153):0.02160023301):0.01001695424,OTU480:0.09464034976):0.02095337495,(((OTU517:0.05989017285,(OTU959:0.03297961924,OTU1030:0.03297961924):0.02691055361):0.03268997459,(((((OTU1112:0.01850749417,OTU1027:0.01850749417):0.004288880298,(OTU754:0.0198122468,(OTU325:0.008759114683,OTU549:0.008759114683):0.01105313212):0.002984127673):0.01343583258,(OTU857:0.03331779317,((OTU1946:0.02109616292,OTU442:0.02109616292):0.002933626188,OTU462:0.02402978911):0.009288004058):0.002914413885):0.009853733176,((OTU361:0.02571623925,OTU297:0.02571623925):0.01937690558,((OTU312:0.02108365766,OTU286:0.02108365766):0.009384737476,OTU657:0.03046839513):0.0146247497):0.000992795399):0.02586748062,OTU490:0.07195342084):0.02062672659):0.01530618445,(((OTU415:0.0339994567,(OTU1324:0.02413609903,OTU1137:0.02413609903):0.009863357665):0.002562230763,((OTU543:0.02050903775,OTU599:0.02050903775):0.006410101176,OTU493:0.02691913893):0.009642548527):0.05497219173,(OTU746:0.06527419933,(OTU935:0.05713335048,((OTU817:0.03475727421,(OTU1302:0.01970247177,OTU1439:0.01970247177):0.01505480244):0.002724576576,OTU383:0.03748185079):0.01965149969):0.008140848849):0.02625967986):0.0163524527):0.007707392818):0.0003503075002):0.03456538242):0.00365981101,((((OTU394:0.005872128438,OTU281:0.005872128438):0.04267480821,OTU1086:0.04854693665):0.04307720348,(((OTU1586:0.03872571371,(OTU956:0.03710972078,OTU1154:0.03710972078):0.001615992933):0.01879382201,OTU670:0.05751953572):0.02113480119,(((OTU957:0.0520133278,(((OTU420:0.03369740705,OTU456:0.03369740705):0.004068997308,((OTU481:0.02012372994,OTU744:0.02012372994):0.01297765,((OTU429:0.02064117126,(OTU1659:0.01012278578,(OTU878:0.009491748268,OTU712:0.009491748268):0.0006310375086):0.01051838548):0.0009358562186,OTU402:0.02157702748):0.01152435246):0.004665024424):0.002257348756,(OTU86:0.01404466474,OTU1129:0.01404466474):0.02597908838):0.01198957468):0.01262462441,OTU538:0.06463795221):0.001897115552,(OTU1254:0.06411987559,(OTU871:0.02657606316,(OTU552:0.0252146695,OTU696:0.0252146695):0.001361393663):0.03754381243):0.002415192165):0.01211926916):0.01296980321):0.03148237251,(OTU1244:0.09979503866,(((OTU385:0.04866852854,OTU623:0.04866852854):0.001111690916,OTU437:0.04978021946):0.0340811393,(OTU698:0.06255437043,(((OTU510:0.01123181442,OTU636:0.01123181442):0.001834859471,OTU472:0.01306667389):0.01139633987,OTU680:0.02446301376):0.03809135667):0.02130698832):0.0159336799):0.02331147398):0.031062713):0.00402508886):0.01239803611):0.007580041069):0.02578278117,(((OTU468:0.05698870255,OTU1738:0.05698870255):0.08976371093,(((((OTU1100:0.005841636645,OTU355:0.005841636645):0.05424566521,OTU2478:0.06008730186):0.01806719435,((OTU1231:0.0573454135,OTU2083:0.0573454135):0.01159001648,((OTU1802:0.05393383706,((OTU1633:0.04163949924,((OTU1369:0.01489272961,OTU514:0.01489272961):0.02292511072,((OTU2069:0.01761153608,OTU516:0.01761153608):0.001455082038,OTU1549:0.01906661811):0.01875122221):0.003821658912):0.01212876651,(OTU2379:0.02523262331,(OTU244:0.01985561829,(OTU674:0.009537114093,OTU2351:0.009537114093):0.0103185042):0.005377005019):0.02853564244):0.0001655713124):0.01396105993,OTU2070:0.06789489699):0.001040532981):0.009219066238):0.02115629082,(((OTU474:0.03198775168,OTU1263:0.03198775168):0.01469135081,(((OTU1394:0.01100951429,OTU2074:0.01100951429):0.006346752099,OTU30:0.01735626639):0.01061113188,OTU1448:0.02796739828):0.01871170421):0.02646304642,OTU513:0.07314214891):0.02616863813):0.02194990239,(OTU1657:0.03425335466,OTU342:0.03425335466):0.08700733476):0.02549172406):0.007719218584,((((OTU294:0.04056206577,(OTU729:0.02507477985,(OTU387:0.00140786017,OTU720:0.00140786017):0.02366691968):0.01548728592):0.03138088788,((OTU2375:0.0571918896,(OTU711:0.0295066065,(OTU2461:0.01210856124,OTU1548:0.01210856124):0.01739804525):0.02768528311):0.002381306802,OTU285:0.05957319641):0.01236975725):0.047470303,(((OTU1528:0.0120582331,OTU743:0.0120582331):0.07559060123,OTU835:0.08764883433):0.009982929817,((OTU1171:0.06446560513,(((OTU265:0.04739449878,(OTU2177:0.03885644676,OTU848:0.03885644676):0.008538052019):0.003581848039,(OTU1272:0.01793023273,OTU326:0.01793023273):0.03304611409):0.002882517838,((OTU1103:0.01944517002,(OTU431:0.01453957899,OTU1210:0.01453957899):0.004905591031):0.01250408102,OTU2002:0.03194925104):0.02190961362):0.01060674047):0.02122773542,(((OTU853:0.05684701117,((OTU842:0.03373166007,OTU1335:0.03373166007):0.01003909198,OTU95:0.04377075205):0.01307625912):0.004002842103,((OTU380:0.04833257007,(OTU2480:0.01987473211,OTU825:0.01987473211):0.02845783797):0.005712835812,((((OTU1224:0.0225084956,OTU648:0.0225084956):0.0001464413652,(OTU1547:0.01671222625,OTU1278:0.01671222625):0.005942710713):0.00210874705,OTU499:0.02476368402):0.02007813025,OTU808:0.04484181427):0.009203591615):0.006804447384):0.009518158169,((((OTU2066:0.0100909233,OTU232:0.0100909233):0.03114644183,(OTU634:0.02583729487,OTU1520:0.02583729487):0.01540007025):0.001776691003,((OTU827:0.009338595859,OTU541:0.009338595859):0.02750880089,OTU2257:0.03684739675):0.006166659381):0.01763259667,(OTU643:0.04151932411,OTU662:0.04151932411):0.01912732869):0.00972135864):0.01532532911):0.0119384236):0.02178149251):0.01863173715,OTU522:0.1380449938):0.01642663825):0.04948354078):0.006867218978):0.04123452363):0.0373241726,(((OTU934:0.07253620569,(((OTU2489:0.002789438575,OTU812:0.002789438575):0.04620893623,((OTU228:0.03994534584,OTU157:0.03994534584):0.006600420718,(OTU826:0.01857786805,OTU1899:0.01857786805):0.0279678985):0.002452608254):0.01814193529,OTU722:0.0671403101):0.005395895589):0.06985144347,(((OTU1373:0.03052823879,OTU834:0.03052823879):0.03988296768,(OTU1221:0.06198779705,(OTU155:0.04104938205,OTU1266:0.04104938205):0.020938415):0.008423409424):0.02256235269,(OTU1110:0.01828086295,OTU1472:0.01828086295):0.07469269621):0.04941409):0.10996148,(((((OTU327:0.02477774708,(OTU90:0.01885967428,OTU1593:0.01885967428):0.005918072798):0.1144391826,((OTU1951:0.08109377982,OTU2582:0.08109377982):0.02691552416,(((OTU1890:0.01330760458,OTU1579:0.01330760458):0.02730894393,OTU1372:0.04061654851):0.05977379628,(((OTU1432:0.03898702216,OTU1349:0.03898702216):0.02954563121,(((OTU1714:0.02192826531,OTU1462:0.02192826531):0.009568808499,OTU1480:0.03149707381):0.03071915982,OTU1337:0.06221623363):0.006316419731):0.0256423253,((OTU1285:0.07812853009,((OTU1013:0.02083348714,OTU1419:0.02083348714):0.0308122509,(((OTU1202:0.02245945472,(OTU991:0.006682520436,OTU1108:0.006682520436):0.01577693428):0.01679744239,OTU1141:0.03925689711):0.009265981119,OTU2202:0.04852287823):0.003122859807):0.02648279205):0.0135189252,((((OTU1339:0.0102466202,OTU1142:0.0102466202):0.02034824507,OTU1022:0.03059486526):0.01663292167,OTU25:0.04722778693):0.02401566587,OTU60:0.0712434528):0.02040400249):0.00252752338):0.006215366124):0.007618959178):0.03120762575):0.01639413438,(((OTU1695:0.05954446253,(OTU2288:0.05055919839,(OTU1435:0.03235549653,OTU1914:0.03235549653):0.01820370186):0.008985264132):0.01191666943,(OTU2587:0.02129342957,(OTU2138:0.01869186231,OTU89:0.01869186231):0.002601567255):0.05016770239):0.08016796464,(OTU592:0.09925227708,(OTU16:0.06008566339,((OTU451:0.01754669073,OTU14:0.01754669073):0.026269586,OTU255:0.04381627673):0.01626938667):0.03916661369):0.05237681952):0.0039819675):0.03987001601,((OTU1098:0.1310237422,((OTU1382:0.02330810382,OTU296:0.02330810382):0.08471021126,OTU2017:0.1080183151):0.02300542709):0.03800289302,(((((OTU313:0.01086812773,OTU1317:0.01086812773):0.004048254224,OTU13:0.01491638196):0.01823092615,((OTU180:0.006606396638,OTU2:0.006606396638):0.007164011494,(OTU210:0.007479587336,OTU18:0.007479587336):0.006290820795):0.01937689998):0.007166796492,OTU692:0.0403141046):0.004772760017,OTU28:0.04508686462):0.1239397706):0.02645444492):0.03237656954,(OTU76:0.02728914394,OTU1788:0.02728914394):0.2005685057):0.02449147951):0.03703195889):0.06915275078,(((((((((OTU1033:0.04865691051,(OTU1355:0.01255305737,OTU453:0.01255305737):0.03610385314):0.006951807131,((OTU341:0.01482457335,(OTU337:0.005717588907,OTU2573:0.005717588907):0.009106984441):0.01711401547,OTU358:0.03193858882):0.02367012882):0.03177188009,(OTU2572:0.0263387178,(OTU1253:0.02015305845,(OTU126:0.01326169272,OTU1720:0.01326169272):0.00689136574):0.006185659346):0.06104187993):0.02441137671,(((OTU582:0.02580897175,OTU112:0.02580897175):0.04093881546,(OTU2578:0.06338828115,(OTU876:0.05132882136,OTU977:0.05132882136):0.01205945979):0.003359506055):0.008436805728,(OTU1070:0.03584404823,OTU1937:0.03584404823):0.03934054471):0.0366073815):0.0514181662,(((OTU1331:0.06673784935,((((OTU2132:0.01748072406,(OTU171:0.01387565188,OTU404:0.01387565188):0.003605072178):0.02185962149,OTU2145:0.03934034555):0.008836323594,((OTU2210:0.02587925758,((OTU1568:0.01435050497,OTU1816:0.01435050497):0.009059910352,OTU981:0.02341041532):0.002468842261):0.005216709683,(OTU425:0.01464480053,OTU398:0.01464480053):0.01645116674):0.01708070187):0.006999149517,(OTU199:0.05107262941,(OTU1723:0.005849729942,OTU1032:0.005849729942):0.04522289947):0.004103189244):0.01156203069):0.03283600257,(OTU1884:0.08282790873,((((OTU771:0.002717439879,OTU1882:0.002717439879):0.01969400026,OTU1794:0.02241144014):0.01660657656,OTU951:0.0390180167):0.01041140656,(OTU1209:0.01505224406,OTU524:0.01505224406):0.0343771792):0.03339848547):0.01674594318):0.06299440586,((((((OTU1234:0.02041756317,OTU792:0.02041756317):0.01675205977,((OTU668:0.0268843796,OTU714:0.0268843796):0.009574495721,((OTU1793:0.006633126497,OTU78:0.006633126497):0.02154321427,OTU673:0.02817634076):0.008282534554):0.0007107476142):0.002164385714,(((OTU1566:0.02146655615,OTU93:0.02146655615):0.01275863684,OTU689:0.03422519299):0.005093556526,OTU989:0.03931874952):1.525912714e-05):0.03252514159,(OTU1294:0.0368754498,(OTU1570:0.02762871115,((OTU1587:0.007188324218,OTU1138:0.007188324218):0.001039635751,OTU134:0.00822795997):0.01940075118):0.009246738651):0.03498370043):0.02946481946,(OTU2121:0.0597913342,(OTU1090:0.0475832048,OTU202:0.0475832048):0.0122081294):0.04153263549):0.04243234701,(OTU2554:0.06043479393,OTU694:0.06043479393):0.08332152277):0.01881194108):0.0006418828625):0.04264307823,((((OTU899:0.04886138339,OTU295:0.04886138339):0.01172157028,OTU1174:0.06058295367):0.03832311304,OTU719:0.09890606671):0.02311560779,(OTU262:0.02843557547,OTU1832:0.02843557547):0.09358609903):0.08383154437):0.03007829231,((((OTU1451:0.1229985177,(((OTU639:0.09254075353,((((OTU758:0.02408273798,(OTU266:0.009254897767,OTU1060:0.009254897767):0.01482784021):0.008070771895,(((OTU1539:0.01157263888,OTU1831:0.01157263888):0.01518679942,(OTU840:0.01943662762,OTU23:0.01943662762):0.007322810686):0.002051842763,OTU1310:0.02881128107):0.003342228809):0.004403856287,OTU1872:0.03655736616):0.005085569065,OTU1500:0.04164293523):0.0508978183):0.01633726813,((OTU926:0.04594567443,OTU1113:0.04594567443):0.005700004185,OTU2035:0.05164567862):0.05723234304):0.01403536747,((OTU1385:0.07179457453,(OTU610:0.04083528339,(OTU551:0.02063881029,OTU650:0.02063881029):0.0201964731):0.03095929114):0.0425765249,(((OTU1370:0.03105407957,(OTU652:0.02533649933,(OTU1194:0.01323665059,OTU1062:0.01323665059):0.01209984875):0.00571758024):0.05414168944,(((OTU1563:0.0537157888,OTU1501:0.0537157888):0.01566585691,(OTU2034:0.03985809006,(OTU1598:0.03268565468,(OTU931:0.01476283882,OTU1783:0.01476283882):0.01792281585):0.00717243538):0.02952355566):0.005557197905,OTU1499:0.07493884362):0.01025692539):0.005588099064,((((OTU1873:0.03919745708,OTU1600:0.03919745708):0.004414294818,(OTU1483:0.03493979367,OTU1407:0.03493979367):0.008671958232):0.02822736088,OTU596:0.07183911278):0.006569013934,OTU1569:0.07840812671):0.01237574136):0.02358723135):0.008542289704):8.512860633e-05):0.05387813461,((((OTU1089:0.1170292591,(((OTU964:0.07734497064,(((OTU1926:0.01436720762,OTU163:0.01436720762):0.01708941981,(OTU2322:0.02332944648,((OTU579:0.01804193382,OTU1573:0.01804193382):0.003426366991,OTU647:0.02146830081):0.001861145663):0.008127180957):0.02778651242,((OTU797:0.02963043759,(OTU1185:0.01974119747,((OTU497:0.0169554979,(OTU1077:0.009857804848,OTU1931:0.009857804848):0.007097693051):0.002302631071,(OTU938:0.015299382,OTU1208:0.015299382):0.003958746968):0.0004830685052):0.009889240116):0.0150594364,((OTU1450:0.02023906123,(OTU53:0.009415839086,(OTU435:0.008019726684,OTU489:0.008019726684):0.001396112403):0.01082322215):0.02079708892,(OTU1069:0.02224887271,OTU56:0.02224887271):0.01878727744):0.003653723841):0.01455326586):0.01810183078):0.01524468131,((OTU2045:0.08658740527,((((((OTU1826:0.01448816253,OTU655:0.01448816253):0.007749410281,(OTU2046:0.01465448902,OTU705:0.01465448902):0.007583083789):0.006861064167,OTU798:0.02909863697):6.882397521e-05,OTU1466:0.02916746095):0.004716153692,OTU861:0.03388361464):0.04141558464,((OTU1218:0.02986196193,OTU1541:0.02986196193):0.02154788131,((OTU677:0.04856454462,OTU79:0.04856454462):6.456176232e-05,OTU1827:0.04862910638):0.00278073686):0.02388935604):0.01128820598):0.005003520569,(OTU873:0.0529986847,(OTU98:0.03807264168,(OTU939:0.01952541187,OTU724:0.01952541187):0.01854722981):0.01492604301):0.03859224114):0.0009987261025):0.01278646554,OTU766:0.1053761175):0.01165314166):0.02178000721,((OTU1874:0.03984450458,(OTU1975:0.03438286181,(OTU1676:0.028128513,(OTU751:0.0108723445,OTU19:0.0108723445):0.0172561685):0.006254348812):0.005461642765):0.02933697874,OTU718:0.06918148332):0.06962778303):0.005812293044,(((((((((OTU449:0.02009435227,OTU362:0.02009435227):0.004831301652,OTU345:0.02492565392):0.02211725542,OTU562:0.04704290934):0.03802565725,((((OTU1597:0.02180907075,OTU588:0.02180907075):0.03891210936,((OTU1643:0.03040115355,(OTU73:0.006321465593,OTU1047:0.006321465593):0.02407968796):0.01145696802,(OTU646:0.04125744761,OTU299:0.04125744761):0.000600673964):0.01886305854):0.007280390335,(OTU403:0.04719470021,OTU1083:0.04719470021):0.02080687023):0.0001420241448,(OTU2120:0.05584428881,OTU476:0.05584428881):0.01229930578):0.01692497199):0.01694330063,(((((OTU2225:0.02637608035,OTU1864:0.02637608035):0.01656684275,(OTU1974:0.01982177901,OTU1718:0.01982177901):0.0231211441):0.01911392921,(OTU426:0.04638356829,OTU1465:0.04638356829):0.01567328402):0.003615187356,(OTU1204:0.04714563172,((OTU2129:0.009418129201,OTU1001:0.009418129201):0.01439545534,OTU72:0.02381358454):0.02333204717):0.01852640795):0.01513083768,((((((OTU12:0.03074621452,(OTU905:0.01743691249,OTU2036:0.01743691249):0.01330930203):0.008001650813,OTU1740:0.03874786533):0.0192213573,(((OTU2216:0.008214028162,OTU2037:0.008214028162):0.03609090356,OTU1678:0.04430493172):0.008064705417,OTU671:0.05236963713):0.005599585496):0.016128206,(OTU509:0.0132947248,OTU1239:0.0132947248):0.06080270383):0.002183626527,OTU887:0.07628105516):0.0009730068444,((((OTU644:0.03074134908,(OTU1781:0.01728226611,OTU1869:0.01728226611):0.01345908297):0.003169752203,OTU1503:0.03391110128):0.01570173323,(OTU1867:0.008915092409,OTU2032:0.008915092409):0.0406977421):0.02662611075,(((OTU556:0.01381092344,OTU209:0.01381092344):0.02342681202,(OTU832:0.01137660565,OTU621:0.01137660565):0.02586112982):0.009001524595,OTU946:0.04623926006):0.0299996852):0.001015116747):0.003548815346):0.02120898987):0.001811884559,(((OTU733:0.0491939304,(OTU1817:0.04624605578,(OTU566:0.03079421856,OTU178:0.03079421856):0.01545183723):0.002947874621):0.04533133775,((OTU1422:0.01686494372,(OTU258:0.01164133836,OTU1925:0.01164133836):0.005223605366):0.04759937644,(((OTU2320:0.01466725258,OTU147:0.01466725258):0.01092276719,OTU1406:0.02559001977):0.001202221339,OTU992:0.02679224111):0.03767207906):0.03006094799):0.007735849762,((((((OTU187:0.01090490837,OTU81:0.01090490837):0.01084780042,OTU2134:0.02175270879):0.01387430649,((OTU1504:0.02549824169,OTU177:0.02549824169):0.001692456674,OTU2541:0.02719069836):0.008436316915):0.007064545196,(OTU619:0.02468350452,OTU1923:0.02468350452):0.01800805596):0.01559771857,((OTU952:0.02009988104,(OTU1068:0.01443782934,OTU1977:0.01443782934):0.005662051697):0.01696157203,((OTU1341:0.02026701141,OTU237:0.02026701141):0.01301594844,OTU910:0.03328295986):0.003778493216):0.02122782597):0.006890953481,((OTU200:0.02171074364,OTU1240:0.02171074364):0.0350432182,OTU8:0.05675396184):0.008426270684):0.03708088539):0.001562633856):0.004227743857,((((OTU993:0.01969979725,(OTU1328:0.01640327019,(OTU1118:0.00977878061,OTU159:0.00977878061):0.006624489577):0.003296527067):0.04028090158,(OTU118:0.008069449463,OTU1084:0.008069449463):0.05191124937):0.001589831585,(OTU656:0.05260928872,OTU606:0.05260928872):0.008961241691):0.03052107233,(((OTU1463:0.03852792495,(OTU2436:0.02055908994,OTU591:0.02055908994):0.01796883501):0.01822602559,OTU1147:0.05675395053):0.02431391399,((((OTU924:0.03403241377,OTU1595:0.03403241377):0.002671484769,((OTU1363:0.008578622325,OTU2314:0.008578622325):0.01279592499,OTU2128:0.02137454732):0.01532935122):0.01413944792,((OTU1866:0.03162895162,(OTU1269:0.02761676835,(OTU2215:0.007590070055,OTU1063:0.007590070055):0.02002669829):0.004012183275):0.003700763407,(OTU1326:0.00595365276,OTU2430:0.00595365276):0.02937606227):0.01551363142):0.02256535654,(OTU664:0.03202392756,OTU1565:0.03202392756):0.04138477543):0.007659161534):0.01102373822):0.01595989289):0.0002188004776,(((OTU1825:0.02646198318,OTU1362:0.02646198318):0.07274229245,((((((OTU738:0.02232494617,((OTU322:0.004743097597,OTU542:0.004743097597):0.01010335562,OTU1575:0.01484645322):0.007478492953):0.001285089388,OTU85:0.02361003556):0.001281694871,OTU789:0.02489173043):0.02903541327,((OTU1540:0.03808397881,(OTU169:0.01917036334,OTU1387:0.01917036334):0.01891361547):0.01285025553,OTU1453:0.05093423434):0.002992909355):0.005259511184,(OTU810:0.04326863773,OTU1116:0.04326863773):0.01591801715):0.00463821449,OTU1384:0.06382486937):0.03537940626):0.007039201681,(OTU1233:0.09834864759,(OTU1828:0.01839871437,OTU1361:0.01839871437):0.07994993322):0.007894829719):0.0020268188):0.02118624421,((((OTU2211:0.0132184378,OTU1303:0.0132184378):0.04780601721,(OTU1648:0.0474401707,(OTU1004:0.01769471607,OTU142:0.01769471607):0.02974545463):0.0135842843):0.01253279694,((OTU1523:0.009825234392,OTU1981:0.009825234392):0.04831985707,(OTU206:0.01293225159,OTU1927:0.01293225159):0.04521283987):0.01541216048):0.04250180107,((OTU1646:0.03180425861,OTU1820:0.03180425861):0.02332715679,OTU316:0.0551314154):0.06092763762):0.0133974873):0.01516501907):0.0263098725,(((OTU1256:0.05695356589,OTU1674:0.05695356589):0.03602686181,((((OTU249:0.04442776124,((OTU97:0.009930291939,OTU2123:0.009930291939):0.0227386608,OTU1217:0.03266895274):0.01175880851):0.002262081239,OTU20:0.04668984248):0.002154724037,OTU1193:0.04884456652):0.0167749763,((OTU1207:0.04472110487,((OTU2048:0.0165909976,OTU2119:0.0165909976):0.01674496342,OTU41:0.03333596102):0.01138514384):0.007515368442,(OTU1246:0.04795842783,((OTU564:0.02005634558,OTU1342:0.02005634558):0.02056940975,(OTU100:0.005184287269,OTU777:0.005184287269):0.03544146806):0.007332672509):0.004278045474):0.01338306951):0.02736088489):0.04072769573,((((((OTU1498:0.01445617507,OTU469:0.01445617507):0.0404913826,OTU230:0.05494755767):0.004084159087,(OTU52:0.05271404948,((OTU1058:0.02611457257,OTU2125:0.02611457257):0.01081631464,OTU270:0.03693088721):0.01578316227):0.006317667278):0.0009408918162,((((OTU1482:0.01946531441,OTU24:0.01946531441):0.01059986838,OTU1538:0.03006518278):0.009962181408,(OTU1061:0.03859738895,OTU775:0.03859738895):0.001429975243):0.003935118885,((OTU2551:0.03481724842,(OTU884:0.02529529236,OTU1117:0.02529529236):0.009521956059):0.004292236226,OTU1232:0.03910948464):0.004852998435):0.0160101255):0.03271317689,((OTU1521:0.04071674084,OTU1309:0.04071674084):0.01945424643,OTU148:0.06017098727):0.03251479819):0.03609333814,((((OTU1133:0.04330248645,OTU1015:0.04330248645):0.007366330689,(OTU48:0.006508551419,OTU318:0.006508551419):0.04416026572):0.05096838335,((OTU1973:0.05636814983,(OTU1183:0.01801013066,OTU923:0.01801013066):0.03835801917):0.005419611297,(OTU635:0.02359367653,OTU2714:0.02359367653):0.03819408459):0.03984943936):0.0005508422082,(((((OTU1255:0.006994814673,(OTU261:0.005586485305,OTU2033:0.005586485305):0.001408329368):0.008104487103,(OTU277:0.009936279638,OTU1308:0.009936279638):0.005163022138):0.01166586676,OTU311:0.02676516853):0.0121652039,OTU1599:0.03893037243):0.04851923605,(((OTU2031:0.03822466847,(OTU1535:0.02573141808,OTU2312:0.02573141808):0.01249325039):0.03029625835,(((OTU1645:0.02157456978,OTU1955:0.02157456978):0.03227694789,(((OTU1327:0.01584348244,OTU492:0.01584348244):0.02080408159,(OTU122:0.01403199514,OTU900:0.01403199514):0.02261556888):0.01556369208,(OTU304:0.01264618278,OTU666:0.01264618278):0.03956507333):0.001640261566):0.0003966685683,(OTU31:0.03767010319,(OTU120:0.0211145151,OTU1040:0.0211145151):0.01655558809):0.01657808305):0.01427274058):0.005737029913,((OTU687:0.04041779868,(OTU29:0.03297439809,(OTU1311:0.02170661583,(OTU1675:0.004474583819,OTU1536:0.004474583819):0.01723203201):0.01126778226):0.007443400592):0.01755438105,OTU406:0.05797217973):0.016285777):0.01319165175):0.01473843422):0.0265910809):0.004928999828):0.03722330847):0.005945220456):0.02289161092,((OTU1868:0.1581549738,(OTU2545:0.01359962753,OTU1567:0.01359962753):0.1445553463):0.0200720529,((OTU1537:0.1082449597,((OTU2410:0.01729530971,OTU1670:0.01729530971):0.03009554378,OTU1710:0.04739085348):0.0608541062):0.02945460084,(((OTU1293:0.01235242419,OTU925:0.01235242419):0.02551064891,OTU532:0.0378630731):0.01239122742,OTU2675:0.05025430052):0.08744526):0.0405274662):0.02154123654):0.02094680333,((((OTU2041:0.01648310851,OTU1822:0.01648310851):0.05771981278,OTU572:0.07420292129):0.07835133248,(((((OTU1881:0.02220276293,OTU229:0.02220276293):0.08870192852,(OTU91:0.07016370006,(OTU1467:0.01007759022,OTU1837:0.01007759022):0.06008610984):0.04074099139):0.01813314661,((OTU2142:0.009119975603,OTU2329:0.009119975603):0.08257256998,(OTU965:0.06429880591,(OTU2228:0.06330123428,(OTU1258:0.05021678696,((OTU2213:0.01935545132,OTU1:0.01935545132):0.01412559426,OTU1945:0.03348104558):0.01673574138):0.01308444732):0.0009975716272):0.02739373968):0.03734529247):0.007709357067,(OTU999:0.07097202494,OTU1152:0.07097202494):0.06577517018):0.01312663883,(((OTU1162:0.02691767988,OTU302:0.02691767988):0.02366799586,OTU254:0.05058567574):0.02773123436,(OTU1757:0.02238870387,OTU127:0.02238870387):0.05592820622):0.07155692386):0.002680419823):0.02867039206,(((((OTU612:0.01789687834,OTU846:0.01789687834):0.06281427566,(OTU1163:0.0703625876,OTU1386:0.0703625876):0.01034856641):0.01788564082,(((OTU310:0.02895875632,OTU1488:0.02895875632):0.01948911903,OTU374:0.04844787534):0.04968312373,(((OTU1155:0.04787974532,(OTU893:0.04096258783,(OTU2359:0.03049328731,OTU779:0.03049328731):0.01046930052):0.006917157491):0.01342855024,((((OTU589:0.01235711484,OTU2469:0.01235711484):0.02820715084,(OTU103:0.03877124793,((OTU1078:0.009341555713,OTU1768:0.009341555713):0.009050678452,OTU528:0.01839223417):0.02037901376):0.001793017754):0.01354744859,((OTU2716:0.04038361004,((OTU940:0.01621107594,OTU196:0.01621107594):0.01025720811,((OTU829:0.01758819129,OTU1456:0.01758819129):0.007961453361,OTU1728:0.02554964465):0.0009186394029):0.01391532599):0.001250093763,(OTU1441:0.03532030559,(OTU1018:0.03018275874,OTU2250:0.03018275874):0.005137546851):0.006313398215):0.01247801047):0.005662317361,((OTU1510:0.03311759811,OTU1393:0.03311759811):0.009142542369,OTU331:0.04226014048):0.01751389116):0.001534263922):0.02904235212,((OTU1034:0.06988318535,OTU1983:0.06988318535):0.01862159497,OTU945:0.08850478032):0.001845867355):0.007780351402):0.0004657957419):0.001722602993,(OTU1505:0.03012749441,OTU530:0.03012749441):0.0701919034):0.01686087635,((OTU1454:0.05222659665,((OTU1834:0.03082402367,(OTU1508:0.01464820521,(OTU943:0.007838069861,OTU407:0.007838069861):0.006810135345):0.01617581847):0.00899055386,OTU2234:0.03981457753):0.01241201912):0.04832320343,OTU2055:0.1005498001):0.01663047408):0.06404437167):0.03949042076):0.01521644459):0.006398537329,(((((OTU1762:0.06272020025,OTU243:0.06272020025):0.01014909143,(OTU828:0.04990316034,(OTU88:0.03665402048,OTU794:0.03665402048):0.01324913986):0.02296613134):0.05101555513,((OTU1992:0.06385946237,OTU330:0.06385946237):0.05817016416,(((OTU441:0.08959857717,(OTU22:0.04389446746,(OTU485:0.01011966338,OTU2566:0.01011966338):0.03377480408):0.04570410972):0.01901949451,(OTU2567:0.08000948993,(OTU990:0.03977772075,OTU1719:0.03977772075):0.04023176918):0.02860858176):0.008078367177,(((((((OTU2147:0.0478673977,OTU907:0.0478673977):0.002343059822,OTU631:0.05021045752):0.01554655223,(OTU1109:0.01919064521,((OTU590:0.01191551697,OTU1577:0.01191551697):0.005572097769,OTU1024:0.01748761474):0.001703030469):0.04656636454):0.001333079716,(OTU1576:0.02532713807,OTU1650:0.02532713807):0.04176295139):0.02424759999,(OTU1365:0.08108618476,((OTU1524:0.04649799614,OTU1196:0.04649799614):0.005086104429,(OTU1759:0.0384135917,OTU386:0.0384135917):0.01317050887):0.02950208419):0.0102515047):0.008165796904,((OTU1296:0.06562501511,OTU410:0.06562501511):0.007831992364,(((OTU653:0.04398758861,((((((OTU880:0.01187791612,OTU1389:0.01187791612):0.004120548166,OTU1627:0.01599846428):0.01419395006,OTU495:0.03019241435):0.0006588171569,OTU1313:0.0308512315):0.00370401501,OTU770:0.03455524651):0.005878453115,OTU1295:0.04043369963):0.00355388898):0.02774645721,((((OTU1724:0.009447823645,OTU351:0.009447823645):0.02269524635,(OTU114:0.01078713713,OTU354:0.01078713713):0.02135593287):0.01152306189,(OTU2342:0.00625773611,OTU250:0.00625773611):0.03740839577):0.0134433224,OTU1247:0.05710945428):0.01462459154):0.001094676629,(((OTU1286:0.04047151341,(OTU50:0.02247861436,(OTU1625:0.01336278295,OTU862:0.01336278295):0.009115831405):0.01799289906):0.003911878807,(OTU2058:0.03342893736,OTU2059:0.03342893736):0.01095445486):0.01638352263,(((OTU424:0.0219118429,OTU1571:0.0219118429):0.01980096288,OTU455:0.04171280578):0.002655767169,((OTU256:0.0328358602,OTU2338:0.0328358602):0.002842853015,(OTU292:0.01243222412,OTU841:0.01243222412):0.02324648909):0.008689859739):0.0163983419):0.0120618076):0.0006282850174):0.02604647889):0.01210827322,(((((OTU1725:0.011399873,OTU1543:0.011399873):0.0160902726,OTU512:0.0274901456):0.02636922935,((OTU548:0.01750197997,OTU373:0.01750197997):0.03581040719,(OTU238:0.02374845547,OTU2558:0.02374845547):0.02956393169):0.0005469877907):0.0208266025,(OTU976:0.03902225556,OTU651:0.03902225556):0.03566372189):0.005231222021,(OTU2346:0.03102783219,OTU850:0.03102783219):0.04888936728):0.03169456011):0.00508467928):0.005333187672):0.001855220273):0.01004482258,(OTU1092:0.05169756453,((OTU772:0.01884500754,(OTU94:0.01091880752,OTU1390:0.01091880752):0.007926200028):0.02484422853,OTU1423:0.04368923608):0.008008328456):0.08223210486):0.05820390594,(((((((OTU1330:0.07065855518,((OTU267:0.01980052986,(OTU1602:0.0189864508,OTU874:0.0189864508):0.0008140790585):0.02754465144,OTU1161:0.04734518129):0.02331337389):0.01089015586,(((OTU179:0.06421366223,(OTU778:0.04602103493,OTU1790:0.04602103493):0.01819262731):0.002074479331,((OTU1760:0.04528086685,OTU1014:0.04528086685):0.007467033959,(((OTU212:0.02415131262,OTU293:0.02415131262):0.006862492937,OTU2150:0.03101380556):0.01966525538,((OTU624:0.03157827948,OTU561:0.03157827948):0.003486816744,OTU804:0.03506509622):0.01561396472):0.002068839873):0.01354024075):0.001893450624,(OTU1091:0.02223491299,((OTU742:0.006734301068,OTU1761:0.006734301068):0.002365997919,OTU59:0.009100298987):0.013134614):0.0459466792):0.01336711886):0.0369085375,(OTU2157:0.04862779149,OTU195:0.04862779149):0.06982945705):0.02014982136,((OTU2152:0.0567832263,(((OTU1261:0.01924929103,OTU1235:0.01924929103):0.01952143393,(OTU26:0.02848776042,OTU2062:0.02848776042):0.01028296454):0.01488683356,OTU1509:0.05365755852):0.003125667773):0.06114945814,(((OTU135:0.03483573332,OTU2339:0.03483573332):0.03486627622,(OTU1880:0.005819750758,OTU762:0.005819750758):0.06388225878):0.01663975047,((OTU1629:0.01488410299,OTU1314:0.01488410299):0.04225439268,((OTU2060:0.00890044064,OTU113:0.00890044064):0.04538231759,OTU553:0.05428275823):0.00285573745):0.02920326433):0.03159092442):0.02067438547):0.006508660845,((((OTU594:0.05761462691,((OTU1502:0.02989846126,OTU158:0.02989846126):0.02267884389,OTU1005:0.05257730515):0.005037321757):0.03633343385,OTU1009:0.09394806077):0.02349951509,(OTU725:0.1044201129,((OTU423:0.01726899669,OTU1651:0.01726899669):0.01297652456,OTU892:0.03024552125):0.07417459167):0.01302746294):0.02154826955,((((OTU1526:0.02517075068,(OTU1683:0.02151568838,OTU2335:0.02151568838):0.003655062292):0.07987865839,((((OTU75:0.0608560281,((OTU1792:0.03029396715,((OTU1134:0.006751616366,OTU121:0.006751616366):0.01014930746,OTU1124:0.01690092382):0.01339304332):0.02804905008,(OTU504:0.02116766847,OTU1259:0.02116766847):0.03717534875):0.002513010878):0.01259251371,OTU807:0.07344854181):0.01391752405,(((OTU1452:0.009514488865,OTU395:0.009514488865):0.0168230526,OTU248:0.02633754146):0.03802991547,(OTU1132:0.03043823053,(OTU214:0.02302654705,OTU508:0.02302654705):0.007411683483):0.0339292264):0.02299860893):0.0075209171,((OTU2230:0.02395470914,OTU138:0.02395470914):0.04708786883,OTU139:0.07104257797):0.023844405):0.0101624261):0.01737531819,((OTU1624:0.09059983186,((OTU607:0.02782093113,OTU1626:0.02782093113):0.0478856405,(OTU1766:0.01566947225,OTU1603:0.01566947225):0.06003709939):0.01489326022):0.01478856015,(OTU815:0.07609476271,(((OTU1685:0.03861753575,OTU966:0.03861753575):0.01448821271,OTU603:0.05310574846):0.01527820022,(OTU577:0.06282939366,(((OTU1424:0.004524204093,OTU1836:0.004524204093):0.01375267271,OTU1315:0.0182768768):0.009485464003,OTU2343:0.0277623408):0.03506705286):0.00555455502):0.007710814033):0.0292936293):0.01703633524):0.002853723296,((OTU1197:0.06829914847,(((OTU66:0.01708786744,OTU1160:0.01708786744):0.01611458033,OTU2154:0.03320244776):0.008346559338,OTU1721:0.0415490071):0.02675014137):0.004370634056,(((OTU1686:0.0421013065,(OTU1332:0.01281581391,OTU708:0.01281581391):0.02928549259):0.01428386528,OTU1119:0.05638517178):0.004860096778,(((OTU333:0.01578882789,OTU400:0.01578882789):0.03035043805,(OTU1219:0.02750957494,OTU505:0.02750957494):0.01862969101):0.00031287496,OTU929:0.0464521409):0.01479312766):0.01142451397):0.05260866802):0.01371739486):0.006119885333):0.02375037633,((((((OTU1017:0.03355323222,OTU307:0.03355323222):0.002283347071,(OTU1127:0.0204878068,OTU444:0.0204878068):0.01534877249):0.003510075883,OTU1166:0.03934665518):0.04028230726,OTU707:0.07962896243):0.04402844485,((OTU55:0.08637280515,(((OTU1682:0.005577215756,OTU1126:0.005577215756):0.03311472421,OTU1525:0.03869193997):0.01183256507,OTU1408:0.05052450504):0.03584830011):0.01593817966,((OTU546:0.0183692389,OTU74:0.0183692389):0.07926839215,(((((OTU1940:0.01720967028,OTU54:0.01720967028):0.002606712249,OTU507:0.01981638253):0.0167746883,(OTU388:0.02681018234,OTU1988:0.02681018234):0.009780888483):0.02563149705,(OTU602:0.01746569996,OTU1755:0.01746569996):0.04475686792):0.009783903563,(OTU576:0.02174299443,OTU2156:0.02174299443):0.05026347701):0.02563115961):0.004673353758):0.02134642247):0.0252618443,(OTU581:0.1188913255,(OTU1048:0.04765924743,(OTU359:0.02029826606,OTU446:0.02029826606):0.02736098137):0.07123207805):0.0300279261):0.0199468555):0.01477860788,((OTU1944:0.07512003015,((OTU141:0.01664235316,OTU1071:0.01664235316):0.03188020032,(OTU143:0.01848690917,OTU1764:0.01848690917):0.03003564431):0.02659747668):0.07235073132,((OTU533:0.1258370382,((((OTU146:0.03978025434,(OTU1167:0.01437163995,OTU824:0.01437163995):0.02540861438):0.00662023828,OTU1333:0.04640049262):0.02018288682,(OTU1886:0.01712676602,OTU208:0.01712676602):0.04945661342):0.003225426762,((OTU1469:0.02687098512,(OTU1025:0.02417997721,OTU1198:0.02417997721):0.00269100791):0.03371267049,(OTU2239:0.03917048753,OTU2529:0.03917048753):0.02141316808):0.009225150592):0.05602823199):0.0145598255,((((OTU663:0.03604514057,OTU1487:0.03604514057):0.008707803288,OTU918:0.04475294386):0.01942250739,OTU1765:0.06417545125):0.03309345044,(((OTU1507:0.02120859086,OTU32:0.02120859086):0.02142775214,(OTU1199:0.03026996012,(OTU1153:0.002758680802,OTU1287:0.002758680802):0.02751127931):0.01236638289):0.008653398413,OTU1486:0.05128974141):0.04597916028):0.043127962):0.007073897784):0.03617395348):0.008488860361):0.05019647319):0.09035826029,((((((OTU1178:0.02349782948,OTU1281:0.02349782948):0.06169936325,((OTU64:0.07996024858,(OTU132:0.07111413508,(OTU944:0.06451513467,(OTU765:0.05385597447,OTU1268:0.05385597447):0.01065916021):0.006599000401):0.008846113503):0.0005664975201,(OTU457:0.05028647722,(OTU185:0.03667135198,OTU1192:0.03667135198):0.01361512524):0.03024026888):0.004670446632):0.05597580638,((OTU1252:0.02183055617,OTU1729:0.02183055617):0.01043629971,OTU1396:0.03226685588):0.1089061432):0.06322985277,(OTU1096:0.113489605,((OTU1104:0.05013048555,OTU167:0.05013048555):0.04060733373,OTU1413:0.09073781928):0.02275178575):0.09091324685):0.07357182568,(((OTU1148:0.1040271149,((OTU1644:0.011768273,OTU816:0.011768273):0.07789683264,(OTU713:0.03917542931,OTU569:0.03917542931):0.05048967633):0.01436200926):0.05443061755,((((OTU1941:0.05664186825,OTU1791:0.05664186825):0.03498253915,(((OTU1415:0.05098118298,(OTU483:0.01877007164,OTU1280:0.01877007164):0.03221111134):0.006311812742,((OTU1059:0.03750244783,OTU2092:0.03750244783):0.01469910609,(OTU7:0.03263915199,OTU2500:0.03263915199):0.01956240193):0.005091441805):0.02622533394,OTU218:0.08351832966):0.008106077741):0.00973694393,OTU222:0.1013613513):0.02792938871,(((OTU430:0.01125261211,OTU2394:0.01125261211):0.03949384694,(OTU580:0.0404453593,OTU49:0.0404453593):0.01030109975):0.02710631294,OTU868:0.07785277199):0.05143796805):0.0291669924):0.04926989185,((OTU2004:0.03393907917,OTU2262:0.03393907917):0.1319170627,((OTU730:0.05805703093,OTU381:0.05805703093):0.01652387956,(OTU790:0.06758559315,(OTU224:0.05018766009,OTU1243:0.05018766009):0.01739793306):0.006995317341):0.09127523142):0.04187148238):0.07024705327):0.01516519577,((((OTU2406:0.1091642777,(((OTU1517:0.03057607015,OTU988:0.03057607015):0.05504426956,OTU1276:0.0856203397):0.01413768903,OTU1478:0.09975802873):0.00940624898):0.05792293506,(((OTU595:0.04109115605,((OTU166:0.0263964016,OTU1177:0.0263964016):0.001331376649,OTU1012:0.02772777824):0.01336337781):0.002572145641,OTU997:0.04366330169):0.05261448891,(((OTU667:0.02646356493,OTU860:0.02646356493):0.02865442398,(OTU215:0.04657058357,(OTU1203:0.005688992761,OTU1519:0.005688992761):0.04088159081):0.008547405333):0.0325619466,OTU1668:0.08767993551):0.008597855098):0.07080942217):0.03104980515,(((((OTU1776:0.06057830872,(OTU2113:0.03386340386,OTU282:0.03386340386):0.02671490487):0.06171558145,(OTU803:0.1222314018,(OTU2164:0.06223530199,(OTU1157:0.02427172841,OTU559:0.02427172841):0.03796357359):0.05999609976):6.248841686e-05):0.03066113504,(OTU65:0.0440964424,OTU1122:0.0440964424):0.1088585828):0.03303814999,((OTU119:0.117795019,((((OTU776:0.03081265304,(OTU2131:0.0188152729,OTU1544:0.0188152729):0.01199738014):0.03032123784,OTU43:0.06113389088):0.003064925187,OTU1145:0.06419881607):0.02359999333,OTU1031:0.0877988094):0.0299962096):0.02946061713,(OTU419:0.05195111492,OTU1381:0.05195111492):0.09530452121):0.03873753906):0.0003243030759,((OTU723:0.09765780667,((((((OTU2296:0.03242972104,(OTU448:0.029491418,(OTU1694:0.02067414884,OTU9:0.02067414884):0.008817269157):0.002938303043):0.02068401286,OTU165:0.0531137339):0.002731160651,OTU486:0.05584489456):0.001789968654,((OTU1420:0.05183344943,((OTU57:0.02633286949,OTU1813:0.02633286949):0.003212886022,OTU1641:0.02954575551):0.02228769392):0.004197982187,(OTU558:0.04549857626,(((OTU1557:0.01204553294,OTU2106:0.01204553294):0.00864636523,OTU5:0.02069189817):0.01671947167,((OTU1262:0.01649228721,OTU1042:0.01649228721):0.01596705447,OTU416:0.03245934168):0.004952028159):0.008087206425):0.01053285535):0.001603431593):0.0002034736028,(OTU1913:0.0310118698,(OTU1305:0.02679747052,OTU38:0.02679747052):0.004214399287):0.02682646701):0.01886212785,OTU1304:0.07670046466):0.02095734201):0.06205404915,OTU1532:0.1597118558):0.02660562245):0.01181953965):0.04129633575,(((((OTU796:0.08233164596,((OTU1215:0.04309466969,OTU908:0.04309466969):0.0108448609,(OTU847:0.01740894377,OTU1075:0.01740894377):0.03653058683):0.02839211537):0.02991949563,((OTU1299:0.02809776433,(OTU1582:0.02605813598,OTU69:0.02605813598):0.002039628347):0.03712454319,(OTU63:0.01027382039,OTU2080:0.01027382039):0.05494848713):0.04702883407):0.06284502415,(((OTU1534:0.03586901053,OTU2114:0.03586901053):0.06085901589,(((OTU2534:0.03509416241,(OTU1477:0.02297597551,(OTU1364:0.01385830871,OTU83:0.01385830871):0.009117666794):0.0121181869):0.007998189692,OTU434:0.0430923521):0.03590016653,((OTU269:0.03377130578,OTU61:0.03377130578):0.03949788909,OTU820:0.07326919487):0.00572332376):0.01773550779):0.0667121289,(((((OTU203:0.05260501555,OTU1735:0.05260501555):0.05103821222,OTU625:0.1036432278):0.02164661031,(((OTU1426:0.08761890354,((((OTU2162:0.01618010686,OTU605:0.01618010686):0.04617188651,(OTU1120:0.03392890155,OTU1011:0.03392890155):0.02842309183):0.001333568972,(OTU2049:0.04962489515,(OTU488:0.04376249995,((OTU660:0.007611888542,OTU239:0.007611888542):0.00663884189,OTU2722:0.01425073043):0.02951176951):0.0058623952):0.0140606672):0.0165098274,(OTU1205:0.07418646146,OTU1545:0.07418646146):0.006008928291):0.007423513786):0.008615114714,((((((((OTU1427:0.02221066222,OTU2085:0.02221066222):0.01074128965,(OTU854:0.03178527487,((OTU2255:0.0009701195161,OTU123:0.0009701195161):0.004384274958,OTU852:0.005354394474):0.02643088039):0.001166677001):0.007198454686,OTU645:0.04015040655):0.004110081627,OTU21:0.04426048818):0.03150639282,((OTU496:0.00819216651,OTU68:0.00819216651):0.02106017683,OTU1319:0.02925234334):0.04651453767):0.0002547449336,((OTU290:0.0256202485,OTU1250:0.0256202485):0.03664107837,OTU521:0.06226132688):0.01376029906):0.0008372307619,OTU193:0.0768588567):0.007106405123,(OTU1457:0.05951981312,((OTU786:0.0202620974,OTU1242:0.0202620974):0.02195713375,((OTU279:0.03018389586,OTU1634:0.03018389586):0.009295243782,OTU271:0.03947913965):0.002740091509):0.01730058196):0.0244454487):0.01226875643):0.02607499526,(((OTU2759:0.01931792764,OTU2302:0.01931792764):0.06493976253,((OTU376:0.01831652443,OTU787:0.01831652443):0.02273979577,OTU740:0.0410563202):0.04320136997):0.01172746112,OTU288:0.09598515128):0.02632386223):0.002980824563):0.002143883688,(((((OTU2374:0.05246210204,(OTU1607:0.03023043771,OTU1801:0.03023043771):0.02223166433):0.0359606802,((OTU2001:0.039528954,OTU1894:0.039528954):0.02922310531,OTU164:0.06875205931):0.01967072293):0.001598957053,(OTU567:0.01678941008,OTU211:0.01678941008):0.07323232921):0.003578311338,((((OTU450:0.05136324684,(OTU1223:0.005220385849,OTU568:0.005220385849):0.04614286099):0.01234820002,((OTU614:0.04542726512,((OTU620:0.01030231174,OTU615:0.01030231174):0.0005313403966,OTU535:0.01083365214):0.03459361298):0.002468992245,OTU1072:0.04789625737):0.0158151895):0.005955177582,((OTU1378:0.0293855291,(OTU1211:0.01846171543,(OTU531:0.00478332679,OTU227:0.00478332679):0.01367838864):0.01092381367):0.02619216013,((OTU1839:0.01046927769,OTU454:0.01046927769):0.03546606428,OTU334:0.04593534197):0.009642347263):0.01408893521):0.0009608543699,(OTU353:0.0448243134,OTU1298:0.0448243134):0.02580316542):0.02297257181):0.00780206517,((OTU1029:0.05706423928,((OTU947:0.02420460526,(OTU1969:0.01774942278,OTU1238:0.01774942278):0.006455182486):0.02242405648,OTU1350:0.04662866174):0.01043557754):0.02738831689,OTU1282:0.08445255617):0.01694955963):0.02603160596):0.002114281995,OTU131:0.1295480038):0.03389215156):0.01165601043):0.03007521437,((OTU2084:0.03273199139,(OTU129:0.02588878527,OTU1076:0.02588878527):0.006843206114):0.06072214124,(OTU897:0.04081992692,(OTU1550:0.0207972958,OTU154:0.0207972958):0.02002263111):0.05263420571):0.1117172475):0.03171885991,(((OTU2523:0.105118315,((((OTU3:0.03509394438,(OTU583:0.02219415648,OTU785:0.02219415648):0.0128997879):0.02312356821,OTU45:0.05821751259):0.01072361211,(OTU2581:0.04858080915,OTU2318:0.04858080915):0.02036031555):0.0111843864,OTU1479:0.0801255111):0.02499280391):0.07313827524,(OTU2323:0.152743819,OTU2260:0.152743819):0.02551277125):0.02709453883,((OTU958:0.148028762,(OTU2274:0.01216360503,OTU537:0.01216360503):0.135865157):0.007407876714,(((((((OTU916:0.01168118404,OTU699:0.01168118404):0.008430330265,OTU1237:0.02011151431):0.04766824953,OTU1288:0.06777976383):0.001230054969,(OTU188:0.03751409217,OTU2170:0.03751409217):0.03149572663):0.03002779831,OTU2380:0.09903761711):0.03169359704,(OTU463:0.07745503661,OTU464:0.07745503661):0.05327617754):0.01267643399,(((OTU937:0.08139416411,OTU909:0.08139416411):0.02577796671,(OTU338:0.06681938204,(OTU968:0.06441618376,((((OTU1191:0.01429188774,OTU151:0.01429188774):0.005290071178,OTU1671:0.01958195892):0.02116221027,((OTU251:0.02321847265,OTU1159:0.02321847265):0.006845987228,OTU1970:0.03006445988):0.01067970931):0.01238065702,(OTU2415:0.01632676678,(OTU475:0.008540582635,OTU2659:0.008540582635):0.007786184141):0.03679805944):0.01129135755):0.002403198273):0.04035274879):0.01427535125,(((OTU1812:0.02788194402,OTU349:0.02788194402):0.01856397245,OTU1617:0.04644591648):0.04536317812,((OTU1036:0.07262377754,OTU344:0.07262377754):0.01028082771,OTU1187:0.08290460525):0.008904489339):0.02963838748):0.02196016607):0.01202899059):0.04991449036):0.03153911093):0.002543113645):0.05370651967):0.03954843546):0.02584553003):0.0002630180491,((OTU1016:0.1024189142,((OTU1789:0.01108897998,OTU527:0.01108897998):0.08523498004,(OTU1490:0.04451271979,OTU240:0.04451271979):0.05181124022):0.006094954224):0.04706751668,((OTU895:0.04234639848,OTU198:0.04234639848):0.05906382597,OTU2097:0.1014102245):0.04807620646):0.209310426):0.004313617539);
((((((((OTU1044:0.08972773725,((((OTU1175:0.04307091463,OTU570:0.04307091463):0.02544885774,((OTU47:0.04149660456,(((OTU382:0.003550512004,OTU1329:0.003550512004):0.01448736033,OTU1377:0.01803787234):0.01214476565,OTU1346:0.03018263799):0.01131396657):0.001494987836,(OTU611:0.03842595014,(OTU1840:0.01768506849,OTU659:0.01768506849):0.02074088165):0.004565642251):0.02552817998):0.01189792287,OTU1430:0.08041769524):0.006307860903,(((OTU500:0.02431007395,OTU1443:0.02431007395):0.04206272164,OTU831:0.06637279559):0.005410418074,(((OTU367:0.02879718204,OTU709:0.02879718204):0.01047995116,OTU752:0.0392771332):0.007146531882,OTU872:0.04642366508):0.02535954858):0.01494234248):0.003002181104):0.03152306631,(OTU902:0.1172999743,((OTU11:0.1050126214,((OTU1130:0.06299217399,OTU641:0.06299217399):0.02506337726,(((OTU987:0.03592497719,(OTU735:0.02065410765,OTU1206:0.02065410765):0.01527086954):0.01678936727,OTU1654:0.05271434446):0.03425487849,(OTU40:0.04787292224,OTU1902:0.04787292224):0.03909630071):0.001086328295):0.01695707012):0.007353432075,(OTU1115:0.05048805638,OTU1088:0.05048805638):0.06187799706):0.004933920815):0.0039508293):0.03981029899,((OTU1803:0.02191055867,OTU173:0.02191055867):0.04780563219,(OTU2053:0.06368285307,(OTU1562:0.03609971722,(OTU1673:0.00678383169,OTU236:0.00678383169):0.02931588553):0.02758313585):0.006033337795):0.09134491168):0.0124942065,(OTU10:0.05556859863,(OTU487:0.04162720785,(OTU144:0.02554996216,OTU1554:0.02554996216):0.01607724569):0.01394139078):0.1179867104):0.04082601976,(((((OTU117:0.0209059778,OTU2029:0.0209059778):0.01903911169,(OTU1491:0.03316561731,OTU1737:0.03316561731):0.006779472183):0.03796446297,OTU253:0.07790955246):0.01602247112,(OTU1316:0.04021321619,OTU217:0.04021321619):0.05371880739):0.0252736325,(OTU1409:0.01583285708,OTU1425:0.01583285708):0.103372799):0.09517567273):0.03821782314,(((OTU436:0.1602820454,((OTU617:0.07637175935,OTU1105:0.07637175935):0.01815708663,(OTU1054:0.08920780361,OTU684:0.08920780361):0.005321042368):0.06575319945):0.02397563493,(((((((((OTU1154:0.03300229161,(OTU956:0.03226800491,OTU1586:0.03226800491):0.0007342867026):0.03403313326,OTU670:0.06703542487):0.007917089057,((((OTU871:0.02412176655,OTU552:0.02412176655):0.01377732478,OTU696:0.03789909132):0.02359413673,OTU538:0.06149322806):0.01008167268,(((OTU456:0.03728099245,OTU420:0.03728099245):0.003519372697,((OTU481:0.0254181708,OTU744:0.0254181708):0.01082314722,((OTU429:0.02462007965,(OTU878:0.02348495351,(OTU1659:0.01597163041,OTU712:0.01597163041):0.007513323096):0.001135126141):0.003110468289,OTU402:0.02773054794):0.008510770082):0.004559047129):0.02480652365,(((OTU86:0.006173680897,OTU1129:0.006173680897):0.03398841607,OTU1254:0.04016209697):0.006933629661,OTU957:0.04709572663):0.01851116216):0.005968011942):0.003377613195):0.01928146607,OTU1086:0.09423398):0.001238406651,(OTU394:0.02447453226,OTU281:0.02447453226):0.07099785439):0.001876338883,(((OTU623:0.04881480946,OTU437:0.04881480946):0.001024608265,OTU385:0.04983941772):0.04186415503,(OTU1244:0.06862631373,(((OTU472:0.01083163216,OTU636:0.01083163216):0.03072554378,OTU698:0.04155717594):0.02107158368,(OTU510:0.05168868464,OTU680:0.05168868464):0.01094007498):0.005997554104):0.02307725903):0.005645152776):0.05609268058,(((((OTU490:0.08561579666,((OTU517:0.06398150307,(OTU959:0.02926719838,OTU1030:0.02926719838):0.03471430469):0.001321277438,((OTU1946:0.03462521876,(OTU462:0.02724694381,OTU442:0.02724694381):0.007378274946):0.02216082974,((((OTU857:0.02624222016,OTU297:0.02624222016):0.0002628847691,OTU361:0.02650510493):0.01713998739,((OTU312:0.007717621515,OTU286:0.007717621515):0.02050244404,OTU657:0.02822006555):0.01542502677):0.004679348805,(((OTU754:0.02022611918,(OTU325:0.01401640182,OTU549:0.01401640182):0.006209717358):0.007454988473,OTU1112:0.02768110765):0.00111663958,OTU1027:0.02879774723):0.0195266939):0.008461607371):0.008516732011):0.02031301616):0.004835802693,(((((OTU543:0.01299020571,OTU599:0.01299020571):0.01273325355,OTU493:0.02572345925):0.0003184155697,OTU1137:0.02604187482):0.002565361715,(OTU1324:0.02414965145,OTU415:0.02414965145):0.004457585083):0.03476775444,(((OTU817:0.04674873185,(OTU1302:0.0229230951,OTU1439:0.0229230951):0.02382563675):0.001213639361,OTU383:0.04796237121):0.00602026313,(OTU746:0.04675978658,OTU935:0.04675978658):0.007222847766):0.009392356639):0.02707660838):0.02553510116,(((OTU480:0.08431635191,((OTU466:0.03823651374,OTU780:0.03823651374):0.04236175929,(((OTU1035:0.03845752597,OTU1353:0.03845752597):0.005061523938,((OTU613:0.03479308356,OTU447:0.03479308356):0.004900693753,OTU1010:0.03969377732):0.003825272587):0.02404430548,((((((OTU461:0.007864445727,OTU843:0.007864445727):0.006562179543,OTU336:0.01442662527):0.004921889594,OTU272:0.01934851486):0.00358899649,(OTU460:0.01572072541,OTU306:0.01572072541):0.007216785946):0.01301711274,(OTU608:0.03136246125,OTU788:0.03136246125):0.004592162845):0.007010594434,OTU51:0.04296521853):0.02459813686):0.01303491764):0.003718078884):0.002924620875,(((((OTU1442:0.01553826932,OTU363:0.01553826932):0.01323588714,OTU473:0.02877415646):0.01883923618,OTU814:0.04761339264):0.002220185672,((((OTU1135:0.02195655931,OTU811:0.02195655931):0.01397938225,OTU428:0.03593594156):0.007925616104,(OTU637:0.02793734398,OTU756:0.02793734398):0.01592421368):0.001397654213,((OTU391:0.04133510822,(OTU368:0.02924747491,((OTU370:0.01267032089,OTU836:0.01267032089):0.01640247687,OTU539:0.02907279776):0.0001746771557):0.0120876333):0.001287542945,(OTU969:0.03150766987,OTU574:0.03150766987):0.01111498129):0.002636560713):0.004574366435):0.01841337012,(OTU554:0.06608383401,(((OTU1179:0.03252450633,OTU365:0.03252450633):0.007335190199,OTU1336:0.03985969652):0.003539270232,((OTU339:0.006808753813,OTU749:0.006808753813):0.01120192051,(OTU747:0.01500869443,OTU755:0.01500869443):0.003001979889):0.02538829243):0.02268486726):0.002163114422):0.01899402435):0.01611583051,(OTU1114:0.08970402588,((OTU1053:0.02766101995,OTU439:0.02766101995):0.04048869252,(OTU578:0.01984632626,OTU335:0.01984632626):0.04830338622):0.0215543134):0.01365277741):0.01262989723):0.02843762922,((((OTU1300:0.1060953382,(((OTU1471:0.01219923704,OTU534:0.01219923704):0.04915316235,OTU1318:0.06135239939):0.02389448675,OTU1172:0.08524688614):0.02084845206):0.02179311739,(((OTU422:0.003474204077,OTU1045:0.003474204077):0.01064474619,OTU616:0.01411895026):0.08785472892,OTU764:0.1019736792):0.02591477641):0.005091028286,(((((OTU885:0.0153169673,OTU283:0.0153169673):0.01784028103,OTU728:0.03315724833):0.03728783487,OTU700:0.0704450832):0.0009622872141,(OTU845:0.05249053085,OTU793:0.05249053085):0.01891683956):0.01135943616,(OTU745:0.01866355736,OTU329:0.01866355736):0.06410324921):0.05021267731):0.01139367413,((OTU37:0.0143435982,(OTU1691:0.01005155839,OTU1094:0.01005155839):0.004292039813):0.01291848753,OTU855:0.02726208572):0.1171110723):5.117173404e-05):0.0008672238151,((OTU470:0.02605479508,(OTU898:0.008120931659,OTU233:0.008120931659):0.01793386342):0.07375939603,((OTU308:0.02364818481,OTU716:0.02364818481):0.04648510116,(((OTU303:0.01522096757,(OTU1397:0.005836421842,OTU915:0.005836421842):0.009384545724):0.0114991431,OTU379:0.02672011066):0.01215884234,OTU314:0.03887895301):0.03125433297):0.02968090513):0.04547736245):0.008149852563):0.005438593239,(((OTU628:0.0299911289,OTU598:0.0299911289):0.05063061214,((OTU465:0.02576888771,OTU421:0.02576888771):0.02049462967,OTU526:0.04626351738):0.03435822365):0.05179957049,(OTU982:0.113472111,((OTU1028:0.07291619888,(OTU1348:0.05603735882,((OTU618:0.01428466099,OTU1653:0.01428466099):0.01936262565,OTU690:0.03364728664):0.02239007218):0.01687884006):0.02997775236,(((((OTU4:0.06027464238,((OTU685:0.04052616191,(OTU1323:0.02789347372,((OTU879:0.0118861289,OTU849:0.0118861289):0.007062903704,OTU1401:0.01894903261):0.008944441108):0.01263268819):0.001660608393,OTU1140:0.0421867703):0.01808787209):0.002796894657,(OTU1580:0.003257761401,OTU1099:0.003257761401):0.05981377564):0.005399331988,(((OTU890:0.02621889889,OTU309:0.02621889889):0.00284952623,OTU695:0.02906842512):0.0137735696,((OTU408:0.01409300074,OTU482:0.01409300074):0.01003250204,OTU412:0.02412550278):0.01871649194):0.0256288743):0.02648122703,((OTU96:0.05235814749,(((OTU823:0.02082939991,OTU731:0.02082939991):0.007549993942,(OTU1064:0.01638783325,OTU523:0.01638783325):0.01199156061):0.02327276041,(OTU1583:0.04470883739,OTU364:0.04470883739):0.006943316877):0.0007059932205):0.004834341146,(((OTU477:0.02945370505,(OTU693:0.02840324374,OTU805:0.02840324374):0.001050461314):0.007191417386,(OTU273:0.01865816816,OTU706:0.01865816816):0.01798695427):0.01064402677,(OTU479:0.03296158343,OTU585:0.03296158343):0.01432756578):0.009903339426):0.03775960743):0.003666769955,OTU547:0.09861886602):0.004275085227):0.01057815979):0.01894920048):0.02645868783):0.0009218307066,((((((OTU930:0.04166539511,(OTU889:0.04069630005,(OTU1222:0.01754997594,OTU529:0.01754997594):0.02314632412):0.0009690950592):0.01721479258,OTU906:0.05888018769):0.05445413462,((OTU1248:0.07144610292,(OTU1151:0.004830536315,OTU1176:0.004830536315):0.0666155666):0.01587423941,(OTU1652:0.07814693998,((OTU821:0.02899162267,OTU1395:0.02899162267):0.01405530641,(OTU649:0.003061268842,OTU1173:0.003061268842):0.03998566023):0.03510001091):0.009173402353):0.02601397998):0.001022217099,((OTU768:0.01429648536,OTU1606:0.01429648536):0.09308500035,((((OTU795:0.01635377157,OTU870:0.01635377157):0.01966116883,OTU901:0.0360149404):0.03960303432,(OTU978:0.06943686428,((OTU955:0.02932942787,OTU697:0.02932942787):0.004319352602,(OTU377:0.01180083749,OTU405:0.01180083749):0.02184794298):0.03578808381):0.006181110444):0.01753420778,(((OTU932:0.06580958596,(OTU1251:0.01308953346,OTU941:0.01308953346):0.0527200525):0.0008388618989,OTU58:0.06664844786):0.01725410967,((OTU321:0.00808734578,OTU409:0.00808734578):0.035465125,OTU1085:0.04355247078):0.04035008675):0.009249624978):0.01422930321):0.006975053699):0.007910256684,(((OTU149:0.008197340296,OTU1511:0.008197340296):0.01431112142,OTU632:0.02250846172):0.04916868641,(OTU638:0.03532978958,OTU1895:0.03532978958):0.03634735855):0.05058964797):0.01418738305,((((OTU894:0.02883733044,OTU346:0.02883733044):0.01880509179,((OTU544:0.01641229588,OTU397:0.01641229588):0.01137916477,((OTU136:0.01596030754,OTU912:0.01596030754):0.01163245752,(OTU519:0.009097548791,OTU298:0.009097548791):0.01849521628):0.0001986955834):0.01985096159):0.005497233842,((OTU1019:0.04890264855,OTU1289:0.04890264855):0.002125592717,(OTU1798:0.02737905861,OTU268:0.02737905861):0.02364918265):0.002111414816):0.02304553848,((OTU702:0.02472231159,OTU985:0.02472231159):0.02564128277,OTU1006:0.05036359436):0.0258216002):0.06026898458):0.02334765092):0.0244558503):0.0215407886,((OTU984:0.1944994818,(((((OTU1633:0.02999402687,((OTU1369:0.007647509954,OTU514:0.007647509954):0.01539425583,((OTU2069:0.01246335284,OTU516:0.01246335284):0.008326027232,OTU1549:0.02078938007):0.002252385719):0.006952261083):0.03809260506,(OTU2070:0.06593862568,((OTU1231:0.04223678336,OTU2083:0.04223678336):0.021255397,((OTU1100:0.009798312912,OTU355:0.009798312912):0.03563824253,OTU2478:0.04543655544):0.01805562492):0.002446445327):0.002148006249):0.006562969452,(OTU1802:0.04978925731,(OTU2379:0.03946672088,(OTU244:0.02429236316,(OTU674:0.01796104529,OTU2351:0.01796104529):0.006331317872):0.01517435772):0.01032253643):0.02486034408):0.05706554263,(((OTU474:0.02124445164,OTU1263:0.02124445164):0.03969332587,(((OTU30:0.007600834606,OTU1394:0.007600834606):0.01461167737,OTU1448:0.02221251198):0.006490751086,OTU2074:0.02870326306):0.03223451444):0.03329456969,OTU513:0.09423234719):0.03748279682):0.02057827749,((((OTU468:0.01778109364,OTU1738:0.01778109364):0.09422205016,((OTU743:0.06827549811,(OTU1528:0.04651587783,OTU835:0.04651587783):0.02175962027):0.02354677011,((OTU265:0.06755635539,OTU522:0.06755635539):0.01992078348,((((OTU1335:0.02616343983,(OTU842:0.01358958304,OTU95:0.01358958304):0.01257385678):0.03440850288,(((OTU1547:0.0321438944,((OTU853:0.01881919413,OTU499:0.01881919413):0.01024413814,(OTU1224:0.01992019687,OTU648:0.01992019687):0.009143135394):0.003080562142):0.002621792026,(OTU808:0.02930065059,OTU1278:0.02930065059):0.005465035841):0.01179083416,(OTU380:0.0361114347,(OTU2480:0.005677357113,OTU825:0.005677357113):0.03043407758):0.0104450859):0.01401542211):0.008578687912,(((((OTU827:0.01482419821,OTU541:0.01482419821):0.00567173946,OTU2257:0.02049593767):0.002714526255,OTU1520:0.02321046393):0.01256709552,(OTU634:0.03477967154,(OTU2066:0.009940545876,OTU232:0.009940545876):0.02483912566):0.0009978879074):0.002613162557,(OTU643:0.02491383454,OTU662:0.02491383454):0.01347688747):0.03075990861):0.01532099931,((((OTU294:0.01014447394,OTU285:0.01014447394):0.02508125139,(OTU2375:0.03369131818,((OTU729:0.01623213089,(OTU387:0.01110802432,OTU720:0.01110802432):0.005124106564):0.01505874971,(OTU711:0.0165887624,(OTU2461:0.004729817667,OTU1548:0.004729817667):0.01185894473):0.0147021182):0.00240043758):0.001534407146):0.00169379297,(OTU1272:0.02879634142,OTU326:0.02879634142):0.008123176871):0.02631123301,(((OTU2002:0.02109093775,(OTU1103:0.01934269922,OTU431:0.01934269922):0.001748238532):0.001725465093,OTU1210:0.02281640284):0.02026983476,(OTU1171:0.04187284956,(OTU2177:0.03399174968,OTU848:0.03399174968):0.007881099879):0.001213388045):0.02014451371):0.02124087862):0.003005508945):0.004345129342):0.02018087558):0.009949300305,OTU342:0.1219524441):0.02628695317,OTU1657:0.1482393973):0.004054024235):0.04220606034):0.005009308189,((((OTU1002:0.04650957378,((((((OTU763:0.01945340427,OTU732:0.01945340427):9.613744254e-05,OTU1074:0.01954954171):0.001963758643,(OTU1181:0.00891715128,OTU1111:0.00891715128):0.01259614908):0.001759074502,(OTU1347:0.01209292535,OTU737:0.01209292535):0.01117944951):0.003709139631,OTU863:0.02698151449):0.004168912451,(OTU948:0.01966281488,OTU1073:0.01966281488):0.01148761206):0.01535914683):0.03304762029,OTU1136:0.07955719406):0.01551148329,(OTU972:0.08541447023,OTU1170:0.08541447023):0.009654207127):0.0907576573,((((((((OTU782:0.03718228031,(OTU1356:0.02782215457,OTU1057:0.02782215457):0.009360125742):0.001846035303,OTU1411:0.03902831561):0.004036507975,OTU995:0.04306482359):0.003551569765,(((OTU1026:0.03082003823,OTU601:0.03082003823):0.005194419054,((OTU1307:0.01695843532,OTU800:0.01695843532):0.01204565473,OTU961:0.02900409005):0.00701036723):0.003329308967,(((OTU1049:0.01602021264,OTU1200:0.01602021264):0.009210034525,((OTU681:0.02025585298,(((OTU819:0.007881001294,OTU1007:0.007881001294):0.007579698601,(OTU1249:0.01203295129,OTU858:0.01203295129):0.003427748602):0.001635871844,((OTU1271:0.003440379382,OTU1214:0.003440379382):0.01287083581,OTU1769:0.01631121519):0.0007853565464):0.003159281241):0.001841535815,(OTU175:0.01416899234,OTU983:0.01416899234):0.00792839646):0.003132858373):0.007649945582,(OTU1101:0.02297070408,OTU883:0.02297070408):0.009909488668):0.006463573498):0.007272627104):0.01435009956,(OTU721:0.02806764701,OTU927:0.02806764701):0.0328988459):0.01231195523,((OTU1264:0.03386225903,OTU739:0.03386225903):0.02090041746,OTU360:0.0547626765):0.01851577164):0.0410691581,(OTU1180:0.03932707446,OTU15:0.03932707446):0.07502053179):0.04699372159,(OTU560:0.110772715,OTU87:0.110772715):0.05056861289):0.02448500682):0.01368245537):0.006289678935):0.04680068299):0.0462682368,((((OTU826:0.02049876329,OTU1899:0.02049876329):0.04695546127,((OTU228:0.04615521372,(((OTU2489:0.006073293167,OTU812:0.006073293167):0.0343748925,OTU934:0.04044818567):0.002589956478,OTU722:0.04303814215):0.003117071574):0.01241588776,OTU157:0.05857110148):0.008883123078):0.07643993574,(((OTU1110:0.0476734474,OTU1472:0.0476734474):0.0062102946,(OTU1221:0.04662676371,(OTU155:0.02638270734,OTU1266:0.02638270734):0.02024405638):0.00725697829):0.02930696271,(OTU1373:0.04499193771,OTU834:0.04499193771):0.038198767):0.06070345558):0.1042113411,(((OTU76:0.02674470409,OTU1788:0.02674470409):0.1525101667,((OTU327:0.02367978302,(OTU90:0.01859982428,OTU1593:0.01859982428):0.005079958743):0.1519174213,((((OTU1435:0.02642758538,(OTU2288:0.02253406617,OTU1914:0.02253406617):0.003893519207):0.01912443853,OTU1695:0.0455520239):0.05314329793,((OTU2587:0.01025962908,OTU2138:0.01025962908):0.01452416308,OTU89:0.02478379215):0.07391152967):0.07302911688,(((OTU1951:0.07693298924,OTU2582:0.07693298924):0.03666125897,(((((OTU1714:0.009442492699,OTU1462:0.009442492699):0.0220920372,OTU1480:0.0315345299):0.0336754142,((OTU1432:0.02212477965,OTU1349:0.02212477965):0.03023735723,OTU1337:0.05236213688):0.01284780722):0.001504775738,(((OTU1202:0.01955281048,(OTU991:0.004526894322,OTU1108:0.004526894322):0.01502591616):0.02217657228,(OTU1013:0.01578189674,OTU1419:0.01578189674):0.02594748602):0.008523055688,(OTU2202:0.01044778886,OTU1141:0.01044778886):0.03980464959):0.01646228138):0.04241055779,(((((OTU1339:0.02991266784,OTU1142:0.02991266784):0.008402799534,OTU1022:0.03831546738):0.007030477265,OTU25:0.04534594464):0.04353252216,OTU60:0.0888784668):0.01310133214,(OTU1285:0.09175644176,((OTU1890:0.00779879431,OTU1579:0.00779879431):0.04519179039,OTU1372:0.0529905847):0.03876585706):0.01022335717):0.007145478692):0.004468970583):0.05737008327,(OTU592:0.1161802532,((OTU451:0.01756755712,OTU14:0.01756755712):0.06914277443,(OTU16:0.07191233481,OTU255:0.07191233481):0.01479799674):0.0294699216):0.05478407833):0.0007601072269):0.003872765579):0.003657666462):0.01005424274,((OTU1098:0.1410418051,(((((OTU13:0.02703471695,OTU1317:0.02703471695):0.01241695756,OTU313:0.03945167451):0.004826693142,((OTU180:0.0201059412,OTU2:0.0201059412):0.008866352542,(OTU210:0.006601460572,OTU18:0.006601460572):0.02237083317):0.01530607391):0.02078576186,OTU692:0.06506412951):0.01099751121,OTU28:0.07606164072):0.06498016438):0.002577715198,((OTU1382:0.01275271969,OTU296:0.01275271969):0.08223133841,OTU2017:0.0949840581):0.0486354622):0.0456895932):0.05879638785):0.05076188741):0.09145272047,((((OTU1016:0.1071421144,((OTU1789:0.01225516175,OTU527:0.01225516175):0.06347670647,(OTU1490:0.05112733784,OTU240:0.05112733784):0.02460453038):0.03141024615):0.06242429409,((OTU895:0.06444048707,OTU198:0.06444048707):0.02691985536,OTU2097:0.09136034244):0.07820606603):0.1912074002,((((((OTU202:0.04257618406,(OTU1090:0.03934360976,OTU2121:0.03934360976):0.0032325743):0.1350296005,((((OTU899:0.04359284734,OTU295:0.04359284734):0.01661975765,(OTU1174:0.05199143327,OTU719:0.05199143327):0.008221171712):0.03126430669,(OTU262:0.02639096084,OTU1832:0.02639096084):0.06508595084):0.0764636378,((((OTU1234:0.03036001952,OTU989:0.03036001952):0.005157521537,(((OTU1566:0.01183326642,OTU93:0.01183326642):0.01728738193,OTU689:0.02912064834):0.006302872332,((OTU673:0.02510608328,((OTU668:0.01630206612,OTU714:0.01630206612):0.00716772942,(OTU1793:0.02275925516,OTU78:0.02275925516):0.0007105403769):0.001636287741):0.007907649262,OTU792:0.03301373254):0.002409788135):9.402037616e-05):0.04907260979,(OTU1294:0.04516284001,(OTU1570:0.02334916689,((OTU1587:0.004882575783,OTU1138:0.004882575783):0.002892481851,OTU134:0.007775057634):0.01557410925):0.02181367312):0.03942731083):0.01376143801,(OTU2554:0.07729048188,OTU694:0.07729048188):0.02106110697):0.06958896063):0.009665235125):0.007279481089,((((((OTU771:0.006879799173,OTU1882:0.006879799173):0.02062558749,OTU951:0.02750538666):0.007185195371,OTU1794:0.03469058203):0.03029738315,(OTU1209:0.04026450911,OTU524:0.04026450911):0.02472345608):0.03298725291,(OTU1884:0.08411759451,(OTU199:0.06727588319,(OTU1331:0.06415941316,((((OTU2132:0.01839226651,(OTU171:0.01209520241,OTU404:0.01209520241):0.0062970641):0.02228128561,((OTU981:0.02822198053,((OTU1568:0.02285620261,OTU1816:0.02285620261):0.001095774393,OTU2210:0.023951977):0.004270003525):0.004029277103,(OTU425:0.02805159331,OTU398:0.02805159331):0.004199664327):0.008422294489):0.00561193228,OTU2145:0.0462854844):0.01181757014,(OTU1723:0.01226065268,OTU1032:0.01226065268):0.04584240186):0.006056358621):0.003116470024):0.01684171132):0.01385762357):0.02501156103,((((OTU2578:0.0662994079,((OTU876:0.04239619771,OTU977:0.04239619771):0.0199931951,(OTU582:0.038643673,OTU112:0.038643673):0.02374571981):0.003910015088):0.004654140528,OTU1937:0.07095354843):0.02474278564,(OTU1070:0.078668708,((OTU1355:0.01097193811,OTU453:0.01097193811):0.03859717914,(OTU1720:0.03818338589,((OTU126:0.01214240321,OTU1253:0.01214240321):0.02164911992,OTU2572:0.03379152313):0.004391862758):0.01138573136):0.02909959075):0.01702762607):0.01723122224,(OTU1033:0.05565726733,((OTU341:0.01208780656,(OTU337:0.006676169601,OTU2573:0.006676169601):0.005411636954):0.006699766158,OTU358:0.01878757271):0.03686969462):0.05727028897):0.01005922282):0.06189848658):0.0353153081,(((((((OTU874:0.01868953936,(OTU267:0.0141263082,OTU1161:0.0141263082):0.004563231164):0.01459885294,OTU1602:0.03328839231):0.06854808896,((OTU1330:0.0888918963,(((OTU1091:0.02441882867,((OTU742:0.007838049992,OTU1761:0.007838049992):0.002862939696,OTU59:0.01070098969):0.01371783899):0.04296706767,(((OTU804:0.03456151805,OTU561:0.03456151805):0.003393986351,OTU624:0.0379555044):0.01965351536,(((OTU2150:0.02099196799,OTU293:0.02099196799):0.01326154119,(OTU1760:0.02243710527,OTU1014:0.02243710527):0.0118164039):0.01648581893,OTU212:0.0507393281):0.006869691662):0.009776876575):0.002536366187,(OTU778:0.04120620638,(OTU179:0.03533664234,OTU1790:0.03533664234):0.005869564036):0.02871605615):0.01896963377):0.01078634057,((((OTU2060:0.02641667334,OTU113:0.02641667334):0.03389313148,(OTU553:0.05054066992,(OTU1629:0.03303240802,OTU1314:0.03303240802):0.0175082619):0.009769134912):0.00892996773,(OTU1880:0.00439209547,OTU762:0.00439209547):0.06484767709):0.02523154395,((OTU2152:0.0593603484,((OTU1261:0.01769876115,OTU1235:0.01769876115):0.02662568186,((OTU26:0.005421816209,OTU2062:0.005421816209):0.03608337302,OTU1509:0.04150518923):0.002819253784):0.01503590539):0.02838974014,(OTU135:0.03664537538,OTU2339:0.03664537538):0.05110471316):0.006721227964):0.00520692036):0.002158244401):0.0165694123,(OTU2157:0.04818348806,OTU195:0.04818348806):0.07022240551):0.0184704183,((OTU725:0.09272322097,(((OTU423:0.01338664707,OTU892:0.01338664707):0.007246706919,OTU1651:0.02063335399):0.0468249302,(OTU1009:0.05752737187,(((OTU158:0.02515978918,OTU594:0.02515978918):0.01023691715,OTU1502:0.03539670633):0.01612341987,OTU1005:0.0515201262):0.006007245669):0.009930912319):0.02526493679):0.03774765528,((((OTU1683:0.01111742143,OTU1526:0.01111742143):0.02203911309,OTU2335:0.03315653453):0.06739860779,((((OTU504:0.02131120374,OTU1259:0.02131120374):0.04903113906,((OTU75:0.0660851202,OTU807:0.0660851202):0.0003311061283,(OTU1792:0.03741117047,((OTU1134:0.01230254591,OTU1124:0.01230254591):0.001069240955,OTU121:0.01337178686):0.02403938361):0.02900505586):0.00392611647):0.01864685504,((OTU2230:0.02873252987,OTU138:0.02873252987):0.022684668,OTU139:0.05141719788):0.03757199996):0.009655583175,(((OTU214:0.0174171435,(OTU508:0.01415080608,OTU1132:0.01415080608):0.003266337423):0.01668866456,OTU248:0.03410580807):0.001641471006,(OTU1452:0.02245535153,OTU395:0.02245535153):0.01329192754):0.06289750194):0.001910361301):0.02681145,(((((((OTU815:0.01271570125,OTU577:0.01271570125):0.02794923357,((OTU1315:0.0213406274,OTU2343:0.0213406274):0.01535555357,(OTU1424:0.01750298445,OTU1836:0.01750298445):0.01919319652):0.003968753853):0.0180376836,OTU603:0.05870261842):0.01588018336,(OTU1685:0.04887861633,OTU966:0.04887861633):0.02570418545):0.008078858513,OTU1624:0.08266166029):0.01764714163,(OTU607:0.02872788767,OTU1626:0.02872788767):0.07158091426):0.01884351009,((OTU1766:0.01307585351,OTU1603:0.01307585351):0.07786218205,((OTU1686:0.04210869788,(OTU1332:0.02159749661,OTU708:0.02159749661):0.02051120127):0.02279368275,((OTU1197:0.05021532796,((OTU2154:0.02791688833,OTU1721:0.02791688833):0.007199960055,(OTU66:0.02863762396,OTU1160:0.02863762396):0.006479224422):0.01509847957):0.01111479246,((((OTU333:0.01864624265,OTU400:0.01864624265):0.01741355283,(OTU505:0.01856329863,OTU1219:0.01856329863):0.01749649685):0.01950375723,OTU929:0.05556355272):0.001695347512,OTU1119:0.05725890023):0.004071220192):0.003572260213):0.02603565493):0.02821427645):0.008214280303):0.00310428394):0.006405435611):0.01552275266,((OTU707:0.1373949901,(((OTU546:0.02608832289,OTU74:0.02608832289):0.06595554929,((OTU55:0.07408011398,((OTU1408:0.0505323063,OTU1525:0.0505323063):0.01882925995,(OTU1682:0.01550480536,OTU1126:0.01550480536):0.05385676089):0.00471854773):0.0116226649,((OTU576:0.05885684859,((((OTU54:0.0165797902,OTU1940:0.0165797902):0.001575071053,OTU507:0.01815486126):0.01987721258,OTU1988:0.03803207384):0.003298671595,OTU388:0.04133074543):0.01752610316):0.003297349471,(OTU2156:0.06059286185,(OTU602:0.032724711,OTU1755:0.032724711):0.02786815085):0.001561336215):0.02354858082):0.006341093294):0.02698866559,((OTU1017:0.03843730797,(OTU1127:0.01923094542,OTU444:0.01923094542):0.01920636255):0.002939255331,(OTU307:0.01398707019,OTU1166:0.01398707019):0.0273894931):0.07765597447):0.01836245235):0.009781136296,(OTU581:0.09411740153,(OTU446:0.03992988562,(OTU1048:0.03144615118,OTU359:0.03144615118):0.00848373444):0.05418751591):0.05305872488):0.005222938109):0.01276039458,(((OTU1092:0.1319413406,((((OTU1390:0.02596023909,(OTU94:0.02165348236,OTU772:0.02165348236):0.004306756728):0.02131142241,OTU1423:0.0472716615):0.02785946212,(OTU828:0.03595142308,(OTU88:0.02860253121,OTU794:0.02860253121):0.00734889187):0.03917970054):0.009724217827,(OTU1762:0.00987931804,OTU243:0.00987931804):0.07497602341):0.0470859992):0.002147596908,((OTU1992:0.04402799603,OTU330:0.04402799603):0.07612557962,(((OTU22:0.08900936524,(OTU441:0.03986137657,(OTU485:0.03753306686,OTU2566:0.03753306686):0.002328309712):0.04914798868):0.006616476583,((OTU1719:0.07178484467,OTU2567:0.07178484467):0.01513110021,OTU990:0.08691594488):0.008709896951):0.01612427271,(((((OTU1524:0.04129522678,OTU1196:0.04129522678):0.03922147555,(OTU1759:0.06132026487,OTU386:0.06132026487):0.01919643746):0.01118165256,((((((OTU2147:0.01099667659,OTU907:0.01099667659):0.04299851574,OTU631:0.05399519233):0.001587099074,OTU1650:0.0555822914):0.006987129537,OTU1576:0.06256942094):0.002773254804,((OTU1577:0.04126699308,(OTU590:0.02513299599,OTU1024:0.02513299599):0.01613399708):0.001616133644,OTU1109:0.04288312672):0.02245954902):0.01389769257,OTU1365:0.07924036832):0.01245798657):0.00258981599,(((((OTU1725:0.0112996749,OTU1543:0.0112996749):0.01887963037,OTU512:0.03017930526):0.02856424375,((OTU548:0.03602126271,OTU373:0.03602126271):0.01813860754,(OTU238:0.01744686363,OTU2558:0.01744686363):0.03671300662):0.004583678762):0.005407003693,(OTU2346:0.03069799403,OTU850:0.03069799403):0.03345255868):0.01610604062,(OTU976:0.04644982887,OTU651:0.04644982887):0.03380676446):0.01403157755):0.001774050642,(((((OTU770:0.01058708297,OTU1313:0.01058708297):0.02041855014,(((OTU1627:0.01042524358,OTU1389:0.01042524358):0.004726994719,OTU880:0.0151522383):0.0125559567,OTU495:0.027708195):0.003297438119):0.01087377414,OTU653:0.04187940726):0.01414145381,((OTU1295:0.03107374214,(OTU1296:0.0138738564,OTU410:0.0138738564):0.01719988574):0.01938010598,((((OTU1724:0.02465862353,(OTU114:0.01983079507,OTU354:0.01983079507):0.004827828458):0.002885468502,OTU351:0.02754409204):0.009576341075,(OTU2342:0.00998772873,OTU250:0.00998772873):0.02713270438):0.004774664788,OTU1247:0.0418950979):0.008558750219):0.00556701295):0.01282240018,(((OTU424:0.03691712846,OTU455:0.03691712846):0.006110196558,OTU1571:0.04302732502):0.01878602255,((OTU256:0.0585640885,((OTU292:0.009303127287,OTU841:0.009303127287):0.008956581129,OTU2338:0.01825970842):0.04030438009):0.0005900328717,(OTU2059:0.04718124037,(OTU2058:0.03377286635,(OTU1286:0.0257505927,(OTU50:0.02093160849,(OTU1625:0.01319777777,OTU862:0.01319777777):0.007733830721):0.004818984205):0.008022273652):0.01340837402):0.01197288101):0.002659226199):0.007029913668):0.02721896028):0.01568789302):0.008403461115):0.0139353619):0.01900436161,(((((OTU141:0.0526281442,OTU1071:0.0526281442):0.03600078726,(OTU1944:0.07009079187,(OTU143:0.03402261282,OTU1764:0.03402261282):0.03606817904):0.0185381396):0.04004667089,((((OTU1486:0.02724444326,OTU1487:0.02724444326):0.02948663007,((OTU1507:0.02570954542,OTU32:0.02570954542):0.01300845203,(OTU1199:0.03425834132,(OTU1153:0.020103173,OTU1287:0.020103173):0.01415516832):0.004459656119):0.01801307589):0.03215173861,OTU1765:0.08888281194):0.0007668619027,(OTU663:0.03859846474,OTU918:0.03859846474):0.05105120911):0.03902592851):0.005115763951,((((OTU146:0.0424004898,(OTU1167:0.01810797412,OTU824:0.01810797412):0.02429251568):0.01101883112,OTU1333:0.05341932092):0.0235201622,(OTU1886:0.04438514696,OTU208:0.04438514696):0.03255433616):0.004181056544,((OTU2239:0.05359798655,(OTU2529:0.04651055307,OTU1469:0.04651055307):0.007087433474):0.01949680353,(OTU1025:0.03670601868,OTU1198:0.03670601868):0.03638877139):0.00802574959):0.05267082664):0.008103741534,OTU533:0.1418951078):0.01119819132):0.01206615994):0.05504111469):0.01734065395,((((((OTU610:0.02523889888,OTU650:0.02523889888):0.1050373281,((OTU1385:0.07515131571,((OTU1500:0.06222195186,((((OTU758:0.02791462263,(OTU266:0.0202662841,OTU1060:0.0202662841):0.007648338529):0.006684874703,(((OTU1539:0.01378866164,OTU1831:0.01378866164):0.01052819669,(OTU840:0.01604313943,OTU23:0.01604313943):0.008273718902):0.00700402826,OTU1310:0.03132088659):0.003278610743):0.0006040773964,OTU1872:0.03520357473):0.02191285085,OTU639:0.05711642558):0.005105526279):0.01027574129,((OTU926:0.003763877691,OTU2035:0.003763877691):0.01005017827,OTU1113:0.01381405596):0.05868363719):0.002653622561):0.01260837554,(OTU1451:0.05793145411,OTU551:0.05793145411):0.02982823713):0.04251653574):0.02300682379,((((OTU1563:0.04147947353,OTU1501:0.04147947353):0.03291438186,(OTU2034:0.05832825905,(OTU1598:0.03364344713,(OTU931:0.02506470289,OTU1783:0.02506470289):0.008578744245):0.02468481191):0.01606559634):0.005885899207,(OTU1499:0.04836693721,(OTU1370:0.04182443561,(OTU1062:0.0332300823,(OTU1194:0.0131894068,OTU652:0.0131894068):0.0200406755):0.008594353308):0.006542501603):0.03191281738):0.04453190524,((OTU1569:0.06035504045,OTU596:0.06035504045):0.04601385567,((OTU1483:0.03739803923,(OTU1873:0.03258173139,OTU1600:0.03258173139):0.004816307841):0.0007476635822,OTU1407:0.03814570281):0.06822319331):0.01844276372):0.02847139095):0.02034879907,(((((((OTU964:0.07694206244,(OTU98:0.03653559909,(OTU873:0.03469782742,(OTU724:0.01070427043,OTU939:0.01070427043):0.02399355699):0.001837771665):0.04040646335):0.01578371972,(((OTU1926:0.01314268446,OTU163:0.01314268446):0.02360973023,(((OTU579:0.01535976527,OTU1573:0.01535976527):0.01905871265,OTU647:0.03441847791):0.001879470303,OTU2322:0.03629794822):0.0004544664757):0.03809687961,((OTU797:0.04067860708,((OTU497:0.02073960826,OTU1185:0.02073960826):0.003304237605,((OTU1077:0.005087406491,OTU1931:0.005087406491):0.01335857028,(OTU938:0.0144697768,OTU1208:0.0144697768):0.003976199972):0.005597869094):0.01663476121):0.007761021672,(((OTU435:0.01115222957,OTU489:0.01115222957):0.02345956481,(OTU53:0.01201994589,OTU1450:0.01201994589):0.02259184848):0.007144197209,(OTU1069:0.02120022767,OTU56:0.02120022767):0.02055576392):0.006683637163):0.02640966556):0.01787648785):0.005619937645,(((OTU79:0.0559892218,OTU1827:0.0559892218):0.004145566678,(OTU677:0.05988470502,(OTU1218:0.01344326556,OTU1541:0.01344326556):0.04644143946):0.0002500834535):0.02516749974,((OTU1466:0.03619607364,((OTU2046:0.01844199858,(OTU705:0.0120556358,(OTU1826:0.006379008292,OTU655:0.006379008292):0.00567662751):0.006386362777):0.0169446166,OTU861:0.03538661518):0.000809458461):0.007308600159,OTU798:0.0435046738):0.04179761442):0.01304343158):0.003376553708,(OTU2045:0.08897839341,OTU766:0.08897839341):0.0127438801):0.01424842421,(OTU1089:0.0650297044,((OTU1874:0.04647513353,(OTU1975:0.02650335053,(OTU1676:0.01181712456,(OTU751:0.006825498016,OTU19:0.006825498016):0.004991626547):0.01468622597):0.01997178299):0.01747672975,OTU718:0.06395186328):0.001077841118):0.05094099332):0.02021488476,(((((((((OTU1540:0.04659520074,((OTU169:0.01408501074,OTU1387:0.01408501074):0.01556273332,OTU1453:0.02964774406):0.01694745668):0.006366313678,(OTU810:0.03965894466,OTU1116:0.03965894466):0.01330256976):0.002310086834,OTU1384:0.05527160125):0.005180260932,(((OTU738:0.02007480209,OTU85:0.02007480209):0.003984280637,((OTU322:0.01086189179,OTU542:0.01086189179):0.008357911267,OTU1575:0.01921980306):0.004839279672):0.008526368978,OTU789:0.03258545171):0.02786641048):0.03161179465,(OTU1825:0.00922233606,OTU1362:0.00922233606):0.08284132077):0.009542712408,(OTU1233:0.09038234598,(OTU1828:0.01818452922,OTU1361:0.01818452922):0.07219781676):0.01122402327):0.0004283260278,((((OTU1326:0.0064576658,OTU2430:0.0064576658):0.0528211226,((((OTU2215:0.00801038966,OTU1063:0.00801038966):0.01529314557,(OTU1269:0.02161677893,OTU1866:0.02161677893):0.001686756304):0.0005010580003,(OTU924:0.007478440232,OTU1595:0.007478440232):0.016326153):0.007859760213,((OTU1363:0.008588823959,OTU2314:0.008588823959):0.005911786208,OTU2128:0.01450061017):0.01716374328):0.02761443496):0.0278027041,(OTU664:0.009497207608,OTU1565:0.009497207608):0.07758428489):0.00691820834,(((OTU1463:0.03764333478,(OTU2436:0.02390661171,OTU591:0.02390661171):0.01373672308):0.03175604127,OTU1147:0.06939937605):0.01062383633,((((OTU1118:0.02285461967,(OTU159:0.01507988825,OTU993:0.01507988825):0.007774731416):0.01141557358,OTU1328:0.03427019324):0.02320972306,(OTU656:0.03264351624,OTU606:0.03264351624):0.02483640006):0.004674443374,(OTU118:0.009056035767,OTU1084:0.009056035767):0.05309832391):0.01786885271):0.01397648845):0.008034994437):0.001199887826,((((((((OTU832:0.01411026891,OTU621:0.01411026891):0.02298746573,OTU209:0.03709773464):0.001156073553,OTU556:0.03825380819):0.007998782005,OTU946:0.0462525902):0.01811787874,((OTU509:0.01879167374,OTU1239:0.01879167374):0.01952090318,OTU887:0.03831257692):0.02605789202):0.01728652083,(((OTU1204:0.04243691535,((OTU2129:0.01423488516,OTU1001:0.01423488516):0.009776817447,OTU72:0.02401170261):0.01842521274):0.02647701678,((((OTU1503:0.02345722993,(OTU1781:0.006561304784,OTU1869:0.006561304784):0.01689592515):0.005935027327,OTU644:0.02939225726):0.02843938847,(OTU1867:0.009696365109,OTU2032:0.009696365109):0.04813528062):0.01017658566,(((OTU2225:0.02260169196,OTU1864:0.02260169196):0.01725940809,(OTU1974:0.01781948643,OTU1718:0.01781948643):0.02204161361):0.01607334441,OTU426:0.05593444445):0.01207378694):0.0009057007407):0.009640450895,((((OTU905:0.0148650361,OTU2036:0.0148650361):0.004780183204,OTU12:0.0196452193):0.003880984609,OTU1740:0.02352620391):0.04575118495,((OTU671:0.0543014201,(OTU2216:0.008223796223,OTU2037:0.008223796223):0.04607762387):0.0016686452,OTU1678:0.0559700653):0.01330732356):0.009276994165):0.003102606743):0.0108325908,OTU1465:0.09248958057):0.002102411761,(((OTU733:0.06726197885,(OTU1817:0.03086898003,(OTU566:0.02603354526,OTU178:0.02603354526):0.004835434772):0.03639299882):0.01259883906,(OTU1406:0.05524629617,(((OTU2320:0.007467481151,OTU147:0.007467481151):0.02253802213,OTU992:0.03000550328):0.01127677889,(OTU1422:0.01755829042,(OTU1925:0.005644095351,OTU258:0.005644095351):0.01191419507):0.02372399175):0.013964014):0.02461452174):0.01436929341,(((((OTU449:0.01404389689,OTU345:0.01404389689):0.004484945924,OTU362:0.01852884282):0.02794082167,OTU562:0.04646966449):0.01647775294,(((OTU2120:0.02551713054,OTU476:0.02551713054):0.0208573057,((OTU1643:0.02243124627,(OTU73:0.01416748142,OTU1047:0.01416748142):0.008263764851):0.01042443479,OTU299:0.03285568107):0.01351875517):0.01143867711,((OTU646:0.05428797762,(OTU403:0.02893493916,OTU1083:0.02893493916):0.02535303847):0.002055466697,(OTU1597:0.03041104975,OTU588:0.03041104975):0.02593239457):0.00146966903):0.005134304081):0.01305680485,((((OTU200:0.02227937943,OTU1240:0.02227937943):0.02152937007,OTU8:0.0438087495):0.01608622076,(((OTU187:0.01035670353,OTU2134:0.01035670353):0.01135833546,(OTU619:0.006306231033,OTU81:0.006306231033):0.01540880795):0.02640362328,((OTU1504:0.02513405154,OTU177:0.02513405154):0.004633839947,OTU2541:0.02976789148):0.01835077079):0.01177630799):0.002838407328,((OTU952:0.0231596684,(OTU1068:0.01483058348,OTU1977:0.01483058348):0.008329084919):0.03278243489,((OTU910:0.02476060357,(OTU1341:0.002465327344,OTU237:0.002465327344):0.02229527623):0.001161865374,OTU1923:0.02592246895):0.03001963434):0.006791274301):0.01327084469):0.01822588904):0.0003618810127):0.008642590764):0.01283788037,(((((OTU1523:0.01436116957,OTU1981:0.01436116957):0.02401176061,(OTU206:0.01294763053,OTU1927:0.01294763053):0.02542529965):0.02239528233,((OTU2211:0.0443084184,OTU1303:0.0443084184):0.002945394297,(OTU1004:0.0311660949,OTU142:0.0311660949):0.0160877178):0.0135143998):0.02243655609,OTU1648:0.0832047686):0.009114343787,(OTU316:0.03621941616,(OTU1820:0.02447625909,OTU1646:0.02447625909):0.01174315707):0.05609969623):0.02375335108):0.02011311901):0.01744077496,(((OTU1246:0.05401769307,((OTU564:0.01901864724,OTU1342:0.01901864724):0.02165541993,(OTU100:0.01426627822,OTU777:0.01426627822):0.02640778896):0.0133436259):0.03653655773,((OTU1256:0.06471465262,OTU1674:0.06471465262):0.02171306846,((OTU1207:0.05685887481,((OTU2048:0.008563919477,OTU2119:0.008563919477):0.02632436751,OTU41:0.03488828699):0.02197058783):0.01776576403,((OTU1193:0.02962080009,OTU20:0.02962080009):0.01355910691,((OTU1217:0.02142490909,OTU2123:0.02142490909):0.006518283418,(OTU249:0.01399532583,OTU97:0.01399532583):0.01394786668):0.01523671449):0.03144473184):0.01180308223):0.004126529729):0.04086147464,((((OTU2031:0.05513558401,(OTU2312:0.02205183194,OTU1535:0.02205183194):0.03308375207):0.03211822977,(((OTU120:0.04592737996,(OTU31:0.04568455646,OTU1040:0.04568455646):0.000242823498):0.002733875193,((((OTU1327:0.01799217929,OTU492:0.01799217929):0.009814299023,(OTU122:0.01104876268,OTU900:0.01104876268):0.01675771564):0.01573643919,OTU1955:0.04354291751):0.004368171459,OTU1645:0.04791108897):0.000750166184):0.03032285589,(OTU304:0.01141396985,OTU666:0.01141396985):0.06757014119):0.00826970274):0.008945769616,((OTU687:0.03453182676,(OTU29:0.02928075482,(OTU1311:0.01907965152,(OTU1675:0.009692788038,OTU1536:0.009692788038):0.00938686348):0.0102011033):0.005251071942):0.03143662209,OTU406:0.06596844885):0.03023113455):0.03477346007,(((((OTU311:0.0682216619,(OTU277:0.03093949691,((OTU1255:0.01421846149,(OTU261:0.006375363059,OTU2033:0.006375363059):0.007843098427):0.01073065738,OTU1308:0.02494911887):0.00599037804):0.03728216499):0.03374006693,OTU1133:0.1019617288):0.01082576725,((OTU1015:0.06358565427,((OTU1973:0.04218474684,(OTU1183:0.03756863411,OTU923:0.03756863411):0.004616112731):0.007325745141,(OTU635:0.01887038204,OTU2714:0.01887038204):0.03064010994):0.01407516229):0.03193752327,(OTU48:0.01113894479,OTU318:0.01113894479):0.08438423275):0.01726431855):0.004237454468,OTU1599:0.1170249505):0.01080489791,((((((OTU884:0.01286732318,OTU1117:0.01286732318):0.01817763883,(OTU1482:0.02858883922,OTU24:0.02858883922):0.002456122795):0.009138259823,((OTU1061:0.01982995352,OTU775:0.01982995352):0.003837165561,OTU1538:0.02366711908):0.01651610275):0.0007863668945,OTU1232:0.04096958873):0.02325423308,(OTU2551:0.05975467213,(OTU1521:0.05315962211,(OTU148:0.03203281914,OTU1309:0.03203281914):0.02112680297):0.006595050013):0.004469149685):0.0317849471,((OTU52:0.03391253501,OTU230:0.03391253501):0.0539388412,(((OTU1058:0.03689909323,OTU2125:0.03689909323):0.01567680796,OTU270:0.0525759012):0.03251655582,(OTU1498:0.03238713633,OTU469:0.03238713633):0.05270532069):0.002758919184):0.008157392713):0.03182107955):0.003143195005):0.0004426819749):0.02221063199):0.02000549242):0.01901006608,((OTU2545:0.03188216603,OTU1567:0.03188216603):0.1434592493,(OTU1868:0.1528890602,((OTU1537:0.1217804423,(((OTU1293:0.01335223174,OTU925:0.01335223174):0.01219347138,OTU532:0.02554570312):0.04812710232,OTU2675:0.07367280544):0.04810763689):0.004179319782,((OTU2410:0.005694315765,OTU1670:0.005694315765):0.05587509184,OTU1710:0.06156940761):0.06439035449):0.02692929806):0.02245235519):0.01730050058):0.03618315746,((((OTU91:0.04915692214,(OTU1467:0.03706291505,OTU1837:0.03706291505):0.01209400708):0.1278748229,((OTU999:0.0640845514,OTU1152:0.0640845514):0.09296030212,((((OTU2142:0.009206638278,OTU2329:0.009206638278):0.05395825194,(OTU2228:0.04766409004,(OTU965:0.04694929158,(OTU1258:0.03678982121,((OTU2213:0.01741135357,OTU1:0.01741135357):0.009111484036,OTU1945:0.0265228376):0.01026698361):0.01015947037):0.0007147984585):0.01550080018):0.02521484066,(OTU1881:0.01489917229,OTU229:0.01489917229):0.07348055859):0.01759461419,((OTU1162:0.05578013921,(OTU302:0.04534674716,OTU254:0.04534674716):0.01043339205):0.01501704366,(OTU1757:0.01898697154,OTU127:0.01898697154):0.05181021134):0.03517716219):0.05107050846):0.01998689154):0.009854372457,((OTU2041:0.005076826788,OTU1822:0.005076826788):0.02113374516,OTU572:0.02621057195):0.1606755456):0.01803288108,(OTU2055:0.1148950457,(((OTU1454:0.07287653544,((OTU1834:0.04421134554,(OTU1508:0.01589178835,(OTU943:0.01135170261,OTU407:0.01135170261):0.004540085739):0.02831955719):0.01039440438,OTU2234:0.05460574993):0.01827078551):0.0281933475,(((OTU1155:0.0395739846,(OTU893:0.03401961302,(OTU2359:0.02676724037,OTU779:0.02676724037):0.007252372647):0.005554371584):0.02115765194,(((((OTU103:0.02451705044,OTU2250:0.02451705044):0.01516268028,OTU1018:0.03967973072):0.003304349805,OTU2716:0.04298408052):0.01087577491,((OTU2469:0.02789387067,(OTU589:0.01895945009,OTU1441:0.01895945009):0.008934420585):0.01608572176,((((OTU1728:0.02390842969,OTU196:0.02390842969):0.007015210784,(OTU829:0.02648510937,OTU1456:0.02648510937):0.0044385311):0.0006695883006,((OTU528:0.01810737731,OTU1078:0.01810737731):0.004354550116,OTU1768:0.02246192743):0.009131301344):0.004477166474,OTU940:0.03607039525):0.007909197192):0.009880262998):0.005250316494,(OTU1393:0.03695114897,(OTU1510:0.03181291427,OTU331:0.03181291427):0.005138234702):0.02215902296):0.001621464613):0.03258725716,((OTU1034:0.04464858876,OTU1983:0.04464858876):0.02686635667,OTU945:0.07151494543):0.02180394827):0.007750989234):0.01271329378,((((OTU310:0.03043716104,OTU1488:0.03043716104):0.02147799798,OTU374:0.05191515901):0.03725312236,(OTU1163:0.06366632975,((OTU1386:0.01634755467,OTU612:0.01634755467):0.008530441165,OTU846:0.02487799583):0.03878833391):0.02550195163):0.01291708833,(OTU1505:0.06247592609,OTU530:0.06247592609):0.03960944361):0.01169780702):0.001111868983):0.0900239529):0.02390607479):0.008716154349):0.1056824044,((((((OTU1178:0.03225850419,OTU1281:0.03225850419):0.05991650438,(((OTU64:0.07215206814,((OTU765:0.01637253203,OTU1268:0.01637253203):0.02339282009,OTU944:0.03976535212):0.03238671602):0.009970383926,OTU132:0.08212245206):0.0007040228651,(OTU457:0.07498080246,(OTU185:0.06108185061,OTU1192:0.06108185061):0.01389895184):0.007845672472):0.00934853364):0.0722102951,((OTU1252:0.02464395637,OTU1729:0.02464395637):0.09391828921,OTU1396:0.1185622456):0.04582305809):0.04180931283,(OTU1096:0.1181230041,((OTU1413:0.05251194458,OTU167:0.05251194458):0.03507958502,OTU1104:0.0875915296):0.0305314745):0.0880716124):0.06418484394,((((OTU2523:0.1287405588,(((OTU1479:0.03747961146,OTU2318:0.03747961146):0.03757616744,((OTU583:0.03309049659,(OTU3:0.02030089799,OTU785:0.02030089799):0.0127895986):0.02822775245,OTU45:0.06131824903):0.01373752988):0.004776392568,OTU2581:0.07983217148):0.04890838733):0.03650613963,(OTU2323:0.1414198124,OTU2260:0.1414198124):0.02382688603):0.06394829338,((OTU958:0.1328630492,(OTU2274:0.06527539952,OTU537:0.06527539952):0.06758764965):0.08606439245,(((((OTU937:0.08514832292,OTU909:0.08514832292):0.03208533059,((((OTU1191:0.007454847176,OTU151:0.007454847176):0.01863371955,OTU1671:0.02608856672):0.02384205294,(OTU2415:0.0198869206,(OTU475:0.007198432152,OTU2659:0.007198432152):0.01268848845):0.03004369906):0.01721817218,(((OTU251:0.01754155054,OTU1159:0.01754155054):0.02986696137,OTU1970:0.04740851191):0.0123331021,(OTU338:0.04160039513,OTU968:0.04160039513):0.01814121888):0.007407177833):0.05008486167):0.01601688868,(((OTU1617:0.02079673671,OTU1812:0.02079673671):0.01255113122,OTU349:0.03334786793):0.04258648547,((OTU1036:0.0594911976,OTU1187:0.0594911976):0.001112332946,OTU344:0.06060353055):0.01533082285):0.0573161888):0.03056587535,(((((OTU916:0.01474448191,OTU699:0.01474448191):0.00492173878,OTU1237:0.01966622069):0.03023365506,OTU1288:0.04989987576):0.03026204235,(OTU188:0.0564549823,OTU2170:0.0564549823):0.02370693581):0.001678344264,OTU2380:0.08184026237):0.08197615517):0.03046393926,(OTU463:0.05568108535,OTU464:0.05568108535):0.1385992714):0.02464708482):0.01026755019):0.02410312124,(((((OTU1534:0.04310829929,OTU2114:0.04310829929):0.06219721398,(((OTU2534:0.02807204244,OTU434:0.02807204244):0.01424430304,(OTU1477:0.03135426119,(OTU1364:0.03046393681,OTU83:0.03046393681):0.0008903243742):0.01096208429):0.02171913358,((OTU269:0.02151699293,OTU61:0.02151699293):0.03755994847,OTU820:0.0590769414):0.004958537656):0.04127003422):0.06086089526,(((OTU908:0.06818163674,((OTU1215:0.04437140947,OTU796:0.04437140947):0.00134903876,((OTU69:0.01602716462,(OTU1582:0.006737781741,OTU1299:0.006737781741):0.00928938288):0.007625563187,(OTU63:0.01986760038,OTU2080:0.01986760038):0.003785127432):0.02206772042):0.02246118852):0.02031157714,(OTU847:0.03798394535,OTU1075:0.03798394535):0.05050926854):0.04989721056,((OTU131:0.1327836441,((((((OTU614:0.03356478448,((OTU620:0.005337225084,OTU535:0.005337225084):0.008405224204,OTU615:0.01374244929):0.01982233519):0.004939180317,((OTU1839:0.01817698562,OTU454:0.01817698562):0.008511530241,OTU334:0.02668851586):0.01181544893):0.01966710366,(OTU1378:0.02585801242,(OTU1211:0.02161203314,(OTU531:0.01056445757,OTU227:0.01056445757):0.01104757558):0.004245979276):0.03231305603):0.008110414759,(((OTU450:0.04629911812,(OTU353:0.03229995235,OTU1298:0.03229995235):0.01399916577):0.01085489269,OTU1072:0.05715401081):0.002020666445,(OTU1223:0.01909145424,OTU568:0.01909145424):0.04008322301):0.007106805958):0.03825552138,((OTU2374:0.06368251449,(OTU1607:0.03309605481,OTU1801:0.03309605481):0.03058645968):0.01078085038,(((OTU2001:0.0306843622,OTU1894:0.0306843622):0.01545737849,(OTU567:0.0341953518,OTU211:0.0341953518):0.01194638889):0.02415670077,OTU164:0.07029844146):0.004164923404):0.03007363972):0.0256589029,((OTU1029:0.06647239662,((OTU947:0.02999513817,(OTU1238:0.02265662611,OTU1969:0.02265662611):0.007338512059):0.02432634217,OTU1350:0.05432148034):0.01215091628):0.03123113571,OTU1282:0.09770353233):0.03249237515):0.002587736587):0.00139105942,(((OTU203:0.04953071934,OTU1735:0.04953071934):0.01640044539,OTU625:0.06593116473):0.0489682166,(((OTU1426:0.08025404614,(((OTU1205:0.06049877917,((OTU2162:0.008780485749,OTU605:0.008780485749):0.01013537611,(OTU1120:0.009907811284,OTU1011:0.009907811284):0.009008050571):0.04158291732):0.004085238553,(((OTU660:0.007751960787,OTU239:0.007751960787):0.02500259925,OTU2722:0.03275456004):0.02056504338,(OTU2049:0.03763442369,OTU488:0.03763442369):0.01568517973):0.01126441431):0.005086942359,OTU1545:0.06967096008):0.01058308606):0.004467699356,(((((OTU193:0.0477330627,(OTU290:0.01492195195,OTU1250:0.01492195195):0.03281111075):0.01359765664,OTU521:0.06133071934):0.01433959429,((((OTU1427:0.006799862347,OTU2085:0.006799862347):0.02303531744,(OTU854:0.02604287286,((OTU2255:0.003861667134,OTU123:0.003861667134):0.003327412523,OTU852:0.007189079657):0.0188537932):0.003792306929):0.00568023005,OTU21:0.03551540984):0.005224755539,OTU645:0.04074016538):0.03493014826):0.003214431818,((OTU496:0.01358055836,OTU68:0.01358055836):0.0176365527,OTU1319:0.03121711105):0.0476676344):0.003413334536,(OTU1457:0.05718140606,((OTU279:0.03675147554,(OTU786:0.02555091841,OTU1242:0.02555091841):0.01120055714):0.00823409227,(OTU271:0.03850211671,OTU1634:0.03850211671):0.006483451103):0.01219583825):0.02511667393):0.002423665507):0.008374152608,((OTU288:0.0805269824,((OTU376:0.03412597493,OTU787:0.03412597493):0.03240700423,OTU740:0.06653297916):0.01399400325):0.002414367443,(OTU2759:0.03031836063,OTU2302:0.03031836063):0.05262298922):0.01015454825):0.02180348322):0.01927532216):0.004215720957):0.02777598409):0.04155956202,((OTU1076:0.03658398723,(OTU2084:0.03284168671,OTU129:0.03284168671):0.00374230052):0.02365433508,(OTU897:0.03677597028,(OTU1550:0.02812727771,OTU154:0.02812727771):0.008648692567):0.02346235204):0.1474876482):0.0196809026,(((((OTU1517:0.02348685022,OTU988:0.02348685022):0.03790085214,OTU2406:0.06138770236):0.07862843724,(OTU1478:0.07294512123,OTU1276:0.07294512123):0.06707101837):0.0500009861,((OTU595:0.05247231949,(OTU997:0.04133831818,((OTU166:0.01364517883,OTU1177:0.01364517883):0.01268291187,OTU1012:0.0263280907):0.01501022748):0.01113400131):0.08421817568,(((OTU667:0.01167768216,OTU860:0.01167768216):0.05031490089,(OTU215:0.0477473931,(OTU1203:0.02773982428,OTU1519:0.02773982428):0.02000756883):0.01424518995):0.03644773003,OTU1668:0.09844031309):0.03825018208):0.05332663054):0.00976651192,((((OTU803:0.09967339459,(OTU65:0.03957449119,OTU1122:0.03957449119):0.06009890341):0.04788342078,((OTU1776:0.06417654927,(OTU2113:0.03026712179,OTU282:0.03026712179):0.03390942749):0.04938188564,(OTU2164:0.05854774353,(OTU1157:0.03748505239,OTU559:0.03748505239):0.02106269114):0.05501069139):0.03399838046):0.03187201936,((OTU119:0.09351462084,((OTU1145:0.05972062019,(OTU43:0.03881707356,(OTU776:0.02163017698,(OTU2131:0.006711140398,OTU1544:0.006711140398):0.01491903658):0.01718689659):0.02090354663):0.02892776446,OTU1031:0.08864838465):0.004866236196):0.03542690725,(OTU419:0.06734249028,OTU1381:0.06734249028):0.06159903782):0.05048730665):0.008539646574,((OTU723:0.1369784891,((((OTU165:0.0538116621,((OTU2296:0.04014609434,((OTU1694:0.01768754119,OTU9:0.01768754119):0.01126938203,OTU448:0.02895692322):0.01118917112):0.01159276589,((OTU1420:0.03686364348,((OTU57:0.02543259903,OTU1813:0.02543259903):0.003863362774,OTU1641:0.0292959618):0.007567681678):0.01133240258,(OTU558:0.04651252543,((((OTU1262:0.008750351071,OTU1042:0.008750351071):0.008808601611,OTU416:0.01755895268):0.02193517581,OTU5:0.03949412849):0.0009783109513,(OTU1557:0.02802127005,OTU2106:0.02802127005):0.01245116939):0.006040085993):0.001683520629):0.003542814158):0.002072801874):0.009226956097,OTU1304:0.06303861819):0.01375305809,OTU486:0.07679167628):0.003338267281,(OTU1913:0.044055852,(OTU1305:0.0234255093,OTU38:0.0234255093):0.0206303427):0.03607409156):0.05684854552):0.02197816175,OTU1532:0.1589566508):0.02901183048):0.01181515631):0.02762323553):0.02589123989):0.01708134738):0.03286792335,((OTU2004:0.04661931839,OTU2262:0.04661931839):0.1615226414,(((OTU1148:0.09737595891,((OTU1644:0.02720093953,OTU816:0.02720093953):0.06487136728,(OTU713:0.07432131821,OTU569:0.07432131821):0.01775098859):0.005303652104):0.02675713962,((((OTU1059:0.01646523155,OTU2092:0.01646523155):0.03492173984,(OTU483:0.0204132868,OTU1280:0.0204132868):0.03097368459):0.004409452158,(OTU1415:0.03847252773,OTU7:0.03847252773):0.01732389582):0.05780725696,(OTU2500:0.1079889673,(((OTU868:0.08035149668,(OTU580:0.04693874475,OTU49:0.04693874475):0.03341275193):0.01520848694,(OTU430:0.01964498516,OTU2394:0.01964498516):0.07591499846):0.009447858606,((OTU1941:0.02864452061,OTU1791:0.02864452061):0.07481954722,(OTU222:0.07633604593,OTU218:0.07633604593):0.02712802189):0.001543774402):0.002981125046):0.005614713238):0.01052941802):0.04177009096,((OTU790:0.05716784419,(OTU730:0.04536324169,OTU381:0.04536324169):0.0118046025):0.04764069412,(OTU224:0.05431267783,OTU1243:0.05431267783):0.05049586049):0.06109465118):0.04223877033):0.09510542396):0.03997624836):0.0175501765):0.02691797656,((((((((OTU1186:0.09190015963,((((((OTU917:0.0347725003,(OTU550:0.0339719398,OTU555:0.0339719398):0.000800560494):0.02156982516,OTU627:0.05634232545):0.0004879509526,(((OTU1213:0.02922029011,OTU459:0.02922029011):0.003302472818,OTU573:0.03252276293):0.0004854606458,(OTU1354:0.03018218002,OTU801:0.03018218002):0.002826043563):0.02382205283):0.01036168257,((OTU130:0.05327388478,OTU2419:0.05327388478):0.00604833942,OTU809:0.0593222242):0.007869734772):0.009595678942,(OTU525:0.0646542703,((OTU717:0.02789625263,OTU443:0.02789625263):0.03646063268,(((OTU1875:0.04545212335,OTU2137:0.04545212335):0.0006630929531,OTU399:0.04611521631):0.007178109274,(OTU753:0.0333992947,OTU630:0.0333992947):0.01989403088):0.01106355973):0.0002973849895):0.01213336761):0.009970684373,((((OTU1392:0.05434998422,OTU759:0.05434998422):0.001575599863,(OTU350:0.05577515687,(OTU741:0.04892940903,OTU688:0.04892940903):0.006845747837):0.0001504272158):0.01460872782,(OTU675:0.03179502322,(OTU727:0.03112530705,OTU679:0.03112530705):0.0006697161708):0.03873928868):0.004593190139,(((OTU1312:0.03288525461,OTU654:0.03288525461):0.02137452821,((OTU896:0.04053224587,OTU1756:0.04053224587):0.006932824096,((OTU682:0.03716772055,OTU761:0.03716772055):0.006748225493,OTU791:0.04391594604):0.003549123931):0.006794712853):0.005763956986,(OTU1257:0.03951933996,OTU640:0.03951933996):0.02050439985):0.01510376224):0.01163082024):0.005141837343):0.01660125115,(OTU975:0.02398062524,OTU748:0.02398062524):0.08452078555):0.03146821552,((OTU109:0.04689125313,OTU418:0.04689125313):0.034019226,OTU414:0.08091047914):0.05905914717):0.01279259655,OTU1807:0.1527622229):0.03502878391,OTU536:0.1877910068):0.09924266057,((((OTU1265:0.04248136601,OTU201:0.04248136601):0.147408264,((OTU260:0.1016710766,(OTU191:0.03551235186,OTU2175:0.03551235186):0.06615872473):0.0285174596,OTU2464:0.1301885362):0.05970109378):0.03067162275,((OTU305:0.08964853805,OTU980:0.08964853805):0.0461977677,(OTU2356:0.0857729195,(OTU235:0.03793998717,OTU1770:0.03793998717):0.04783293232):0.05007338625):0.08471494697):0.05942064122,(((((((((OTU1447:0.03865058404,(OTU2400:0.03179160645,((OTU1065:0.009724566928,OTU413:0.009724566928):0.01344467323,(OTU1367:0.01156183537,OTU34:0.01156183537):0.01160740479):0.008622366284):0.006858977592):0.009005904729,((OTU1418:0.03375474608,OTU264:0.03375474608):0.003292735053,OTU440:0.03704748114):0.01060900763):0.02526598178,((OTU2025:0.06276922023,(OTU252:0.03349946124,OTU1747:0.03349946124):0.029269759):0.003801399926,OTU1277:0.06657062016):0.006351850383):0.01030421203,(((((((OTU67:0.01775353831,OTU1081:0.01775353831):0.01974880711,((OTU1051:0.02316521277,OTU1190:0.02316521277):0.008923554974,OTU1494:0.03208876775):0.005413577676):0.009270898737,OTU1189:0.04677324416):0.01145641187,((OTU736:0.01397418456,OTU1665:0.01397418456):0.03397885034,((OTU1591:0.03136126413,OTU1368:0.03136126413):0.005641411697,OTU859:0.03700267582):0.01095035907):0.01027662113):0.006106665533,OTU1402:0.06433632156):0.009678380636,(OTU540:0.07295320592,(((OTU1516:0.02726266326,((OTU124:0.01917090236,OTU1275:0.01917090236):0.007985219114,OTU954:0.02715612148):0.0001065417811):0.02050058051,OTU1559:0.04776324377):0.02355593953,((OTU593:0.003130843544,OTU1158:0.003130843544):0.05043346118,OTU1340:0.05356430472):0.01775487857):0.001634022628):0.001061496273):0.00593489136,OTU936:0.07994959356):0.003277089022):0.02097665654,OTU2287:0.1042033391):0.01636875098,(OTU2401:0.0827211231,(OTU1561:0.05884575185,(OTU207:0.0279340342,OTU1860:0.0279340342):0.03091171766):0.02387537124):0.037850967):0.0953790593,((((((OTU813:0.04639026861,OTU116:0.04639026861):0.0451069971,OTU600:0.09149726572):0.03948867324,OTU1615:0.130985939):0.00888342704,((((OTU280:0.01837944593,OTU767:0.01837944593):0.03659262422,(OTU1856:0.04338863151,OTU150:0.04338863151):0.01158343864):0.0187980538,OTU192:0.07377012395):0.00669738434,(((OTU760:0.01927443358,OTU102:0.01927443358):0.05484283336,(OTU2412:0.02469243064,OTU1709:0.02469243064):0.0494248363):0.005121850181,OTU106:0.07923911712):0.00122839117):0.05940185771):0.009341169059,(((((OTU478:0.0153262584,OTU1405:0.0153262584):0.03578512421,((OTU115:0.01089035759,OTU2190:0.01089035759):0.001319170669,OTU1618:0.01220952826):0.03890185435):0.02175025745,(((OTU375:0.01859813902,OTU44:0.01859813902):0.02409172747,OTU839:0.04268986649):0.004468733246,OTU1146:0.04715859974):0.02570304031):0.06612736898,((OTU220:0.04985679593,OTU1404:0.04985679593):0.04651903918,OTU1614:0.09637583511):0.04261317392):0.002746343777,(OTU438:0.06911739542,OTU575:0.06911739542):0.07261795739):0.007475182254):0.06133245556,((OTU882:0.1255035118,(OTU1449:0.05796078667,OTU1000:0.05796078667):0.06754272514):0.02335901984,(OTU226:0.09183704551,(OTU1082:0.07156018253,OTU2207:0.07156018253):0.02027686297):0.05702548615):0.06168045897):0.005408158774):0.03111948037,((OTU1495:0.181366896,(((((OTU378:0.02742588099,OTU609:0.02742588099):0.03455719639,OTU1403:0.06198307738):0.03390863213,(OTU315:0.06366593151,OTU417:0.06366593151):0.032225778):0.03894161788,((OTU503:0.09061273782,(OTU2198:0.08280856694,(((OTU1964:0.03347814561,OTU1909:0.03347814561):0.004580163357,(OTU319:0.02137448913,OTU1908:0.02137448913):0.01668381984):0.02371319824,OTU301:0.06177150721):0.02103705973):0.007804170884):0.04212975893,(((OTU234:0.0863935068,(OTU971:0.02696314785,OTU1021:0.02696314785):0.05943035895):0.01830825239,(((OTU1578:0.01796408383,(OTU1630:0.01203067315,OTU1455:0.01203067315):0.005933410676):0.03651140398,(OTU1459:0.03851725716,((OTU838:0.00822663417,OTU70:0.00822663417):0.01841107044,OTU1416:0.02663770461):0.01187955254):0.01595823065):0.0165204081,(((OTU105:0.03660198024,OTU1958:0.03660198024):0.01006428941,(OTU1107:0.02739067167,OTU1855:0.02739067167):0.01927559798):0.01237707522,OTU1903:0.05904334486):0.01195255104):0.03370586328):0.01432872409,((OTU99:0.05900402717,((OTU2639:0.002923967017,OTU1066:0.002923967017):0.05571578268,((OTU2512:0.007993600849,OTU2403:0.007993600849):0.02244736697,OTU352:0.03044096782):0.02819878187):0.000364277476):0.05766928423,(((OTU162:0.04881383986,((OTU757:0.03532416988,OTU190:0.03532416988):0.01150327723,(OTU686:0.03221646652,OTU571:0.03221646652):0.01461098059):0.001986392748):0.0006754284328,(OTU204:0.0131036636,OTU1283:0.0131036636):0.03638560469):0.01643602061,((OTU1859:0.03267344615,OTU1046:0.03267344615):0.02685265058,((((OTU2104:0.03582840418,(OTU1862:0.03006149516,(OTU396:0.006258242203,OTU1417:0.006258242203):0.02380325296):0.005766909019):0.005254660307,((OTU520:0.03190906156,OTU1748:0.03190906156):0.006672219563,OTU241:0.03858128113):0.002501783361):0.001520845789,OTU216:0.04260391028):0.01539912091,(OTU1531:0.03698482422,((OTU1461:0.01490444489,OTU291:0.01490444489):0.01757399915,(OTU1667:0.03014144346,OTU172:0.03014144346):0.002337000585):0.004506380175):0.02101820697):0.001523065544):0.006399192171):0.0507480225):0.002357171871):0.01371201348):0.002090830644):0.03796604207,OTU276:0.1727993695):0.008567526496):0.06106787553,((((((((OTU1705:0.04396922815,OTU1359:0.04396922815):0.04170157158,((OTU467:0.07409889754,(((OTU107:0.01634042773,OTU174:0.01634042773):0.02622811978,OTU389:0.04256854751):0.01206475503,OTU2645:0.05463330254):0.01946559499):0.01082762836,((((OTU128:0.02427015601,OTU806:0.02427015601):0.0002739456655,(OTU1360:0.01979198725,OTU104:0.01979198725):0.004752114419):0.01704397703,(OTU891:0.01753874208,OTU36:0.01753874208):0.02404933662):0.0001995294604,OTU970:0.04178760816):0.04313891774):0.0007442738385):0.0136747385,(OTU1182:0.07829037626,(((OTU35:0.009171455231,OTU1778:0.009171455231):0.05187052031,(OTU384:0.04911553461,((((OTU411:0.01267647685,OTU1777:0.01267647685):0.002674435818,OTU181:0.01535091267):0.009194439976,OTU259:0.02454535264):0.008016153986,(OTU962:0.02114331961,OTU963:0.02114331961):0.01141818703):0.01655402798):0.01192644093):0.01432694066,OTU2294:0.0753689162):0.002921460055):0.02105516198):0.01104318307,((OTU170:0.05349627082,OTU676:0.05349627082):0.04519434535,((OTU323:0.008465636992,OTU565:0.008465636992):0.01207786191,OTU922:0.0205434989):0.07814711727):0.01169810514):0.01063804653,(OTU1144:0.0832896236,OTU1052:0.0832896236):0.03773714423):0.009799144428,((OTU1460:0.1000483614,OTU2290:0.1000483614):0.007827720025,((((((OTU257:0.02183500963,(OTU1496:0.01028014189,(OTU186:0.00780725997,OTU2192:0.00780725997):0.002472881919):0.01155486774):0.00402081035,((OTU1228:0.01254284811,OTU392:0.01254284811):0.006191362449,OTU1905:0.01873421056):0.007121609416):0.008413735279,OTU1227:0.03426955526):0.01251706289,(OTU401:0.04311322946,(OTU221:0.02966474475,OTU1229:0.02966474475):0.01344848471):0.003673388682):0.01763373902,((OTU247:0.0617724059,(((OTU289:0.01307293143,OTU317:0.01307293143):0.01150225027,OTU246:0.0245751817):0.01599291262,(OTU1613:0.009093330815,OTU2527:0.009093330815):0.0314747635):0.02120431159):0.0006479570137,((OTU445:0.003584077668,OTU2508:0.003584077668):0.05253576649,OTU2103:0.05611984416):0.006300518761):0.00199999424):0.00787505339,(OTU110:0.01312807571,OTU372:0.01312807571):0.05916733483):0.03558067093):0.02294983079):0.07865070851,((((OTU320:0.06789308635,(OTU2289:0.007490172792,OTU633:0.007490172792):0.06040291356):0.04644312059,((OTU672:0.03304912791,OTU750:0.03304912791):0.0002553485947,OTU703:0.03330447651):0.08103173044):0.01852359277,(OTU2637:0.08532103486,OTU1560:0.08532103486):0.04753876486):0.03189319596,(OTU1165:0.03447203525,OTU140:0.03447203525):0.1302809604):0.04472362509):0.0211201962,((((((((OTU2205:0.02597808284,(OTU33:0.001901787391,OTU1962:0.001901787391):0.02407629545):0.003870244583,(OTU2022:0.02635278653,(OTU161:0.004957769395,OTU914:0.004957769395):0.02139501713):0.003495540897):0.02162133093,(OTU168:0.03688975213,OTU197:0.03688975213):0.01457990623):0.005633083694,(((OTU284:0.02550712623,OTU715:0.02550712623):0.01410964635,OTU356:0.03961677258):0.01744853396,((OTU1518:0.0224858916,OTU153:0.0224858916):0.004180158629,(OTU1704:0.02543423498,(OTU1749:0.02519963491,OTU1907:0.02519963491):0.0002346000624):0.00123181525):0.03039925631):3.743550867e-05):0.01579664755,OTU518:0.0728993896):0.02732956821,((OTU587:0.03192374893,OTU278:0.03192374893):0.0182637044,(OTU783:0.02287535973,OTU942:0.02287535973):0.0273120936):0.05004150449):0.0263005087,((OTU125:0.07764305801,(OTU875:0.02158462468,(OTU71:0.01445743861,OTU145:0.01445743861):0.007127186071):0.05605843333):0.04696893667,(((OTU1102:0.03149531095,(OTU1020:0.01143565501,OTU769:0.01143565501):0.02005965594):0.01350557235,(OTU347:0.02505450583,OTU17:0.02505450583):0.01994637747):0.001376901652,OTU1338:0.04637778495):0.07823420973):0.00191747184):0.003738581182,(OTU622:0.07834482325,((OTU152:0.02142588903,OTU2102:0.02142588903):0.01821378455,(OTU950:0.0133900891,OTU42:0.0133900891):0.02624958448):0.03870514967):0.05192322445):0.1003287693):0.01183795453):0.004635858273):0.009295537682,((((OTU62:0.05225369612,((OTU274:0.02829846557,OTU343:0.02829846557):0.008063583258,OTU1533:0.03636204883):0.0158916473):0.02825973595,OTU830:0.08051343207):0.08288115867,(OTU678:0.08903675142,(((OTU27:0.01628691307,OTU340:0.01628691307):0.008252728505,OTU1128:0.02453964158):0.0174593406,(OTU494:0.03327075697,OTU39:0.03327075697):0.008728225196):0.04703776925):0.07435783932):0.01310456825,(OTU2203:0.06058447281,OTU2298:0.06058447281):0.1159146862):0.07986700846):0.02361572649):0.007051773394):0.03020889854,((OTU1470:0.2112849116,(OTU1056:0.01627655143,OTU869:0.01627655143):0.1950083601):0.06133663019,((OTU111:0.03706623698,OTU837:0.03706623698):0.1628674624,(((OTU1374:0.08057275973,(OTU953:0.0235566254,OTU1731:0.0235566254):0.05701613433):0.04398840992,(OTU1412:0.1203465367,((OTU1574:0.04201386601,((OTU1037:0.03197801214,OTU1410:0.03197801214):0.001067225445,OTU2075:0.03304523759):0.008968628426):0.06838426629,(((((OTU1087:0.06819604154,(((OTU802:0.017699169,OTU183:0.017699169):0.01463147916,(OTU1039:0.02692273895,OTU92:0.02692273895):0.005407909205):0.02469762795,(OTU1588:0.02541677169,((OTU182:0.01892927427,OTU366:0.01892927427):0.006085142334,(OTU911:0.00524475311,OTU205:0.00524475311):0.01976966349):0.0004023550935):0.03161150441):0.01116776544):0.01392249562,((((OTU683:0.03243437857,OTU851:0.03243437857):0.0006349097506,((OTU669:0.03007322081,OTU101:0.03007322081):0.0008391639532,OTU1357:0.03091238476):0.002156903554):0.008754403015,(OTU1474:0.03420122231,(((OTU1849:0.01796562265,OTU1274:0.01796562265):0.003039193887,OTU1773:0.02100481654):0.0014388491,OTU369:0.02244366564):0.01175755666):0.007622469025):0.003831223682,((OTU658:0.01097483276,OTU1744:0.01097483276):0.0286942609,(OTU213:0.0002509220133,OTU231:0.0002509220133):0.03941817165):0.00598582135):0.03646362215):0.005466584933,(((OTU920:0.01540145717,(OTU1379:0.01338069015,OTU77:0.01338069015):0.002020767011):0.04725348431,(OTU1150:0.0331922978,OTU1493:0.0331922978):0.02946264367):0.01991387212,(((OTU1851:0.02056095671,OTU1322:0.02056095671):0.01997870902,OTU1093:0.04053966573):0.006758133903,(OTU1003:0.02867429531,(OTU1106:0.001068703397,OTU881:0.001068703397):0.02760559191):0.01862350433):0.03527101396):0.005016308505):0.009152936613,(((((OTU2013:0.03916001196,OTU2418:0.03916001196):0.001148909459,((OTU933:0.01278981082,OTU629:0.01278981082):0.01390969259,OTU949:0.02669950341):0.01360941802):0.02449615641,(((OTU1399:0.03515960613,OTU974:0.03515960613):0.004849657937,OTU1225:0.04000926407):0.004019010666,OTU2321:0.04402827473):0.0207768031):0.009022317821,((OTU1876:0.04948454352,(OTU1043:0.04714106112,(OTU563:0.04303128259,((OTU245:0.01650113396,OTU818:0.01650113396):0.003950759799,OTU597:0.02045189376):0.02257938883):0.004109778525):0.002343482401):0.01883539636,(OTU223:0.05798862234,OTU1921:0.05798862234):0.01033131753):0.00550745578):0.01205530911,(((OTU604:0.02247455843,OTU1334:0.02247455843):0.0150680935,(OTU194:0.009863184776,OTU390:0.009863184776):0.02767946716):0.04317444643,(OTU1429:0.06009816467,((OTU491:0.02501330842,OTU1345:0.02501330842):0.03062226288,((OTU1530:0.02445348925,(OTU501:0.01925648115,OTU1481:0.01925648115):0.0051970081):0.02075965525,(((OTU498:0.01455969423,OTU1661:0.01455969423):0.004535507523,OTU1375:0.01909520176):0.0121097435,OTU2391:0.03120494526):0.01400819924):0.01042242681):0.004462593372):0.02061893369):0.005165606405):0.01085535395):0.001101603941,OTU1306:0.09783966265):0.01255846964):0.00994840437):0.004214632984):0.04354754881,OTU1631:0.1681087185):0.03182498088):0.07268784241):0.04462102411):0.02724010155,((((OTU156:0.02712904909,OTU1131:0.02712904909):0.09773976346,(OTU1421:0.06141717857,OTU691:0.06141717857):0.06345163398):0.0637137135,OTU701:0.1885825261):0.03495280331,OTU734:0.2235353294):0.1209473381):0.04320911779):0.002628324019);
[truncated: 2,915,768 more chars]
