# Supplementary material for: DNA metabarcoding and spatial modelling link diet diversification with distribution homogeneity in European bats
Source: Nat Commun. 2020 Mar 2;11:1154. doi: 10.1038/s41467-020-14961-2 (PMC7052159; doi:10.1038/s41467-020-14961-2)
Supplement: Supplementary file 4 — Source data [file 41467_2020_14961_MOESM4_ESM.zip › epp.consensus.tree]

#NEXUS
Begin taxa;
	Dimensions ntax=1761;
		Taxlabels
			OTU2500
			OTU430
			OTU2394
			OTU868
			OTU580
			OTU49
			OTU222
			OTU218
			OTU483
			OTU1280
			OTU1415
			OTU1059
			OTU2092
			OTU7
			OTU1941
			OTU1791
			OTU713
			OTU569
			OTU1644
			OTU816
			OTU1148
			OTU2004
			OTU2262
			OTU790
			OTU730
			OTU224
			OTU1243
			OTU381
			OTU1517
			OTU988
			OTU1478
			OTU1276
			OTU2406
			OTU1668
			OTU166
			OTU1177
			OTU1012
			OTU595
			OTU997
			OTU667
			OTU860
			OTU215
			OTU1203
			OTU1519
			OTU1776
			OTU2113
			OTU282
			OTU2164
			OTU1157
			OTU559
			OTU803
			OTU65
			OTU1122
			OTU119
			OTU1145
			OTU43
			OTU776
			OTU2131
			OTU1544
			OTU1031
			OTU419
			OTU1381
			OTU1913
			OTU1305
			OTU38
			OTU1694
			OTU9
			OTU448
			OTU5
			OTU1262
			OTU1042
			OTU416
			OTU2106
			OTU1557
			OTU558
			OTU165
			OTU2296
			OTU1420
			OTU57
			OTU1813
			OTU1641
			OTU486
			OTU1304
			OTU723
			OTU1532
			OTU1457
			OTU1634
			OTU271
			OTU786
			OTU1242
			OTU279
			OTU203
			OTU1735
			OTU131
			OTU625
			OTU488
			OTU2049
			OTU660
			OTU2722
			OTU239
			OTU1426
			OTU1545
			OTU1205
			OTU290
			OTU1250
			OTU854
			OTU1427
			OTU2085
			OTU2255
			OTU123
			OTU852
			OTU645
			OTU21
			OTU496
			OTU68
			OTU1319
			OTU521
			OTU193
			OTU2759
			OTU2302
			OTU288
			OTU740
			OTU376
			OTU787
			OTU2162
			OTU605
			OTU1120
			OTU1011
			OTU1282
			OTU615
			OTU620
			OTU535
			OTU1029
			OTU947
			OTU1969
			OTU1238
			OTU1350
			OTU1223
			OTU568
			OTU450
			OTU1298
			OTU353
			OTU614
			OTU1378
			OTU1211
			OTU227
			OTU531
			OTU1072
			OTU1839
			OTU454
			OTU334
			OTU567
			OTU211
			OTU2374
			OTU1607
			OTU1801
			OTU2001
			OTU1894
			OTU164
			OTU796
			OTU63
			OTU2080
			OTU1582
			OTU1299
			OTU69
			OTU908
			OTU1215
			OTU847
			OTU1075
			OTU1076
			OTU2084
			OTU129
			OTU154
			OTU1550
			OTU897
			OTU820
			OTU269
			OTU61
			OTU2534
			OTU83
			OTU1477
			OTU1364
			OTU434
			OTU1534
			OTU2114
			OTU958
			OTU463
			OTU464
			OTU188
			OTU2170
			OTU1237
			OTU916
			OTU699
			OTU1288
			OTU2380
			OTU344
			OTU1187
			OTU1036
			OTU1617
			OTU349
			OTU1812
			OTU1671
			OTU1191
			OTU151
			OTU2415
			OTU475
			OTU2659
			OTU937
			OTU251
			OTU1159
			OTU1970
			OTU968
			OTU338
			OTU909
			OTU2274
			OTU537
			OTU2523
			OTU2581
			OTU1479
			OTU45
			OTU2318
			OTU583
			OTU3
			OTU785
			OTU2323
			OTU2260
			OTU1563
			OTU1501
			OTU931
			OTU1783
			OTU1598
			OTU2034
			OTU1499
			OTU1451
			OTU1370
			OTU652
			OTU1194
			OTU1062
			OTU596
			OTU1569
			OTU1873
			OTU1600
			OTU1407
			OTU1483
			OTU639
			OTU1113
			OTU1500
			OTU266
			OTU1060
			OTU1872
			OTU758
			OTU1831
			OTU840
			OTU23
			OTU1539
			OTU1310
			OTU1385
			OTU926
			OTU2035
			OTU551
			OTU650
			OTU610
			OTU85
			OTU738
			OTU322
			OTU542
			OTU1575
			OTU810
			OTU1116
			OTU169
			OTU1387
			OTU1453
			OTU1540
			OTU1384
			OTU789
			OTU1363
			OTU2314
			OTU2128
			OTU924
			OTU1595
			OTU1326
			OTU2430
			OTU1866
			OTU2215
			OTU1063
			OTU1269
			OTU664
			OTU1565
			OTU656
			OTU606
			OTU118
			OTU1084
			OTU1328
			OTU1118
			OTU993
			OTU159
			OTU1463
			OTU2436
			OTU591
			OTU1147
			OTU2129
			OTU1001
			OTU72
			OTU1465
			OTU905
			OTU2036
			OTU1740
			OTU12
			OTU509
			OTU1239
			OTU1867
			OTU2032
			OTU1503
			OTU644
			OTU1869
			OTU1781
			OTU1204
			OTU887
			OTU2037
			OTU2216
			OTU1678
			OTU671
			OTU209
			OTU946
			OTU832
			OTU621
			OTU556
			OTU1974
			OTU1718
			OTU2225
			OTU1864
			OTU426
			OTU1817
			OTU178
			OTU566
			OTU733
			OTU1406
			OTU992
			OTU1422
			OTU1925
			OTU258
			OTU2320
			OTU147
			OTU1923
			OTU2134
			OTU8
			OTU1240
			OTU200
			OTU187
			OTU2541
			OTU177
			OTU1504
			OTU237
			OTU910
			OTU619
			OTU1341
			OTU81
			OTU952
			OTU1068
			OTU1977
			OTU449
			OTU345
			OTU362
			OTU562
			OTU2120
			OTU476
			OTU1597
			OTU588
			OTU403
			OTU1083
			OTU299
			OTU646
			OTU1643
			OTU73
			OTU1047
			OTU1825
			OTU1362
			OTU1828
			OTU1361
			OTU1233
			OTU1820
			OTU1646
			OTU316
			OTU1648
			OTU1523
			OTU1981
			OTU206
			OTU1927
			OTU1004
			OTU142
			OTU2211
			OTU1303
			OTU1089
			OTU1874
			OTU1676
			OTU751
			OTU19
			OTU1975
			OTU718
			OTU2045
			OTU705
			OTU2046
			OTU1826
			OTU655
			OTU861
			OTU1466
			OTU798
			OTU79
			OTU677
			OTU1827
			OTU1541
			OTU1218
			OTU766
			OTU724
			OTU939
			OTU98
			OTU964
			OTU938
			OTU1208
			OTU1077
			OTU1931
			OTU1185
			OTU497
			OTU647
			OTU2322
			OTU1926
			OTU163
			OTU1573
			OTU579
			OTU435
			OTU489
			OTU53
			OTU1450
			OTU56
			OTU1069
			OTU797
			OTU873
			OTU2551
			OTU1498
			OTU469
			OTU1232
			OTU775
			OTU1061
			OTU1482
			OTU24
			OTU1538
			OTU884
			OTU1117
			OTU148
			OTU1309
			OTU1521
			OTU2125
			OTU270
			OTU1058
			OTU52
			OTU230
			OTU100
			OTU777
			OTU564
			OTU1342
			OTU1246
			OTU1207
			OTU2123
			OTU1217
			OTU97
			OTU1193
			OTU20
			OTU249
			OTU1256
			OTU1674
			OTU635
			OTU2714
			OTU1973
			OTU1183
			OTU923
			OTU2048
			OTU2119
			OTU41
			OTU406
			OTU2312
			OTU2031
			OTU1535
			OTU29
			OTU1311
			OTU1675
			OTU1536
			OTU687
			OTU304
			OTU666
			OTU1955
			OTU1645
			OTU31
			OTU1040
			OTU492
			OTU1327
			OTU122
			OTU900
			OTU1255
			OTU2033
			OTU261
			OTU1308
			OTU277
			OTU1133
			OTU311
			OTU1599
			OTU1015
			OTU120
			OTU48
			OTU318
			OTU1537
			OTU1293
			OTU925
			OTU532
			OTU2675
			OTU1670
			OTU1710
			OTU2410
			OTU2545
			OTU1567
			OTU1868
			OTU2041
			OTU1822
			OTU572
			OTU1162
			OTU302
			OTU254
			OTU1757
			OTU127
			OTU999
			OTU1152
			OTU2142
			OTU2329
			OTU1258
			OTU2213
			OTU1
			OTU1945
			OTU965
			OTU2228
			OTU1881
			OTU229
			OTU91
			OTU1837
			OTU1467
			OTU1155
			OTU893
			OTU2359
			OTU779
			OTU196
			OTU1441
			OTU2716
			OTU829
			OTU1456
			OTU2250
			OTU103
			OTU1018
			OTU1078
			OTU528
			OTU1728
			OTU940
			OTU1768
			OTU589
			OTU2469
			OTU331
			OTU1393
			OTU1510
			OTU1034
			OTU1983
			OTU945
			OTU310
			OTU1488
			OTU374
			OTU1163
			OTU612
			OTU846
			OTU1386
			OTU1505
			OTU530
			OTU2055
			OTU2234
			OTU1454
			OTU1508
			OTU943
			OTU407
			OTU1834
			OTU2346
			OTU850
			OTU976
			OTU651
			OTU512
			OTU1725
			OTU1543
			OTU548
			OTU373
			OTU2558
			OTU238
			OTU22
			OTU485
			OTU2566
			OTU441
			OTU2567
			OTU990
			OTU1719
			OTU1296
			OTU410
			OTU1571
			OTU50
			OTU1625
			OTU862
			OTU1286
			OTU455
			OTU424
			OTU2059
			OTU2058
			OTU256
			OTU292
			OTU2338
			OTU841
			OTU1313
			OTU1627
			OTU880
			OTU1389
			OTU1295
			OTU770
			OTU495
			OTU114
			OTU354
			OTU250
			OTU2342
			OTU1724
			OTU351
			OTU1247
			OTU653
			OTU1109
			OTU590
			OTU1024
			OTU1576
			OTU1650
			OTU1577
			OTU631
			OTU2147
			OTU907
			OTU1365
			OTU1196
			OTU386
			OTU1759
			OTU1524
			OTU1762
			OTU243
			OTU828
			OTU88
			OTU794
			OTU1992
			OTU330
			OTU1423
			OTU94
			OTU1390
			OTU772
			OTU1092
			OTU1944
			OTU143
			OTU141
			OTU1071
			OTU1764
			OTU1025
			OTU1886
			OTU208
			OTU1198
			OTU1167
			OTU824
			OTU1333
			OTU146
			OTU2239
			OTU1469
			OTU2529
			OTU1765
			OTU663
			OTU918
			OTU1487
			OTU1486
			OTU1199
			OTU32
			OTU1507
			OTU1153
			OTU1287
			OTU533
			OTU707
			OTU1017
			OTU1166
			OTU444
			OTU1127
			OTU307
			OTU55
			OTU1408
			OTU1525
			OTU1682
			OTU1126
			OTU546
			OTU74
			OTU602
			OTU1755
			OTU576
			OTU2156
			OTU507
			OTU54
			OTU1940
			OTU388
			OTU1988
			OTU581
			OTU446
			OTU359
			OTU1048
			OTU929
			OTU400
			OTU1219
			OTU505
			OTU333
			OTU1119
			OTU2154
			OTU1721
			OTU66
			OTU1160
			OTU1686
			OTU1332
			OTU708
			OTU607
			OTU1626
			OTU1197
			OTU1683
			OTU1526
			OTU1132
			OTU248
			OTU508
			OTU214
			OTU1452
			OTU395
			OTU807
			OTU1792
			OTU1124
			OTU121
			OTU1134
			OTU75
			OTU504
			OTU1259
			OTU2230
			OTU138
			OTU139
			OTU2335
			OTU1624
			OTU1685
			OTU966
			OTU2343
			OTU1424
			OTU1836
			OTU1315
			OTU577
			OTU603
			OTU815
			OTU1766
			OTU1603
			OTU892
			OTU423
			OTU1651
			OTU1330
			OTU1091
			OTU1761
			OTU742
			OTU59
			OTU778
			OTU179
			OTU1790
			OTU1760
			OTU1014
			OTU2150
			OTU212
			OTU293
			OTU804
			OTU561
			OTU624
			OTU1880
			OTU762
			OTU553
			OTU1629
			OTU1314
			OTU2060
			OTU113
			OTU135
			OTU2339
			OTU26
			OTU2062
			OTU1509
			OTU1261
			OTU1235
			OTU2152
			OTU1602
			OTU1161
			OTU267
			OTU874
			OTU2157
			OTU195
			OTU725
			OTU1009
			OTU158
			OTU1005
			OTU594
			OTU1502
			OTU1070
			OTU453
			OTU1033
			OTU358
			OTU341
			OTU337
			OTU2573
			OTU2572
			OTU1253
			OTU1720
			OTU126
			OTU1355
			OTU2554
			OTU694
			OTU1294
			OTU1570
			OTU1587
			OTU1138
			OTU134
			OTU1234
			OTU1566
			OTU93
			OTU689
			OTU989
			OTU668
			OTU714
			OTU673
			OTU78
			OTU1793
			OTU792
			OTU2121
			OTU202
			OTU1090
			OTU1174
			OTU719
			OTU262
			OTU1832
			OTU899
			OTU295
			OTU2578
			OTU582
			OTU112
			OTU1937
			OTU876
			OTU977
			OTU1884
			OTU771
			OTU1882
			OTU1794
			OTU951
			OTU1209
			OTU524
			OTU1723
			OTU1032
			OTU1331
			OTU199
			OTU2210
			OTU425
			OTU2145
			OTU2132
			OTU171
			OTU404
			OTU398
			OTU981
			OTU1568
			OTU1816
			OTU132
			OTU944
			OTU1268
			OTU765
			OTU64
			OTU1178
			OTU1281
			OTU457
			OTU1192
			OTU185
			OTU1729
			OTU1252
			OTU1396
			OTU1096
			OTU1413
			OTU1104
			OTU167
			OTU895
			OTU198
			OTU2097
			OTU1789
			OTU527
			OTU240
			OTU1490
			OTU1016
			OTU111
			OTU837
			OTU1374
			OTU1412
			OTU2075
			OTU1037
			OTU1410
			OTU1306
			OTU1039
			OTU92
			OTU1574
			OTU802
			OTU1588
			OTU911
			OTU366
			OTU205
			OTU183
			OTU182
			OTU1093
			OTU1106
			OTU881
			OTU1003
			OTU1322
			OTU1851
			OTU658
			OTU1744
			OTU213
			OTU231
			OTU1474
			OTU369
			OTU1849
			OTU1274
			OTU1773
			OTU669
			OTU1357
			OTU683
			OTU101
			OTU851
			OTU1087
			OTU1379
			OTU1493
			OTU1150
			OTU77
			OTU920
			OTU1429
			OTU501
			OTU1481
			OTU1530
			OTU498
			OTU1661
			OTU1375
			OTU2391
			OTU604
			OTU1334
			OTU194
			OTU390
			OTU491
			OTU1345
			OTU818
			OTU245
			OTU597
			OTU2418
			OTU2013
			OTU949
			OTU629
			OTU1043
			OTU1921
			OTU223
			OTU1225
			OTU974
			OTU1399
			OTU2321
			OTU933
			OTU563
			OTU1876
			OTU953
			OTU1731
			OTU1631
			OTU701
			OTU156
			OTU1131
			OTU1421
			OTU691
			OTU734
			OTU1470
			OTU1056
			OTU869
			OTU622
			OTU950
			OTU42
			OTU152
			OTU2102
			OTU125
			OTU1020
			OTU769
			OTU1102
			OTU17
			OTU347
			OTU1338
			OTU875
			OTU71
			OTU145
			OTU1749
			OTU1907
			OTU1704
			OTU783
			OTU942
			OTU161
			OTU197
			OTU168
			OTU2022
			OTU1962
			OTU914
			OTU284
			OTU715
			OTU356
			OTU33
			OTU2205
			OTU1518
			OTU153
			OTU518
			OTU587
			OTU278
			OTU291
			OTU172
			OTU1667
			OTU757
			OTU190
			OTU204
			OTU1283
			OTU162
			OTU1461
			OTU686
			OTU571
			OTU1531
			OTU396
			OTU1417
			OTU1862
			OTU2104
			OTU520
			OTU1748
			OTU216
			OTU241
			OTU1859
			OTU1046
			OTU971
			OTU1021
			OTU234
			OTU838
			OTU70
			OTU1416
			OTU1459
			OTU1455
			OTU1630
			OTU1578
			OTU105
			OTU1958
			OTU1903
			OTU1107
			OTU1855
			OTU2639
			OTU1066
			OTU99
			OTU2512
			OTU2403
			OTU352
			OTU1403
			OTU378
			OTU609
			OTU315
			OTU417
			OTU503
			OTU301
			OTU1909
			OTU319
			OTU1908
			OTU1964
			OTU2198
			OTU276
			OTU1495
			OTU2637
			OTU1560
			OTU320
			OTU2289
			OTU633
			OTU1165
			OTU140
			OTU750
			OTU672
			OTU703
			OTU128
			OTU1360
			OTU104
			OTU806
			OTU891
			OTU36
			OTU970
			OTU1705
			OTU1359
			OTU1182
			OTU35
			OTU1778
			OTU962
			OTU963
			OTU181
			OTU1777
			OTU259
			OTU411
			OTU384
			OTU2294
			OTU2645
			OTU389
			OTU107
			OTU174
			OTU467
			OTU676
			OTU323
			OTU565
			OTU922
			OTU170
			OTU1052
			OTU1144
			OTU445
			OTU2508
			OTU401
			OTU1227
			OTU221
			OTU1229
			OTU1613
			OTU2527
			OTU2103
			OTU246
			OTU289
			OTU317
			OTU247
			OTU2192
			OTU1496
			OTU186
			OTU257
			OTU1228
			OTU392
			OTU1905
			OTU2290
			OTU1460
			OTU110
			OTU372
			OTU2207
			OTU226
			OTU1082
			OTU882
			OTU1449
			OTU1000
			OTU830
			OTU62
			OTU1533
			OTU274
			OTU343
			OTU678
			OTU27
			OTU340
			OTU1128
			OTU494
			OTU39
			OTU2203
			OTU2298
			OTU1516
			OTU1559
			OTU124
			OTU954
			OTU936
			OTU540
			OTU1340
			OTU1275
			OTU593
			OTU1158
			OTU1402
			OTU1591
			OTU1368
			OTU859
			OTU1494
			OTU1189
			OTU1190
			OTU1081
			OTU67
			OTU1051
			OTU736
			OTU1665
			OTU1447
			OTU1065
			OTU413
			OTU1367
			OTU34
			OTU2400
			OTU1747
			OTU252
			OTU2025
			OTU1277
			OTU2287
			OTU440
			OTU1418
			OTU264
			OTU2401
			OTU1561
			OTU207
			OTU1860
			OTU478
			OTU1405
			OTU44
			OTU839
			OTU375
			OTU1146
			OTU1618
			OTU115
			OTU2190
			OTU1614
			OTU438
			OTU575
			OTU220
			OTU1404
			OTU813
			OTU116
			OTU600
			OTU1615
			OTU192
			OTU1856
			OTU150
			OTU280
			OTU767
			OTU2412
			OTU1709
			OTU760
			OTU102
			OTU106
			OTU536
			OTU688
			OTU555
			OTU1186
			OTU809
			OTU2419
			OTU130
			OTU350
			OTU761
			OTU727
			OTU679
			OTU675
			OTU917
			OTU550
			OTU741
			OTU1756
			OTU682
			OTU791
			OTU896
			OTU640
			OTU759
			OTU1392
			OTU1257
			OTU1312
			OTU654
			OTU975
			OTU748
			OTU1875
			OTU525
			OTU399
			OTU630
			OTU443
			OTU2137
			OTU753
			OTU717
			OTU627
			OTU801
			OTU1354
			OTU459
			OTU1213
			OTU573
			OTU414
			OTU1807
			OTU109
			OTU418
			OTU2464
			OTU191
			OTU2175
			OTU1265
			OTU201
			OTU260
			OTU305
			OTU980
			OTU235
			OTU1770
			OTU2356
			OTU157
			OTU2489
			OTU812
			OTU228
			OTU722
			OTU934
			OTU826
			OTU1899
			OTU1373
			OTU834
			OTU1472
			OTU1221
			OTU1110
			OTU155
			OTU1266
			OTU1098
			OTU210
			OTU18
			OTU180
			OTU2
			OTU1317
			OTU13
			OTU313
			OTU692
			OTU28
			OTU1382
			OTU296
			OTU2017
			OTU327
			OTU90
			OTU1593
			OTU592
			OTU255
			OTU451
			OTU14
			OTU16
			OTU1695
			OTU1914
			OTU1435
			OTU2288
			OTU2587
			OTU2138
			OTU89
			OTU1951
			OTU1339
			OTU1142
			OTU1022
			OTU25
			OTU60
			OTU1285
			OTU2202
			OTU1013
			OTU1419
			OTU1202
			OTU991
			OTU1108
			OTU1141
			OTU1890
			OTU1579
			OTU1372
			OTU1432
			OTU1349
			OTU1337
			OTU1714
			OTU1462
			OTU1480
			OTU2582
			OTU76
			OTU1788
			OTU1673
			OTU236
			OTU1562
			OTU1803
			OTU173
			OTU2053
			OTU10
			OTU487
			OTU144
			OTU1554
			OTU902
			OTU1115
			OTU1088
			OTU11
			OTU641
			OTU40
			OTU1902
			OTU735
			OTU1206
			OTU987
			OTU1654
			OTU1130
			OTU1175
			OTU570
			OTU1840
			OTU659
			OTU47
			OTU611
			OTU382
			OTU1329
			OTU1377
			OTU1346
			OTU1044
			OTU367
			OTU709
			OTU752
			OTU872
			OTU1430
			OTU500
			OTU1443
			OTU831
			OTU117
			OTU2029
			OTU1491
			OTU1737
			OTU253
			OTU1316
			OTU217
			OTU1409
			OTU1425
			OTU684
			OTU1105
			OTU617
			OTU1054
			OTU436
			OTU955
			OTU697
			OTU1085
			OTU870
			OTU795
			OTU901
			OTU377
			OTU978
			OTU405
			OTU321
			OTU409
			OTU932
			OTU58
			OTU1251
			OTU941
			OTU768
			OTU1606
			OTU638
			OTU1895
			OTU1511
			OTU149
			OTU632
			OTU821
			OTU1395
			OTU649
			OTU1173
			OTU1652
			OTU1151
			OTU1176
			OTU1248
			OTU889
			OTU930
			OTU1222
			OTU529
			OTU906
			OTU702
			OTU1006
			OTU985
			OTU1289
			OTU1019
			OTU268
			OTU894
			OTU346
			OTU544
			OTU397
			OTU298
			OTU519
			OTU136
			OTU912
			OTU1798
			OTU578
			OTU335
			OTU1114
			OTU1439
			OTU1053
			OTU439
			OTU493
			OTU543
			OTU599
			OTU1137
			OTU1324
			OTU415
			OTU817
			OTU746
			OTU1302
			OTU935
			OTU383
			OTU1353
			OTU756
			OTU574
			OTU428
			OTU391
			OTU811
			OTU1135
			OTU637
			OTU539
			OTU368
			OTU370
			OTU836
			OTU1442
			OTU363
			OTU473
			OTU969
			OTU814
			OTU1336
			OTU1179
			OTU365
			OTU480
			OTU554
			OTU339
			OTU749
			OTU747
			OTU755
			OTU1010
			OTU466
			OTU780
			OTU613
			OTU460
			OTU272
			OTU461
			OTU51
			OTU608
			OTU788
			OTU336
			OTU843
			OTU306
			OTU1035
			OTU447
			OTU517
			OTU1112
			OTU857
			OTU549
			OTU325
			OTU754
			OTU361
			OTU462
			OTU1946
			OTU1027
			OTU442
			OTU297
			OTU286
			OTU312
			OTU657
			OTU490
			OTU959
			OTU1030
			OTU437
			OTU623
			OTU385
			OTU1244
			OTU510
			OTU698
			OTU636
			OTU680
			OTU472
			OTU394
			OTU281
			OTU1086
			OTU538
			OTU1254
			OTU552
			OTU871
			OTU696
			OTU402
			OTU86
			OTU1129
			OTU957
			OTU420
			OTU429
			OTU878
			OTU1659
			OTU712
			OTU456
			OTU481
			OTU744
			OTU670
			OTU1586
			OTU1154
			OTU956
			OTU845
			OTU700
			OTU793
			OTU283
			OTU885
			OTU728
			OTU1471
			OTU534
			OTU1172
			OTU1318
			OTU745
			OTU329
			OTU764
			OTU616
			OTU422
			OTU1045
			OTU1300
			OTU308
			OTU716
			OTU303
			OTU314
			OTU379
			OTU1397
			OTU915
			OTU470
			OTU898
			OTU233
			OTU855
			OTU37
			OTU1094
			OTU1691
			OTU618
			OTU1653
			OTU690
			OTU1580
			OTU1099
			OTU4
			OTU685
			OTU1323
			OTU879
			OTU849
			OTU1401
			OTU1140
			OTU982
			OTU1028
			OTU1348
			OTU890
			OTU309
			OTU482
			OTU412
			OTU408
			OTU547
			OTU1583
			OTU96
			OTU364
			OTU706
			OTU805
			OTU477
			OTU693
			OTU479
			OTU585
			OTU273
			OTU731
			OTU823
			OTU1064
			OTU523
			OTU695
			OTU598
			OTU526
			OTU628
			OTU421
			OTU465
			OTU739
			OTU1264
			OTU1026
			OTU995
			OTU1307
			OTU782
			OTU601
			OTU961
			OTU1356
			OTU800
			OTU1411
			OTU1057
			OTU858
			OTU983
			OTU1007
			OTU1769
			OTU819
			OTU1200
			OTU1101
			OTU1249
			OTU681
			OTU1271
			OTU1214
			OTU175
			OTU1049
			OTU883
			OTU360
			OTU984
			OTU927
			OTU721
			OTU1180
			OTU15
			OTU737
			OTU732
			OTU1074
			OTU763
			OTU1181
			OTU1073
			OTU948
			OTU1347
			OTU863
			OTU1111
			OTU1002
			OTU972
			OTU1136
			OTU1170
			OTU560
			OTU87
			OTU1657
			OTU468
			OTU1738
			OTU265
			OTU1171
			OTU522
			OTU835
			OTU1528
			OTU743
			OTU387
			OTU720
			OTU729
			OTU1210
			OTU2002
			OTU431
			OTU1103
			OTU294
			OTU285
			OTU2375
			OTU2177
			OTU848
			OTU648
			OTU1224
			OTU1520
			OTU827
			OTU2257
			OTU541
			OTU634
			OTU2066
			OTU232
			OTU662
			OTU853
			OTU643
			OTU95
			OTU1335
			OTU842
			OTU380
			OTU2480
			OTU825
			OTU499
			OTU1547
			OTU1278
			OTU808
			OTU1548
			OTU2461
			OTU711
			OTU1272
			OTU326
			OTU342
			OTU2070
			OTU1231
			OTU2083
			OTU1802
			OTU244
			OTU2379
			OTU674
			OTU2351
			OTU1633
			OTU2069
			OTU516
			OTU1549
			OTU1369
			OTU514
			OTU2478
			OTU355
			OTU1100
			OTU474
			OTU1263
			OTU1394
			OTU1448
			OTU30
			OTU2074
			OTU513
			;
End;
Begin trees;
	Translate
		1 OTU2500,
		2 OTU430,
		3 OTU2394,
		4 OTU868,
		5 OTU580,
		6 OTU49,
		7 OTU222,
		8 OTU218,
		9 OTU483,
		10 OTU1280,
		11 OTU1415,
		12 OTU1059,
		13 OTU2092,
		14 OTU7,
		15 OTU1941,
		16 OTU1791,
		17 OTU713,
		18 OTU569,
		19 OTU1644,
		20 OTU816,
		21 OTU1148,
		22 OTU2004,
		23 OTU2262,
		24 OTU790,
		25 OTU730,
		26 OTU224,
		27 OTU1243,
		28 OTU381,
		29 OTU1517,
		30 OTU988,
		31 OTU1478,
		32 OTU1276,
		33 OTU2406,
		34 OTU1668,
		35 OTU166,
		36 OTU1177,
		37 OTU1012,
		38 OTU595,
		39 OTU997,
		40 OTU667,
		41 OTU860,
		42 OTU215,
		43 OTU1203,
		44 OTU1519,
		45 OTU1776,
		46 OTU2113,
		47 OTU282,
		48 OTU2164,
		49 OTU1157,
		50 OTU559,
		51 OTU803,
		52 OTU65,
		53 OTU1122,
		54 OTU119,
		55 OTU1145,
		56 OTU43,
		57 OTU776,
		58 OTU2131,
		59 OTU1544,
		60 OTU1031,
		61 OTU419,
		62 OTU1381,
		63 OTU1913,
		64 OTU1305,
		65 OTU38,
		66 OTU1694,
		67 OTU9,
		68 OTU448,
		69 OTU5,
		70 OTU1262,
		71 OTU1042,
		72 OTU416,
		73 OTU2106,
		74 OTU1557,
		75 OTU558,
		76 OTU165,
		77 OTU2296,
		78 OTU1420,
		79 OTU57,
		80 OTU1813,
		81 OTU1641,
		82 OTU486,
		83 OTU1304,
		84 OTU723,
		85 OTU1532,
		86 OTU1457,
		87 OTU1634,
		88 OTU271,
		89 OTU786,
		90 OTU1242,
		91 OTU279,
		92 OTU203,
		93 OTU1735,
		94 OTU131,
		95 OTU625,
		96 OTU488,
		97 OTU2049,
		98 OTU660,
		99 OTU2722,
		100 OTU239,
		101 OTU1426,
		102 OTU1545,
		103 OTU1205,
		104 OTU290,
		105 OTU1250,
		106 OTU854,
		107 OTU1427,
		108 OTU2085,
		109 OTU2255,
		110 OTU123,
		111 OTU852,
		112 OTU645,
		113 OTU21,
		114 OTU496,
		115 OTU68,
		116 OTU1319,
		117 OTU521,
		118 OTU193,
		119 OTU2759,
		120 OTU2302,
		121 OTU288,
		122 OTU740,
		123 OTU376,
		124 OTU787,
		125 OTU2162,
		126 OTU605,
		127 OTU1120,
		128 OTU1011,
		129 OTU1282,
		130 OTU615,
		131 OTU620,
		132 OTU535,
		133 OTU1029,
		134 OTU947,
		135 OTU1969,
		136 OTU1238,
		137 OTU1350,
		138 OTU1223,
		139 OTU568,
		140 OTU450,
		141 OTU1298,
		142 OTU353,
		143 OTU614,
		144 OTU1378,
		145 OTU1211,
		146 OTU227,
		147 OTU531,
		148 OTU1072,
		149 OTU1839,
		150 OTU454,
		151 OTU334,
		152 OTU567,
		153 OTU211,
		154 OTU2374,
		155 OTU1607,
		156 OTU1801,
		157 OTU2001,
		158 OTU1894,
		159 OTU164,
		160 OTU796,
		161 OTU63,
		162 OTU2080,
		163 OTU1582,
		164 OTU1299,
		165 OTU69,
		166 OTU908,
		167 OTU1215,
		168 OTU847,
		169 OTU1075,
		170 OTU1076,
		171 OTU2084,
		172 OTU129,
		173 OTU154,
		174 OTU1550,
		175 OTU897,
		176 OTU820,
		177 OTU269,
		178 OTU61,
		179 OTU2534,
		180 OTU83,
		181 OTU1477,
		182 OTU1364,
		183 OTU434,
		184 OTU1534,
		185 OTU2114,
		186 OTU958,
		187 OTU463,
		188 OTU464,
		189 OTU188,
		190 OTU2170,
		191 OTU1237,
		192 OTU916,
		193 OTU699,
		194 OTU1288,
		195 OTU2380,
		196 OTU344,
		197 OTU1187,
		198 OTU1036,
		199 OTU1617,
		200 OTU349,
		201 OTU1812,
		202 OTU1671,
		203 OTU1191,
		204 OTU151,
		205 OTU2415,
		206 OTU475,
		207 OTU2659,
		208 OTU937,
		209 OTU251,
		210 OTU1159,
		211 OTU1970,
		212 OTU968,
		213 OTU338,
		214 OTU909,
		215 OTU2274,
		216 OTU537,
		217 OTU2523,
		218 OTU2581,
		219 OTU1479,
		220 OTU45,
		221 OTU2318,
		222 OTU583,
		223 OTU3,
		224 OTU785,
		225 OTU2323,
		226 OTU2260,
		227 OTU1563,
		228 OTU1501,
		229 OTU931,
		230 OTU1783,
		231 OTU1598,
[truncated: 1,533 more rows]
