# Supplementary material for: DNA metabarcoding and spatial modelling link diet diversification with distribution homogeneity in European bats
Source: Nat Commun. 2020 Mar 2;11:1154. doi: 10.1038/s41467-020-14961-2 (PMC7052159; doi:10.1038/s41467-020-14961-2)
Supplement: Supplementary file 4 — Source data [file 41467_2020_14961_MOESM4_ESM.zip › figures_data.xls]

## Sheet: Figure 1b
Both
	Miniopterus schreibersii	Myotis capaccinii	Myotis daubentonii	Myotis emarginatus	Myotis myotis	Rhinolophus euryale	Rhinolophus ferrumequinum
Araneae	0	0.01	0.0175	0.092	0.0005	0	0.0315
Astigmata	0	0	0	0	0	0	0
Blattodea	0	0	0.009	0.0075	0	0	0.0105
Coleoptera	0.0255	0.0185	0.116	0.061	0.27	0.001	0.0635
Dermaptera	0	0	0	0	0	0	0
Diptera	0.038	0.371	0.333	0.435	0.093	0.054	0.2255
Ephemeroptera	0.0235	0.0505	0.058	0.0025	0.0225	0.0005	0.002
Hemiptera	0	0.03	0.0245	0.016	0.0065	0.0005	0.0005
Hymenoptera	0.0085	0.0075	0.0005	0	0.003	0.0215	0.016
Julida	0	0	0.0005	0	0	0	0
Ixodida	0	0	0	0	0.011	0.0015	0
Lepidoptera	0.838	0.2495	0.2305	0.158	0.0555	0.809	0.4005
Mantodea	0	0.001	0.0005	0	0.0105	0	0
Megaloptera	0	0	0	0	0.0005	0	0
Mesostigmata	0	0.007	0	0	0	0	0
Neuroptera	0.008	0.0005	0.0025	0.003	0	0	0.0005
Odonata	0	0.106	0.0255	0.0315	0.0025	0	0
Orthoptera	0	0	0.0005	0	0.1175	0	0
Opiliones	0	0.0115	0.0185	0.0255	0	0	0
Orthoptera	0.013	0.0135	0.0285	0	0.1655	0.038	0.0005
Plecoptera	0	0	0.007	0.001	0	0	0.026
Psocodea	0.003	0.0125	0	0	0	0.0105	0
Psocoptera	0	0	0	0	0	0	0
Sarcoptiformes	0	0	0	0	0	0	0.0005
Scorpiones	0	0	0	0	0	0	0
Siphonaptera	0	0	0	0	0	0	0
Solifugae	0	0	0	0	0.001	0	0
Thysanoptera	0	0.0005	0	0	0	0	0
Trichoptera	0.002	0.0145	0.034	0	0	0.0015	0.0105
Trombidiformes	0	0	0.0005	0	0	0	0
Zeale
	Miniopterus schreibersii	Myotis capaccinii	Myotis daubentonii	Myotis emarginatus	Myotis myotis	Rhinolophus euryale	Rhinolophus ferrumequinum
Araneae	0	0.02	0.035	0.184	0.001	0	0.063
Astigmata	0	0	0	0	0	0	0
Blattodea	0	0	0.018	0.015	0	0	0.021
Coleoptera	0.031	0.032	0.104	0.074	0.258	0	0.036
Dermaptera	0	0	0	0	0	0	0
Diptera	0.036	0.445	0.46	0.451	0.092	0.058	0.289
Ephemeroptera	0.001	0.023	0.02	0.005	0	0.001	0
Hemiptera	0	0.06	0.041	0.027	0.003	0.001	0.001
Hymenoptera	0	0	0	0	0.006	0.043	0.032
Julida
Ixodida	0	0	0	0	0.022	0.003	0
Lepidoptera	0.888	0.24	0.202	0.125	0.079	0.846	0.441
Mantodea	0	0	0	0	0.01	0	0
Megaloptera
Mesostigmata	0	0.014	0	0	0	0	0
Neuroptera	0.014	0.001	0.005	0.006	0	0	0.001
Odonata	0	0.05	0.004	0.015	0	0	0
Orthoptera	0	0	0.001	0	0.235	0	0
Opiliones	0	0	0	0	0	0	0
Orthoptera	0	0	0	0	0	0	0
Plecoptera	0	0	0	0	0	0	0
Psocodea	0.006	0.025	0	0	0	0.021	0
Psocoptera	0	0	0	0	0	0	0
Sarcoptiformes	0	0	0	0	0	0	0.001
Scorpiones	0	0	0	0	0	0	0
Siphonaptera	0	0	0	0	0	0	0
Solifugae	0	0	0	0	0.002	0	0
Thysanoptera	0	0.001	0	0	0	0	0
Trichoptera	0.003	0.015	0.046	0	0	0	0.021
Trombidiformes	0	0	0.001	0	0	0	0
Epp
	Miniopterus schreibersii	Myotis capaccinii	Myotis daubentonii	Myotis emarginatus	Myotis myotis	Rhinolophus euryale	Rhinolophus ferrumequinum
Araneae	0	0	0	0	0	0	0
Astigmata	0	0	0	0	0	0	0
Blattodea	0	0	0	0	0	0	0
Coleoptera	0.02	0.005	0.128	0.048	0.282	0.002	0.091
Dermaptera	0	0	0	0	0	0	0
Diptera	0.04	0.297	0.206	0.419	0.094	0.05	0.162
Ephemeroptera	0.046	0.078	0.096	0	0.045	0	0.004
Hemiptera	0	0	0.008	0.005	0.01	0	0
Hymenoptera	0.017	0.015	0.001	0	0	0	0
Julida	0	0	0.001	0	0	0	0
Ixodida	0	0	0	0	0	0	0
Lepidoptera	0.788	0.259	0.259	0.191	0.032	0.772	0.36
Mantodea	0	0.002	0.001	0	0.011	0	0
Megaloptera	0	0	0	0	0.001	0	0
Mesostigmata	0	0	0	0	0	0	0
Neuroptera	0.002	0	0	0	0	0	0
Odonata	0	0.162	0.047	0.048	0.005	0	0
Orthoptera	0	0	0	0	0	0	0
Opiliones	0	0.023	0.037	0.051	0	0	0
Orthoptera	0.026	0.027	0.057	0	0.331	0.076	0.001
Plecoptera	0	0	0.014	0.002	0	0	0.052
Psocodea	0	0	0	0	0	0	0
Psocoptera	0	0	0	0	0	0	0
Sarcoptiformes	0	0	0	0	0	0	0
Scorpiones	0	0	0	0	0	0	0
Siphonaptera	0	0	0	0	0	0	0
Solifugae	0	0	0	0	0	0	0
Thysanoptera	0	0	0	0	0	0	0
Trichoptera	0.001	0.014	0.022	0	0	0.003	0
Trombidiformes	0	0	0	0	0	0	0

## Sheet: Figure 1c
Figure 1c. Dietary diversity data
Abundance-based diversity expressed in effective number of prey (dR, dRE) or prey lineages (dRER).
	dR	dRE	dRER	dRER SE
Miniopterus schreibersii	598	41.167	5.56302	0.0628595
Myotis capaccinii	453.5	62.6281	12.2172	0.170633
Myotis daubentonii	423.5	60.0226	13.3056	0.18588
Myotis emarginatus	182.5	31.1701	8.49758	0.118498
Myotis myotis	557	58.1691	11.6731	0.156007
Rhinolophus euryale	439.5	40.1998	5.42713	0.0579262
Rhinolophus ferrumequinum	450.5	55.2055	10.3666	0.14101
Incidence-based diversity expressed in effective number of prey (dR, dRE) or prey lineages (dRER).
	dR	dRE	dRER	dRER SE
Miniopterus schreibersii	598	411.281	9.5421	0.141027
Myotis capaccinii	453.5	379.854	19.2639	0.328978
Myotis daubentonii	423.5	362.905	21.3278	0.374406
Myotis emarginatus	182.5	159.181	12.6076	0.192964
Myotis myotis	557	482.3	13.9505	0.22164
Rhinolophus euryale	439.5	317.929	9.65602	0.13539
Rhinolophus ferrumequinum	450.5	378.046	16.7367	0.272322
Abundance-based dRER iterations
Miniopterus schreibersii	5.55593
Miniopterus schreibersii	5.64852
Miniopterus schreibersii	5.78334
Miniopterus schreibersii	5.61036
Miniopterus schreibersii	5.72158
Miniopterus schreibersii	5.32411
Miniopterus schreibersii	5.3762
Miniopterus schreibersii	6.13454
Miniopterus schreibersii	5.46531
Miniopterus schreibersii	5.2572
Miniopterus schreibersii	5.10142
Miniopterus schreibersii	4.93541
Miniopterus schreibersii	5.53378
Miniopterus schreibersii	5.61863
Miniopterus schreibersii	5.74271
Miniopterus schreibersii	5.18189
Miniopterus schreibersii	6.22797
Miniopterus schreibersii	5.76822
Miniopterus schreibersii	5.07077
Miniopterus schreibersii	5.52898
Miniopterus schreibersii	5.37084
Miniopterus schreibersii	5.39109
Miniopterus schreibersii	5.90277
Miniopterus schreibersii	5.42717
Miniopterus schreibersii	5.50448
Miniopterus schreibersii	5.54262
Miniopterus schreibersii	5.73976
Miniopterus schreibersii	5.49134
Miniopterus schreibersii	5.70573
Miniopterus schreibersii	5.83201
Miniopterus schreibersii	6.25025
Miniopterus schreibersii	5.67951
Miniopterus schreibersii	5.64853
Miniopterus schreibersii	6.04232
Miniopterus schreibersii	6.05383
Miniopterus schreibersii	5.31285
Miniopterus schreibersii	5.61893
Miniopterus schreibersii	5.10794
Miniopterus schreibersii	5.42718
Miniopterus schreibersii	4.97713
Miniopterus schreibersii	6.06212
Miniopterus schreibersii	4.91707
Miniopterus schreibersii	5.34088
Miniopterus schreibersii	5.74447
Miniopterus schreibersii	6.16289
Miniopterus schreibersii	5.2406
Miniopterus schreibersii	5.40441
Miniopterus schreibersii	5.72824
Miniopterus schreibersii	5.4419
Miniopterus schreibersii	5.49505
Myotis capaccinii	12.874
Myotis capaccinii	12.1506
Myotis capaccinii	13.1692
Myotis capaccinii	12.2185
Myotis capaccinii	11.7098
Myotis capaccinii	11.5431
Myotis capaccinii	11.8012
Myotis capaccinii	12.2462
Myotis capaccinii	12.2097
Myotis capaccinii	11.1158
Myotis capaccinii	11.4989
Myotis capaccinii	11.2123
Myotis capaccinii	12.7344
Myotis capaccinii	12.2996
Myotis capaccinii	13.1345
Myotis capaccinii	11.9862
Myotis capaccinii	13.9775
Myotis capaccinii	12.7042
Myotis capaccinii	11.4933
Myotis capaccinii	12.5179
Myotis capaccinii	12.1038
Myotis capaccinii	10.9226
Myotis capaccinii	13.5272
Myotis capaccinii	11.5245
Myotis capaccinii	11.5279
Myotis capaccinii	12.4084
Myotis capaccinii	12.5653
Myotis capaccinii	10.972
Myotis capaccinii	12.8892
Myotis capaccinii	13.2087
Myotis capaccinii	13.3319
Myotis capaccinii	12.4767
Myotis capaccinii	12.1286
Myotis capaccinii	13.3168
Myotis capaccinii	13.7742
Myotis capaccinii	12.4231
Myotis capaccinii	11.9165
Myotis capaccinii	10.6384
Myotis capaccinii	12.0907
Myotis capaccinii	10.49
Myotis capaccinii	12.111
Myotis capaccinii	10.1466
Myotis capaccinii	12.5449
Myotis capaccinii	13.375
Myotis capaccinii	12.8663
Myotis capaccinii	12.3679
Myotis capaccinii	12.1347
Myotis capaccinii	13.289
Myotis capaccinii	11.104
Myotis capaccinii	12.089
Myotis daubentonii	13.493
Myotis daubentonii	13.506
Myotis daubentonii	14.196
Myotis daubentonii	13.2505
Myotis daubentonii	13.1052
Myotis daubentonii	12.7404
Myotis daubentonii	12.697
Myotis daubentonii	13.6438
Myotis daubentonii	13.224
Myotis daubentonii	12.2701
Myotis daubentonii	12.1814
Myotis daubentonii	11.9571
Myotis daubentonii	13.6448
Myotis daubentonii	13.3571
Myotis daubentonii	14.0822
Myotis daubentonii	12.6127
Myotis daubentonii	15.266
Myotis daubentonii	13.9616
Myotis daubentonii	11.997
Myotis daubentonii	13.3387
Myotis daubentonii	13.3196
Myotis daubentonii	12.381
Myotis daubentonii	14.7402
Myotis daubentonii	12.6128
Myotis daubentonii	12.8535
Myotis daubentonii	13.395
Myotis daubentonii	13.8773
Myotis daubentonii	12.3264
Myotis daubentonii	13.747
Myotis daubentonii	14.3413
Myotis daubentonii	14.7237
Myotis daubentonii	13.5495
Myotis daubentonii	13.3558
Myotis daubentonii	14.5421
Myotis daubentonii	14.8331
Myotis daubentonii	13.1186
Myotis daubentonii	13.2987
Myotis daubentonii	11.7002
Myotis daubentonii	13.2558
Myotis daubentonii	11.5218
Myotis daubentonii	13.561
Myotis daubentonii	11.0342
Myotis daubentonii	13.5357
Myotis daubentonii	14.5527
Myotis daubentonii	14.496
Myotis daubentonii	13.2577
Myotis daubentonii	12.9145
Myotis daubentonii	14.1804
Myotis daubentonii	12.5198
Myotis daubentonii	13.2082
Myotis emarginatus	8.78985
Myotis emarginatus	8.57226
Myotis emarginatus	9.08244
Myotis emarginatus	8.483
Myotis emarginatus	8.32485
Myotis emarginatus	7.96208
Myotis emarginatus	8.15566
Myotis emarginatus	8.54651
Myotis emarginatus	8.58799
Myotis emarginatus	7.54649
Myotis emarginatus	7.90337
Myotis emarginatus	7.97813
Myotis emarginatus	8.97191
Myotis emarginatus	8.37144
Myotis emarginatus	9.03206
Myotis emarginatus	8.21289
Myotis emarginatus	9.91354
Myotis emarginatus	8.61594
Myotis emarginatus	7.95482
Myotis emarginatus	8.65712
Myotis emarginatus	8.51085
Myotis emarginatus	7.70428
Myotis emarginatus	9.25493
Myotis emarginatus	8.04551
Myotis emarginatus	7.94907
Myotis emarginatus	8.52163
Myotis emarginatus	8.85082
Myotis emarginatus	7.86845
Myotis emarginatus	8.77991
Myotis emarginatus	9.27245
Myotis emarginatus	9.25993
Myotis emarginatus	8.7248
Myotis emarginatus	8.52059
Myotis emarginatus	9.0634
Myotis emarginatus	9.33426
Myotis emarginatus	8.72296
Myotis emarginatus	8.42627
Myotis emarginatus	7.50256
Myotis emarginatus	8.7725
Myotis emarginatus	7.16261
Myotis emarginatus	8.62934
Myotis emarginatus	7.06469
Myotis emarginatus	8.88271
Myotis emarginatus	9.08833
Myotis emarginatus	9.29829
Myotis emarginatus	8.46366
Myotis emarginatus	8.21899
Myotis emarginatus	9.07822
Myotis emarginatus	7.90466
Myotis emarginatus	8.34019
Myotis myotis	12.1066
Myotis myotis	11.8213
Myotis myotis	12.5964
Myotis myotis	11.5208
Myotis myotis	11.4139
Myotis myotis	11.0051
Myotis myotis	10.9858
Myotis myotis	11.9011
Myotis myotis	11.5978
Myotis myotis	11.1177
Myotis myotis	10.6595
Myotis myotis	10.6848
Myotis myotis	11.501
Myotis myotis	11.9841
Myotis myotis	12.4933
Myotis myotis	11.4355
Myotis myotis	12.9291
Myotis myotis	12.3014
Myotis myotis	10.6249
Myotis myotis	11.6576
Myotis myotis	11.8864
Myotis myotis	10.6992
Myotis myotis	12.9379
Myotis myotis	11.1418
Myotis myotis	11.211
Myotis myotis	12.0245
Myotis myotis	12.3651
Myotis myotis	10.4121
Myotis myotis	11.8253
Myotis myotis	12.1513
Myotis myotis	12.8959
Myotis myotis	11.669
Myotis myotis	12.0827
Myotis myotis	12.9247
Myotis myotis	12.8455
Myotis myotis	11.1048
Myotis myotis	11.8093
Myotis myotis	10.1504
Myotis myotis	11.449
Myotis myotis	10.3549
Myotis myotis	12.2985
Myotis myotis	9.96393
Myotis myotis	11.8941
Myotis myotis	12.7419
Myotis myotis	12.2881
Myotis myotis	11.6672
Myotis myotis	11.3357
Myotis myotis	12.3495
Myotis myotis	10.8079
Myotis myotis	12.0299
Rhinolophus euryale	5.4746
Rhinolophus euryale	5.46707
Rhinolophus euryale	5.54748
Rhinolophus euryale	5.35471
Rhinolophus euryale	5.39587
Rhinolophus euryale	5.18123
Rhinolophus euryale	5.27222
Rhinolophus euryale	5.89146
Rhinolophus euryale	5.38639
Rhinolophus euryale	5.14526
Rhinolophus euryale	5.02441
Rhinolophus euryale	4.81796
Rhinolophus euryale	5.45271
Rhinolophus euryale	5.51912
Rhinolophus euryale	5.65267
Rhinolophus euryale	5.15857
Rhinolophus euryale	5.96506
Rhinolophus euryale	5.62896
Rhinolophus euryale	5.0549
Rhinolophus euryale	5.38243
Rhinolophus euryale	5.19804
Rhinolophus euryale	5.18419
Rhinolophus euryale	5.81061
Rhinolophus euryale	5.38373
Rhinolophus euryale	5.34203
Rhinolophus euryale	5.44298
Rhinolophus euryale	5.62364
Rhinolophus euryale	5.3098
Rhinolophus euryale	5.57359
Rhinolophus euryale	5.69828
Rhinolophus euryale	6.04711
Rhinolophus euryale	5.43102
Rhinolophus euryale	5.45229
Rhinolophus euryale	5.91199
Rhinolophus euryale	5.97563
Rhinolophus euryale	5.26818
Rhinolophus euryale	5.46558
Rhinolophus euryale	5.00281
Rhinolophus euryale	5.27552
Rhinolophus euryale	4.91819
Rhinolophus euryale	5.81297
Rhinolophus euryale	4.85076
Rhinolophus euryale	5.26446
Rhinolophus euryale	5.72841
Rhinolophus euryale	5.80109
Rhinolophus euryale	5.1505
Rhinolophus euryale	5.35053
Rhinolophus euryale	5.64297
Rhinolophus euryale	5.23337
Rhinolophus euryale	5.43304
Rhinolophus ferrumequinum	10.6238
Rhinolophus ferrumequinum	10.4221
Rhinolophus ferrumequinum	11.1633
Rhinolophus ferrumequinum	10.3673
Rhinolophus ferrumequinum	10.2802
Rhinolophus ferrumequinum	9.7723
Rhinolophus ferrumequinum	9.9437
Rhinolophus ferrumequinum	10.7126
Rhinolophus ferrumequinum	10.4273
Rhinolophus ferrumequinum	9.29203
Rhinolophus ferrumequinum	9.57502
Rhinolophus ferrumequinum	9.46349
Rhinolophus ferrumequinum	10.8012
Rhinolophus ferrumequinum	10.4554
Rhinolophus ferrumequinum	11.1379
Rhinolophus ferrumequinum	10.0041
Rhinolophus ferrumequinum	11.8397
Rhinolophus ferrumequinum	10.4773
Rhinolophus ferrumequinum	9.60222
Rhinolophus ferrumequinum	10.4725
Rhinolophus ferrumequinum	10.0509
Rhinolophus ferrumequinum	9.60455
Rhinolophus ferrumequinum	11.1775
Rhinolophus ferrumequinum	9.99655
Rhinolophus ferrumequinum	10.0113
Rhinolophus ferrumequinum	10.4414
Rhinolophus ferrumequinum	10.9274
Rhinolophus ferrumequinum	9.79646
Rhinolophus ferrumequinum	10.7885
Rhinolophus ferrumequinum	11.2365
Rhinolophus ferrumequinum	11.4209
Rhinolophus ferrumequinum	10.5332
Rhinolophus ferrumequinum	10.504
Rhinolophus ferrumequinum	11.3158
Rhinolophus ferrumequinum	11.4662
Rhinolophus ferrumequinum	10.3216
Rhinolophus ferrumequinum	10.3248
Rhinolophus ferrumequinum	9.30783
Rhinolophus ferrumequinum	10.3159
Rhinolophus ferrumequinum	8.67376
Rhinolophus ferrumequinum	10.7384
Rhinolophus ferrumequinum	8.54087
Rhinolophus ferrumequinum	10.4913
Rhinolophus ferrumequinum	10.9244
Rhinolophus ferrumequinum	11.2692
Rhinolophus ferrumequinum	10.03
Rhinolophus ferrumequinum	10.2491
Rhinolophus ferrumequinum	11.0836
Rhinolophus ferrumequinum	9.83771
Rhinolophus ferrumequinum	10.1155
Incidence-based dRER iterations
Miniopterus schreibersii	9.6052
Miniopterus schreibersii	9.52658
Miniopterus schreibersii	10.157
Miniopterus schreibersii	9.62701
Miniopterus schreibersii	9.80293
Miniopterus schreibersii	8.93779
Miniopterus schreibersii	9.14002
Miniopterus schreibersii	10.6306
Miniopterus schreibersii	9.40711
Miniopterus schreibersii	8.85852
Miniopterus schreibersii	8.59061
Miniopterus schreibersii	8.26301
Miniopterus schreibersii	9.47269
Miniopterus schreibersii	9.72589
Miniopterus schreibersii	10.0642
Miniopterus schreibersii	8.76878
Miniopterus schreibersii	11.0191
Miniopterus schreibersii	10.0011
Miniopterus schreibersii	8.53685
Miniopterus schreibersii	9.57948
Miniopterus schreibersii	9.12057
Miniopterus schreibersii	8.88863
Miniopterus schreibersii	10.2938
Miniopterus schreibersii	9.26528
Miniopterus schreibersii	9.252
Miniopterus schreibersii	9.53406
Miniopterus schreibersii	9.9343
Miniopterus schreibersii	9.26494
Miniopterus schreibersii	9.8967
Miniopterus schreibersii	10.1852
Miniopterus schreibersii	11.0193
Miniopterus schreibersii	9.81463
Miniopterus schreibersii	9.66404
Miniopterus schreibersii	10.6395
Miniopterus schreibersii	10.7476
Miniopterus schreibersii	9.00292
Miniopterus schreibersii	9.48334
Miniopterus schreibersii	8.52351
Miniopterus schreibersii	9.24517
Miniopterus schreibersii	8.31844
Miniopterus schreibersii	10.5054
Miniopterus schreibersii	7.95484
Miniopterus schreibersii	9.12337
Miniopterus schreibersii	10.1303
Miniopterus schreibersii	10.8058
Miniopterus schreibersii	8.85784
Miniopterus schreibersii	9.23692
Miniopterus schreibersii	10.0389
Miniopterus schreibersii	9.2443
Miniopterus schreibersii	9.39929
Myotis capaccinii	20.3482
Myotis capaccinii	19.0829
Myotis capaccinii	21.1343
Myotis capaccinii	19.3923
Myotis capaccinii	18.5577
Myotis capaccinii	18.1858
Myotis capaccinii	18.3821
Myotis capaccinii	19.7305
Myotis capaccinii	19.1145
Myotis capaccinii	17.1768
Myotis capaccinii	17.7136
Myotis capaccinii	17.0902
Myotis capaccinii	19.9293
Myotis capaccinii	19.4363
Myotis capaccinii	20.9091
Myotis capaccinii	18.3888
Myotis capaccinii	22.6678
Myotis capaccinii	20.1278
Myotis capaccinii	17.5096
Myotis capaccinii	19.7678
Myotis capaccinii	19.1016
Myotis capaccinii	16.8964
Myotis capaccinii	21.782
Myotis capaccinii	18.1094
Myotis capaccinii	18.0942
Myotis capaccinii	19.3977
Myotis capaccinii	20.0655
Myotis capaccinii	17.3759
Myotis capaccinii	20.4532
Myotis capaccinii	21.079
Myotis capaccinii	21.4833
Myotis capaccinii	19.9972
Myotis capaccinii	19.1538
Myotis capaccinii	21.3529
Myotis capaccinii	22.3399
Myotis capaccinii	19.3149
Myotis capaccinii	18.7424
Myotis capaccinii	16.4542
Myotis capaccinii	19.0139
Myotis capaccinii	16.0261
Myotis capaccinii	19.4143
Myotis capaccinii	15.2816
Myotis capaccinii	19.6454
Myotis capaccinii	21.1688
Myotis capaccinii	21.024
Myotis capaccinii	19.0409
Myotis capaccinii	19.022
Myotis capaccinii	21.3097
Myotis capaccinii	17.4333
Myotis capaccinii	18.9753
Myotis daubentonii	22.1337
Myotis daubentonii	21.4789
Myotis daubentonii	23.5208
Myotis daubentonii	20.8196
Myotis daubentonii	20.6234
Myotis daubentonii	19.6756
Myotis daubentonii	20.0934
Myotis daubentonii	21.8853
Myotis daubentonii	21.3244
Myotis daubentonii	19.084
Myotis daubentonii	19.3707
Myotis daubentonii	18.5542
Myotis daubentonii	22.0389
Myotis daubentonii	21.5946
Myotis daubentonii	23.2274
Myotis daubentonii	20.2908
Myotis daubentonii	25.08
Myotis daubentonii	22.1566
Myotis daubentonii	18.9103
Myotis daubentonii	21.9142
Myotis daubentonii	21.064
Myotis daubentonii	19.0097
Myotis daubentonii	24.2838
Myotis daubentonii	20.1926
Myotis daubentonii	20.2794
Myotis daubentonii	21.5604
Myotis daubentonii	22.6839
Myotis daubentonii	19.4793
Myotis daubentonii	22.422
Myotis daubentonii	23.61
Myotis daubentonii	24.1857
Myotis daubentonii	21.7519
Myotis daubentonii	21.6177
Myotis daubentonii	23.8601
Myotis daubentonii	24.4389
Myotis daubentonii	21.0578
Myotis daubentonii	21.2698
Myotis daubentonii	18.0233
Myotis daubentonii	21.0536
Myotis daubentonii	17.5256
Myotis daubentonii	22.1058
Myotis daubentonii	16.7498
Myotis daubentonii	21.6484
Myotis daubentonii	23.611
Myotis daubentonii	23.4313
Myotis daubentonii	21.059
Myotis daubentonii	20.5912
Myotis daubentonii	23.0868
Myotis daubentonii	19.6653
Myotis daubentonii	21.2942
Myotis emarginatus	13.0398
Myotis emarginatus	12.7624
Myotis emarginatus	13.7509
Myotis emarginatus	12.1356
Myotis emarginatus	12.0943
Myotis emarginatus	11.5804
Myotis emarginatus	12.1302
Myotis emarginatus	12.6812
Myotis emarginatus	12.7604
Myotis emarginatus	11.0564
Myotis emarginatus	11.7641
Myotis emarginatus	11.7083
Myotis emarginatus	13.3365
Myotis emarginatus	12.7304
Myotis emarginatus	13.628
Myotis emarginatus	12.2537
Myotis emarginatus	14.6633
Myotis emarginatus	12.7492
Myotis emarginatus	11.7693
Myotis emarginatus	12.9384
Myotis emarginatus	12.6506
Myotis emarginatus	11.2658
Myotis emarginatus	14.0118
Myotis emarginatus	11.8909
Myotis emarginatus	11.915
Myotis emarginatus	12.7391
Myotis emarginatus	13.145
Myotis emarginatus	11.5501
Myotis emarginatus	13.2169
Myotis emarginatus	13.7192
Myotis emarginatus	14.0047
Myotis emarginatus	12.7773
Myotis emarginatus	12.829
Myotis emarginatus	13.4421
Myotis emarginatus	14.0423
Myotis emarginatus	12.7765
Myotis emarginatus	12.7656
Myotis emarginatus	10.6922
Myotis emarginatus	12.7925
Myotis emarginatus	10.3244
Myotis emarginatus	12.9396
Myotis emarginatus	10.2566
Myotis emarginatus	13.2352
Myotis emarginatus	13.7809
Myotis emarginatus	13.6963
Myotis emarginatus	12.7622
Myotis emarginatus	12.1864
Myotis emarginatus	13.516
Myotis emarginatus	11.4119
Myotis emarginatus	12.5089
Myotis myotis	14.2569
Myotis myotis	14.1627
Myotis myotis	15.2194
Myotis myotis	13.9679
Myotis myotis	14.27
Myotis myotis	13.0428
Myotis myotis	12.9877
Myotis myotis	14.7678
Myotis myotis	13.7535
Myotis myotis	13.4797
Myotis myotis	12.3599
Myotis myotis	12.1898
Myotis myotis	13.5424
Myotis myotis	14.451
Myotis myotis	14.7779
Myotis myotis	13.267
Myotis myotis	16.0607
Myotis myotis	14.9836
Myotis myotis	12.3619
Myotis myotis	14.1803
Myotis myotis	14.0499
Myotis myotis	12.8565
Myotis myotis	15.6713
Myotis myotis	13.2252
Myotis myotis	13.4262
Myotis myotis	14.1198
Myotis myotis	14.5076
Myotis myotis	12.5832
Myotis myotis	14.0384
Myotis myotis	14.5718
Myotis myotis	15.9132
Myotis myotis	14.1706
Myotis myotis	14.2014
Myotis myotis	15.6428
Myotis myotis	15.447
Myotis myotis	12.9472
Myotis myotis	14.0881
Myotis myotis	11.8033
Myotis myotis	13.5046
Myotis myotis	12.351
Myotis myotis	15.0768
Myotis myotis	11.6129
Myotis myotis	13.935
Myotis myotis	15.303
Myotis myotis	15.491
Myotis myotis	13.5813
Myotis myotis	13.3294
Myotis myotis	14.6411
Myotis myotis	12.9366
Myotis myotis	14.4146
Rhinolophus euryale	9.75663
Rhinolophus euryale	9.64167
Rhinolophus euryale	10.2134
Rhinolophus euryale	9.69222
Rhinolophus euryale	9.79135
Rhinolophus euryale	9.12277
Rhinolophus euryale	9.23182
Rhinolophus euryale	10.7196
Rhinolophus euryale	9.48849
Rhinolophus euryale	9.08651
Rhinolophus euryale	8.71828
Rhinolophus euryale	8.31543
Rhinolophus euryale	9.61786
Rhinolophus euryale	9.87666
Rhinolophus euryale	10.1962
Rhinolophus euryale	9.00031
Rhinolophus euryale	10.997
Rhinolophus euryale	10.1148
Rhinolophus euryale	8.66875
Rhinolophus euryale	9.65775
Rhinolophus euryale	9.26119
Rhinolophus euryale	9.03194
Rhinolophus euryale	10.4915
Rhinolophus euryale	9.47408
Rhinolophus euryale	9.41432
Rhinolophus euryale	9.641
Rhinolophus euryale	9.99408
Rhinolophus euryale	9.37987
Rhinolophus euryale	9.93133
Rhinolophus euryale	10.2315
Rhinolophus euryale	11.0993
Rhinolophus euryale	9.82155
Rhinolophus euryale	9.63216
Rhinolophus euryale	10.7852
Rhinolophus euryale	10.8288
Rhinolophus euryale	9.15651
Rhinolophus euryale	9.63815
Rhinolophus euryale	8.63931
Rhinolophus euryale	9.27228
Rhinolophus euryale	8.50012
Rhinolophus euryale	10.5581
Rhinolophus euryale	8.22568
Rhinolophus euryale	9.26786
Rhinolophus euryale	10.3106
Rhinolophus euryale	10.7826
Rhinolophus euryale	9.06975
Rhinolophus euryale	9.41233
Rhinolophus euryale	10.1353
Rhinolophus euryale	9.30675
Rhinolophus euryale	9.60046
Rhinolophus ferrumequinum	17.1933
Rhinolophus ferrumequinum	16.5751
Rhinolophus ferrumequinum	18.3737
Rhinolophus ferrumequinum	16.8739
Rhinolophus ferrumequinum	16.7913
Rhinolophus ferrumequinum	15.7671
Rhinolophus ferrumequinum	15.8126
Rhinolophus ferrumequinum	17.8619
Rhinolophus ferrumequinum	16.6785
Rhinolophus ferrumequinum	14.9589
Rhinolophus ferrumequinum	15.1315
Rhinolophus ferrumequinum	14.5053
Rhinolophus ferrumequinum	17.1653
Rhinolophus ferrumequinum	17.131
Rhinolophus ferrumequinum	18.0742
Rhinolophus ferrumequinum	15.8672
Rhinolophus ferrumequinum	19.5221
Rhinolophus ferrumequinum	17.155
Rhinolophus ferrumequinum	14.9882
Rhinolophus ferrumequinum	17.2115
Rhinolophus ferrumequinum	16.0233
Rhinolophus ferrumequinum	15.1932
Rhinolophus ferrumequinum	18.2738
Rhinolophus ferrumequinum	16.1935
Rhinolophus ferrumequinum	16.2121
Rhinolophus ferrumequinum	16.8707
Rhinolophus ferrumequinum	17.6994
Rhinolophus ferrumequinum	15.8876
Rhinolophus ferrumequinum	17.3941
Rhinolophus ferrumequinum	18.2394
Rhinolophus ferrumequinum	19.061
Rhinolophus ferrumequinum	17.2195
Rhinolophus ferrumequinum	16.8812
Rhinolophus ferrumequinum	18.8743
Rhinolophus ferrumequinum	18.9424
Rhinolophus ferrumequinum	16.2706
Rhinolophus ferrumequinum	16.5366
Rhinolophus ferrumequinum	14.681
Rhinolophus ferrumequinum	16.3763
Rhinolophus ferrumequinum	13.8111
Rhinolophus ferrumequinum	17.807
Rhinolophus ferrumequinum	13.3691
Rhinolophus ferrumequinum	16.6807
Rhinolophus ferrumequinum	17.8589
Rhinolophus ferrumequinum	18.6405
Rhinolophus ferrumequinum	15.8291
Rhinolophus ferrumequinum	16.4105
Rhinolophus ferrumequinum	17.7678
Rhinolophus ferrumequinum	15.8455
Rhinolophus ferrumequinum	16.3456

## Sheet: Figure 2h
Figure 2h. Recognised area vs potential area
Area expressed in km2
	Recognised area	Potential area
Miniopterus schreibersii	3.45	2.73
Myotis capaccinii	1.15	1.31
Myotis daubentonii	5.53	9.84
Myotis emarginatus	3.27	3.65
Myotis myotis	3.87	3.81
Rhinolophus euryale	2.52	2.42
Rhinolophus ferrumequinum	3.45	2.79

## Sheet: Figure 2i
Figure 2i. Recognised area vs distribution homogeneity
Area expressed in km2. Homogeneity expressed in 0-1 normalised index.
	Recognised area	Distribution homogeneity
Miniopterus schreibersii	3.45	0.578417
Myotis capaccinii	1.15	0.722065
Myotis daubentonii	5.53	0.829426
Myotis emarginatus	3.27	0.616667
Myotis myotis	3.87	0.638506
Rhinolophus euryale	2.52	0.55818
Rhinolophus ferrumequinum	3.45	0.616683

## Sheet: Figure 2j
Figure 2j. Dietary diversity dRER vs. Recognised area
Diversity expressed in effective number of prey lineages. Area expressed in km2.
	dRER	dRER SE	Recognised area
Miniopterus schreibersii	9.5421	0.141027	3.45
Myotis capaccinii	19.2639	0.328978	1.15
Myotis daubentonii	21.3278	0.374406	5.53
Myotis emarginatus	12.6076	0.192964	3.27
Myotis myotis	13.9505	0.22164	3.87
Rhinolophus euryale	9.65602	0.13539	2.52
Rhinolophus ferrumequinum	16.7367	0.272322	3.45

## Sheet: Figure 2k
Figure 2k. Dietary diversity dR vs. Distribution homogeneity
Diversity expressed in effective number of preys. Homogeneity expressed in 0-1 normalised index.
	dR	Distribution homogeneity
Miniopterus schreibersii	598	0.578417
Myotis capaccinii	453.5	0.722065
Myotis daubentonii	423.5	0.829426
Myotis emarginatus	182.5	0.616667
Myotis myotis	557	0.638506
Rhinolophus euryale	439.5	0.55818
Rhinolophus ferrumequinum	450.5	0.616683

## Sheet: Figure 2l
Figure 2l. Dietary diversity dRER vs. Distribution homogeneity
Diversity expressed in effective number of prey lineages. Homogeneity expressed in 0-1 normalised index.
	dRER	dRER SE	Distribution homogeneity
Miniopterus schreibersii	9.5421	0.141027	0.578417
Myotis capaccinii	19.2639	0.328978	0.722065
Myotis daubentonii	21.3278	0.374406	0.829426
Myotis emarginatus	12.6076	0.192964	0.616667
Myotis myotis	13.9505	0.22164	0.638506
Rhinolophus euryale	9.65602	0.13539	0.55818
Rhinolophus ferrumequinum	16.7367	0.272322	0.616683

## Sheet: Figure 3a
Figure 3A. Gamma dietary diversity dRER vs. Alpha dietary diversity dRER
Diversity expressed in effective number of prey lineages. Gamma referes to species-level, alpha refers to individual level
	Gamma dRER	Alpha dRER
Miniopterus schreibersii	9.5421	1.52871
Myotis capaccinii	19.2639	1.38388
Myotis daubentonii	21.3278	1.63942
Myotis emarginatus	12.6076	1.33024
Myotis myotis	13.9505	1.6173
Rhinolophus euryale	9.65602	1.49714
Rhinolophus ferrumequinum	16.7367	1.45782

## Sheet: Figure 3b
Figure 3B. Dietary diversity dRER vs. Prey turnover
Diversity expressed in effective number of prey lineages. Prey turnover expressed in normalised 0-1 values.
	dRER	Turnover
Miniopterus schreibersii	9.5421	0.963517
Myotis capaccinii	19.2639	0.983083
Myotis daubentonii	21.3278	0.978749
Myotis emarginatus	12.6076	0.966357
Myotis myotis	13.9505	0.972269
Rhinolophus euryale	9.65602	0.955707
Rhinolophus ferrumequinum	16.7367	0.980263

## Sheet: Figure 3c
Figure 3C. Prey turnover vs. Distribution homogeneity
Prey turnover and distribution homogeneity expressed in normalised 0-1 values.
	Distribution homogeneity	Turnover
Miniopterus schreibersii	0.578417	0.963517
Myotis capaccinii	0.722065	0.983083
Myotis daubentonii	0.829426	0.978749
Myotis emarginatus	0.616667	0.966357
Myotis myotis	0.638506	0.972269
Rhinolophus euryale	0.55818	0.955707
Rhinolophus ferrumequinum	0.616683	0.980263

[truncated: 1 more sheets: Figure 3d]
