# Supplementary material for: DNA metabarcoding and spatial modelling link diet diversification with distribution homogeneity in European bats
Source: Nat Commun. 2020 Mar 2;11:1154. doi: 10.1038/s41467-020-14961-2 (PMC7052159; doi:10.1038/s41467-020-14961-2)
Supplement: Supplementary file 4 — Source data [file 41467_2020_14961_MOESM4_ESM.zip › roosting.csv]

Caves	Buildings	Trees	Crevice
Miniopterus schreibersii	8	2	0	0
Myotis daubentonii	0	0.5	8.75	0.5
Myotis capaccinii	9.5	0.5	0	0
Myotis emarginatus	4	5.666666667	0.3333333333	0
Myotis myotis	7	2	0	1
Rhinolophus euryale	8.5	1.5	0	0
Rhinolophus ferrumequinum	6	4	0	0
