# Supplementary material for: DNA metabarcoding and spatial modelling link diet diversification with distribution homogeneity in European bats
Source: Nat Commun. 2020 Mar 2;11:1154. doi: 10.1038/s41467-020-14961-2 (PMC7052159; doi:10.1038/s41467-020-14961-2)
Supplement: Supplementary file 4 — Source data [file 41467_2020_14961_MOESM4_ESM.zip › zeale.50.trees]

((((((OTU334:0.07928827899,OTU530:0.07928827899):0.04072580489,(OTU1948:0.04614838743,(OTU944:0.02246374642,OTU2775:0.02246374642):0.02368464101):0.07386569646):0.1739350648,((OTU1309:0.1894342156,(((OTU1970:0.139785375,OTU754:0.139785375):0.04355387445,((((OTU92:0.04300263971,(OTU3063:0.01594729131,OTU2514:0.01594729131):0.0270553484):0.05787068856,((OTU3097:0.03264618247,OTU2540:0.03264618247):0.01912434686,(OTU959:0.03856279805,OTU168:0.03856279805):0.01320773128):0.04910279895):0.04775227927,(((OTU1373:0.03113814757,OTU1871:0.03113814757):0.05352219812,((OTU1787:0.02472729331,OTU786:0.02472729331):0.01066851013,OTU1509:0.03539580344):0.04926454226):0.02524595074,((OTU3855:0.05675170682,(OTU450:0.05110546076,((OTU574:0.02015383341,OTU2140:0.02015383341):0.01472619181,OTU700:0.03488002522):0.01622543554):0.005646246055):0.01613236652,(OTU2460:0.03212488402,OTU1242:0.03212488402):0.04075918932):0.03702222309):0.03871931112):0.01728474368,((((OTU358:0.0388775806,(OTU72:0.02075755055,OTU836:0.02075755055):0.01812003004):0.04339027098,(OTU806:0.05859672244,OTU1630:0.05859672244):0.02367112913):0.03048566755,(((OTU219:0.01226064354,OTU1914:0.01226064354):0.03493900955,OTU615:0.04719965309):0.02049665584,(OTU454:0.05320936142,OTU1101:0.05320936142):0.01448694751):0.04505721019):0.02231277061,(OTU2188:0.1069562301,(OTU54:0.08508759398,OTU338:0.08508759398):0.02186863612):0.02811005963):0.0308440615):0.01742889822):0.002217796437,(((OTU1527:0.08477367725,OTU136:0.08477367725):0.02876543482,OTU239:0.1135391121):0.0263375381,((OTU1717:0.05730053082,OTU1791:0.05730053082):0.01656070526,OTU1541:0.07386123608):0.06601541409):0.04568039572):0.003877169688):0.09890802433,((((OTU1492:0.09251114776,(OTU1127:0.06898258392,(OTU302:0.04884436738,OTU55:0.04884436738):0.02013821654):0.02352856384):0.08093419301,(((((OTU181:0.02381998591,OTU3827:0.02381998591):0.03009908927,OTU2391:0.05391907518):0.03188194024,(OTU409:0.05214143144,(OTU1537:0.03725427168,OTU992:0.03725427168):0.01488715976):0.03365958398):0.03270814823,(OTU1569:0.09807673981,((OTU2573:0.007820132341,OTU544:0.007820132341):0.0194970192,(OTU3064:0.005689413003,OTU522:0.005689413003):0.02162773854):0.07075958827):0.02043242384):0.01590840458,((OTU2774:0.02186348368,OTU357:0.02186348368):0.08528251696,(((OTU2578:0.03331450626,(OTU2706:0.01346946463,OTU2398:0.01346946463):0.01984504163):0.01544581712,(OTU269:0.02681092008,OTU2492:0.02681092008):0.0219494033):0.05769251642,(OTU1205:0.05451277065,(OTU598:0.024435597,OTU472:0.024435597):0.03007717365):0.05194006915):0.0006931608336):0.0272715676):0.03902777253):0.05183973301,((((OTU784:0.0709844458,OTU857:0.0709844458):0.04472667,(((OTU3214:0.0467036606,OTU3946:0.0467036606):0.0022121413,((OTU3264:0.0284540337,OTU4141:0.0284540337):0.01613806863,OTU412:0.04459210233):0.004323699569):0.01600896949,((OTU2286:0.05269557713,(OTU898:0.03015366529,(OTU1719:0.02544628059,OTU2118:0.02544628059):0.004707384703):0.02254191183):0.008076573343,(OTU3431:0.03605955101,(OTU2413:0.0284382076,OTU709:0.0284382076):0.007621343417):0.02471259946):0.00415262092):0.05078634441):0.002526905099,((OTU1126:0.09233033989,(OTU713:0.09040360143,(OTU2397:0.03186186964,OTU2187:0.03186186964):0.05854173179):0.001926738461):0.01239667081,OTU698:0.1047270107):0.0135110102):0.06300314666,(((OTU656:0.04879039921,OTU2141:0.04879039921):0.004746172292,(OTU2976:0.02309016532,OTU416:0.02309016532):0.03044640618):0.05576283191,(OTU493:0.02839113612,OTU2386:0.02839113612):0.0809082673):0.07194176415):0.04404390622):0.05680104136,((OTU860:0.1364348607,(OTU188:0.06039622561,(OTU2420:0.05690376946,(OTU2371:0.03548162084,OTU2895:0.03548162084):0.02142214862):0.003492456143):0.07603863513):0.07771022853,(OTU907:0.1865773245,((OTU1045:0.02448720452,OTU2392:0.02448720452):0.09337978409,((OTU1894:0.05880817054,OTU915:0.05880817054):0.05018645189,(OTU1499:0.08594311834,OTU1650:0.08594311834):0.02305150409):0.008872366184):0.06871033594):0.02756776472):0.06794102587):0.006256124759):0.005606908788):0.02489149001,((((OTU1090:0.01688209455,OTU2060:0.01688209455):0.08966942623,((OTU286:0.02705466243,(OTU2558:0.01526926091,OTU550:0.01526926091):0.01178540152):0.0005160789549,OTU970:0.02757074139):0.07898077939):0.01999602758,OTU1474:0.1265475484):0.09653906625,(((OTU816:0.08369789304,(OTU553:0.02367069027,OTU844:0.02367069027):0.06002720276):0.006848153339,((OTU1925:0.03980570405,(OTU2798:0.0273167706,((OTU1342:0.02107781306,OTU587:0.02107781306):0.003313197157,OTU330:0.02439101022):0.002925760377):0.01248893346):0.04995554237,OTU1186:0.08976124642):0.0007847999551):0.03908090062,((OTU644:0.09815470735,((OTU1981:0.04715507911,OTU694:0.04715507911):0.04089762561,(OTU2215:0.07383746094,(((OTU2161:0.02257129262,(OTU180:0.0147991596,OTU2177:0.0147991596):0.007772133017):0.005514305109,(OTU758:0.01227626362,OTU1538:0.01227626362):0.0158093341):0.02909686674,OTU1405:0.05718246446):0.01665499647):0.01421524378):0.01010200264):0.002816323977,OTU432:0.1009710313):0.02865591567):0.0934596676):0.0957540241):0.01410193446,(((((((OTU494:0.09539726215,((OTU2337:0.03374941251,((OTU1273:0.007049398965,OTU64:0.007049398965):0.006846304906,OTU1946:0.01389570387):0.01985370863):0.003734126973,OTU1531:0.03748353948):0.05791372267):0.01466487385,(OTU1883:0.0101203408,OTU488:0.0101203408):0.0999417952):0.09136060243,(OTU1270:0.1263695411,OTU428:0.1263695411):0.07505319731):0.06566735378,((OTU96:0.1535601526,(OTU705:0.0149879459,OTU2041:0.0149879459):0.1385722067):0.06594099812,(((OTU1664:0.01312365793,OTU809:0.01312365793):0.007260925124,OTU1306:0.02038458305):0.04097264837,((OTU2925:0.009577500132,OTU619:0.009577500132):0.05003711992,((((OTU3149:0.02142978121,OTU3250:0.02142978121):0.01091236691,(OTU750:0.01825966399,OTU570:0.01825966399):0.01408248413):0.001588671134,(OTU3842:0.02736235273,(OTU887:0.01345807274,(OTU845:0.009791272422,OTU3251:0.009791272422):0.003666800317):0.01390427999):0.006568466525):0.007723712708,OTU2570:0.04165453196):0.01796008809):0.001742611376):0.1581439193):0.04758894146):0.01650483175,(((OTU3950:0.01069349193,OTU324:0.01069349193):0.0598266384,OTU276:0.07052013033):0.05928645182,((OTU647:0.02125818794,OTU4542:0.02125818794):0.09738221769,OTU437:0.1186404056):0.01116617651):0.1537883418):0.007524232454,(OTU928:0.1629433469,OTU1008:0.1629433469):0.1281758095):0.007389840761,((((((OTU1631:0.08960627438,OTU761:0.08960627438):0.06541587118,(((OTU369:0.06780781792,OTU797:0.06780781792):0.03281001089,(OTU2693:0.02638266667,OTU469:0.02638266667):0.07423516214):0.02609216088,OTU419:0.1267099897):0.02831215587):0.01011610364,(((OTU1994:0.07711923969,(OTU247:0.0682483767,OTU578:0.0682483767):0.008870862983):0.02818832797,(OTU592:0.0273627868,OTU5091:0.0273627868):0.07794478086):0.03486241455,OTU1730:0.1401699822):0.02496826699):0.03762187567,OTU1325:0.2027601249):0.02630832792,(((OTU1455:0.07176525438,OTU1069:0.07176525438):0.06667734177,((OTU379:0.02097134174,OTU2922:0.02097134174):0.1146619653,((OTU2127:0.09210230105,((OTU3589:0.03379981502,((OTU3462:0.01254478329,OTU196:0.01254478329):0.01857344101,OTU4214:0.0311182243):0.002681590718):0.05400128981,((OTU1102:0.06746228987,OTU847:0.06746228987):0.005268344879,(((OTU525:0.0238945022,OTU295:0.0238945022):0.03587322501,(((OTU971:0.03076826148,OTU900:0.03076826148):0.002237078155,((OTU3154:0.01203870608,OTU1440:0.01203870608):0.01596167729,OTU91:0.02800038337):0.005004956269):0.006016548556,(OTU996:0.03376810622,((OTU658:0.01241953117,(OTU2090:0.01092924171,OTU1505:0.01092924171):0.001490289459):0.005695114009,OTU4015:0.01811464518):0.01565346104):0.005253781972):0.02074583902):0.005683603836,(OTU749:0.04981658858,OTU1382:0.04981658858):0.01563474246):0.007279303709):0.01507047008):0.004301196221):0.02257204532,OTU139:0.1146743464):0.02095896066):0.002809289122):0.04207347952,OTU1051:0.1805160757):0.04855237712):0.01783448724,((OTU1003:0.0893419425,(((OTU69:0.004051441441,OTU2432:0.004051441441):0.0514262195,(OTU75:0.008731471494,OTU1971:0.008731471494):0.04674618945):0.02166898506,(OTU3242:0.02169766461,OTU293:0.02169766461):0.05544898139):0.0121952965):0.08992754799,(OTU1024:0.1003990292,OTU2904:0.1003990292):0.07887046129):0.06763344954):0.05160605715):0.03443357598):0.01176688962,(((((((OTU1044:0.09587729,((OTU523:0.04060485711,OTU52:0.04060485711):0.01930899871,OTU1991:0.05991385582):0.03596343418):0.1517250761,(((((OTU2369:0.04432246922,OTU2955:0.04432246922):0.05455385268,OTU665:0.09887632189):0.01121404213,OTU557:0.110090364):0.0742032942,((((OTU1867:0.01359295448,OTU2842:0.01359295448):0.02397913983,OTU2841:0.03757209431):0.02067492158,OTU1844:0.05824701589):0.01020243812,((OTU1052:0.03600645801,OTU4592:0.03600645801):0.01261340569,(OTU3129:0.04678732096,((OTU775:0.01208409051,OTU410:0.01208409051):0.007608042291,(OTU15:0.01197309508,OTU953:0.01197309508):0.00771903772):0.02709518816):0.00183254274):0.01982959032):0.1158442042):0.03510776903,((OTU1234:0.05851405402,OTU651:0.05851405402):0.06540088665,((OTU765:0.04182629213,OTU2335:0.04182629213):0.0319211432,OTU2503:0.07374743533):0.05016750534):0.09548648658):0.02820093888):0.01215216572,(((((OTU1139:0.1320574275,((OTU1454:0.03212655559,(OTU3794:0.01635658679,(OTU2551:0.01099877805,OTU703:0.01099877805):0.005357808742):0.0157699688):0.01820699658,OTU3034:0.05033355217):0.08172387534):0.002912223289,((OTU1356:0.09097432103,((OTU872:0.03108272724,(OTU4127:0.02841383105,OTU4810:0.02841383105):0.002668896185):0.007394901983,OTU1389:0.03847762922):0.0524966918):0.02124990185,((OTU1842:0.08845054459,(OTU931:0.03873778856,(OTU5025:0.03789621941,OTU3197:0.03789621941):0.0008415691545):0.04971275603):0.004173051999,(((OTU1323:0.02530139973,OTU3966:0.02530139973):0.003827927502,OTU3940:0.02912932723):0.05027449635,(OTU2831:0.07433268095,((OTU1782:0.05042125233,OTU2481:0.05042125233):0.0154915298,OTU1973:0.06591278214):0.008419898816):0.005071142625):0.01321977301):0.01960062628):0.02274542792):0.02495136178,(OTU2877:0.1317634544,((OTU229:0.05100853781,OTU1958:0.05100853781):0.03659775497,(OTU2662:0.04396508116,OTU2616:0.04396508116):0.04364121162):0.0441571616):0.0281575582):0.01191661478,(((OTU2360:0.03760288948,OTU2769:0.03760288948):0.02024471557,((OTU1266:0.02346183787,(OTU934:0.0234606773,OTU4125:0.0234606773):1.160578855e-06):0.02748958207,((OTU1265:0.03108231512,(OTU815:0.0146816369,OTU2962:0.0146816369):0.01640067822):0.00385327958,(OTU3661:0.003637998516,OTU669:0.003637998516):0.03129759618):0.01601582525):0.006896185103):0.01596423214,OTU1424:0.07381183719):0.09802579017):0.01690294104,((OTU724:0.05832470104,OTU846:0.05832470104):0.1203708701,(((OTU2057:0.02785662972,OTU3114:0.02785662972):0.06507319758,(OTU2158:0.07946430756,((OTU3965:0.03833754963,(OTU2562:0.0319556499,OTU4372:0.0319556499):0.006381899738):0.03782516623,((((OTU3811:0.04399877421,((OTU117:0.01054628885,OTU2844:0.01054628885):0.02841245951,(OTU3546:0.03453779565,(OTU298:0.02863065602,(((OTU2632:0.005046908619,OTU59:0.005046908619):0.009500361901,((OTU801:0.007277131659,OTU1857:0.007277131659):0.00267131991,OTU1647:0.009948451569):0.004598818952):0.004455992203,OTU1446:0.01900326272):0.009627393298):0.005907139631):0.004420952707):0.005040025848):0.006020383465,(OTU1070:0.00658181642,OTU1993:0.00658181642):0.04343734125):0.008963432891,(OTU2038:0.02996690997,OTU687:0.02996690997):0.02901568059):0.006589214754,((OTU1975:0.03659161065,((OTU2679:0.008061327175,OTU1646:0.008061327175):0.0148948358,OTU4370:0.02295616298):0.01363544768):0.01881456552,OTU4162:0.05540617617):0.01016562915):0.01059091055):0.003301591695):0.01346551974):0.05472296144,(OTU2292:0.01032421911,OTU77:0.01032421911):0.1373285696):0.03104278239):0.01004499726):0.07101396346):0.01156191468,((((((((((OTU1477:0.02186836448,(OTU2251:0.009174325026,OTU2715:0.009174325026):0.01269403945):0.05112628711,((OTU94:0.0452717149,((OTU2470:0.01147601333,OTU1567:0.01147601333):0.01260912473,(OTU1904:0.0133248912,OTU1578:0.0133248912):0.01076024685):0.02118657685):0.005211593915,((OTU1853:0.02711892447,OTU1919:0.02711892447):0.02280282715,OTU1962:0.04992175162):0.0005615571965):0.02251134277):0.04483059511,((((((OTU3519:0.05377455643,OTU313:0.05377455643):0.01790575744,(OTU2846:0.003718739871,OTU279:0.003718739871):0.067961574):0.01316957948,((OTU2818:0.02579741481,(OTU3515:0.02231052405,OTU336:0.02231052405):0.003486890759):0.03498258624,(OTU1665:0.04898251433,OTU731:0.04898251433):0.01179748672):0.0240698923):0.0143529788,OTU4606:0.09920287215):0.006086258182,(((OTU2237:0.04983003093,((OTU3146:0.01871357123,OTU3356:0.01871357123):0.01558023488,OTU93:0.03429380611):0.01553622482):0.01289977748,OTU2081:0.06272980841):0.01255019268,(OTU1523:0.06246561852,(OTU943:0.05363967451,OTU1162:0.05363967451):0.008825944007):0.01281438257):0.03000912924):0.000784431499,(OTU148:0.08415667578,((((OTU2845:0.02274386761,(OTU1435:0.01553717767,OTU2257:0.01553717767):0.007206689942):0.008880757039,(OTU2598:0.02468449249,(OTU361:0.01690653527,OTU2304:0.01690653527):0.007777957226):0.006940132153):0.009670325916,(OTU2681:0.01926412713,OTU2906:0.01926412713):0.02203082343):0.03601671595,(OTU663:0.06634929235,(OTU1047:0.04582389821,OTU1185:0.04582389821):0.02052539415):0.01096237416):0.006845009264):0.02191688605):0.01175168486):0.009509155631,OTU1134:0.1273344023):0.01138753263,(((OTU1195:0.06808880875,(OTU1942:0.02968070448,((OTU3404:0.006696775986,OTU2885:0.006696775986):0.0118749176,(OTU227:0.008543208475,OTU1821:0.008543208475):0.01002848511):0.0111090109):0.03840810426):0.009399506539,((OTU440:0.05048962845,(OTU639:0.04375110723,OTU1005:0.04375110723):0.006738521221):0.007299262088,((OTU2012:0.02473009207,OTU778:0.02473009207):0.03001065732,OTU1328:0.05474074938):0.003048141158):0.01969942474):0.01567848387,(((OTU1638:0.05351465985,(OTU3517:0.03776405385,OTU743:0.03776405385):0.015750606):0.01577854841,OTU1393:0.06929320827):0.02373509576,((OTU2868:0.03226177577,(OTU940:0.02748103403,OTU1238:0.02748103403):0.004780741743):0.04386698912,(OTU829:0.03814961451,OTU886:0.03814961451):0.03797915038):0.01689953914):0.0001384951295):0.0455551358):0.01058907473,((OTU119:0.08211235466,((OTU577:0.03461258943,OTU378:0.03461258943):0.006001431501,OTU1167:0.04061402094):0.04149833373):0.03645352782,(OTU2440:0.09083356855,(OTU2627:0.06533120543,OTU1149:0.06533120543):0.02550236312):0.02773231394):0.0307451272):0.03638107656,(((((((OTU1661:0.03052849949,OTU2718:0.03052849949):0.07123217462,(((((OTU51:0.03421017645,OTU2073:0.03421017645):0.00250624916,OTU3644:0.03671642561):0.040997399,(OTU2107:0.0688186197,((((OTU1257:0.0187111219,OTU2216:0.0187111219):0.01186444566,(OTU2522:0.02866668286,(OTU11:0.02399125952,(OTU1926:0.02001355694,(OTU1763:0.01718245526,(OTU3227:0.009160803379,OTU199:0.009160803379):0.008021651884):0.002831101682):0.003977702578):0.004675423333):0.001908884697):0.009874250119,OTU1311:0.04044981767):0.02147167794,((OTU3131:0.01042769424,OTU1884:0.01042769424):0.03255161532,(OTU1480:0.04153875289,(OTU567:0.01366840727,OTU2697:0.01366840727):0.02787034561):0.001440556683):0.01894218604):0.006897124094):0.008895204904):0.01561174183,OTU1671:0.09332556643):0.001853913778,((OTU3302:0.04810063679,OTU1430:0.04810063679):0.03211225846,((OTU3424:0.02682211924,OTU1478:0.02682211924):0.0259435667,((OTU1489:0.0145524664,OTU3157:0.0145524664):0.01942679171,OTU2772:0.03397925811):0.01878642782):0.02744720932):0.01496658496):0.006581193898):0.004621516307,OTU2383:0.1063821904):0.0001733085872,((OTU732:0.03189062093,OTU3156:0.03189062093):0.05829731469,((OTU2422:0.01777488964,OTU1734:0.01777488964):0.02309498059,OTU405:0.04086987023):0.04931806538):0.01636756339):0.01923590717,(OTU113:0.06990368676,(OTU1152:0.05985780035,((OTU1856:0.01070907013,OTU1832:0.01070907013):0.004702616078,OTU122:0.01541168621):0.04444611414):0.01004588642):0.05588771941):0.0002912093389,((OTU1317:0.08385489803,OTU1155:0.08385489803):0.03174121673,((OTU772:0.08436678025,(OTU1063:0.0293895078,OTU1146:0.0293895078):0.05497727245):0.01337420193,OTU2720:0.09774098218):0.01785513258):0.01048650075):0.01942868676,(((OTU1250:0.02100867695,OTU1677:0.02100867695):0.04215986036,(OTU2014:0.0565364312,(OTU2827:0.05232644261,OTU308:0.05232644261):0.004209988588):0.006632106105):0.06573189174,((((OTU1656:0.06678909345,(OTU2768:0.03481749759,OTU61:0.03481749759):0.03197159585):0.02479288952,((OTU2380:0.04995453054,OTU671:0.04995453054):0.009629029062,(OTU2767:0.0167105797,OTU1943:0.0167105797):0.0428729799):0.03199842336):0.0122145907,((((((OTU3196:0.007415196845,(OTU2306:0.007168964128,OTU753:0.007168964128):0.0002462327173):0.0169273263,OTU392:0.02434252315):0.002900789848,OTU602:0.027243313):0.0253639329,OTU2110:0.05260724589):0.03617853028,(OTU2381:0.08110375402,((((OTU305:0.02613671458,OTU736:0.02613671458):0.01120036448,OTU1891:0.03733707906):0.03457473152,OTU818:0.07191181058):0.00520089885,OTU2670:0.07711270943):0.00399104459):0.007682022153):0.008116496979,(((OTU2719:0.0059244116,OTU560:0.0059244116):0.06690484781,(((OTU257:0.03742390089,OTU2203:0.03742390089):0.01582646565,(OTU855:0.02965217004,OTU897:0.02965217004):0.0235981965):0.00936076793,((OTU2865:0.02620407091,OTU147:0.02620407091):0.008226060083,(OTU1449:0.01363457433,OTU2694:0.01363457433):0.02079555667):0.02818100347):0.01021812494):0.02122249822,OTU2133:0.09405175763):0.002850515518):0.006894300518):0.009372980102,((OTU2887:0.08591593627,(OTU807:0.03725006731,OTU4091:0.03725006731):0.04866586897):0.009470796527,OTU867:0.0953867328):0.01778282097):0.01573087528):0.01661087322):0.04018078399):0.03741314548,(((OTU2965:0.07100395131,OTU612:0.07100395131):0.03213415902,(((OTU2724:0.03162358402,OTU1770:0.03162358402):0.03582828541,((((OTU442:0.007626813701,OTU3115:0.007626813701):0.00222995949,OTU3528:0.009856773191):0.0148327233,OTU81:0.0246894965):0.003388629289,(OTU212:0.01410328133,OTU1396:0.01410328133):0.01397484446):0.03937374364):0.003995750265,(((OTU3938:0.01967040339,OTU1048:0.01967040339):0.03462494923,(OTU1521:0.04850173059,OTU1447:0.04850173059):0.005793622035):0.01552216704,((OTU3291:0.02262087207,(OTU1854:0.00872177838,OTU84:0.00872177838):0.01389909369):0.0207140188,OTU2116:0.04333489086):0.02648262879):0.001630100031):0.03169049064):0.05947082085,(((((OTU4775:0.007715403782,OTU591:0.007715403782):0.08016296964,((((OTU2410:0.03058266774,(OTU973:0.01498441569,OTU1443:0.01498441569):0.01559825205):0.02653763393,((OTU2281:0.01112358866,OTU4782:0.01112358866):0.04275855939,((OTU2560:0.04642226743,(OTU2548:0.01008080629,OTU1679:0.01008080629):0.03634146114):0.001269302188,OTU252:0.04769156962):0.006190578428):0.003238153625):0.007485245214,OTU3106:0.06460554688):0.01513616001,(OTU849:0.07737309124,(OTU2367:0.05113363046,OTU498:0.05113363046):0.02623946078):0.002368615656):0.008136666534):0.005324978113,(OTU1107:0.04781889627,OTU2409:0.04781889627):0.04538445527):0.02373727458,(((((((OTU631:0.01590971615,OTU4339:0.01590971615):0.02831586323,(OTU3659:0.03779140952,OTU2258:0.03779140952):0.006434169863):0.005754095336,((OTU1771:0.02188931557,(OTU1947:0.01109999474,OTU214:0.01109999474):0.01078932082):0.002381025324,OTU3681:0.02427034089):0.02570933382):0.007610281687,(((((OTU894:0.009346849044,OTU2673:0.009346849044):0.03111273098,OTU3118:0.04045958002):0.001136104721,(OTU1920:0.04018238259,((OTU275:0.02684794488,(((OTU2446:0.009445974934,OTU2022:0.009445974934):0.004532124645,(OTU1824:0.01330548482,OTU1760:0.01330548482):0.0006726147627):0.003961114361,OTU30:0.01793921394):0.008908730942):0.01132394073,OTU4123:0.03817188561):0.002010496982):0.001413302153):0.007986057371,(OTU8:0.04066464604,((((OTU2725:0.01860560176,OTU1685:0.01860560176):0.01136606751,OTU1945:0.02997166928):0.004898880744,OTU3119:0.03487055002):0.004401469858,OTU3662:0.03927201988):0.001392626161):0.008917096075):0.005174569961,OTU2624:0.05475631208):0.002833644324):0.01012628175,((((OTU73:0.02445959746,OTU1042:0.02445959746):0.00173816927,OTU1580:0.02619776673):0.02546742919,((OTU4340:0.01830758238,OTU3208:0.01830758238):0.001709630424,(OTU325:0.01197029156,OTU1561:0.01197029156):0.008046921252):0.03164798311):0.0006140151694,(((((OTU974:0.01820729722,OTU917:0.01820729722):0.01006221393,OTU1012:0.02826951115):0.001992946621,((((OTU3324:0.009513620989,OTU4378:0.009513620989):0.003829117245,(OTU2340:0.008725865487,OTU106:0.008725865487):0.004616872747):0.01056900294,OTU840:0.02391174118):0.005590502483,OTU2137:0.02950224366):0.0007602141107):0.0008052030028,((OTU601:0.01045236229,OTU947:0.01045236229):0.005139225101,OTU448:0.01559158739):0.01547607338):0.01443043446,((OTU282:0.01565848694,(OTU3660:0.01065940816,OTU2829:0.01065940816):0.004999078775):0.001083176856,OTU2830:0.0167416638):0.02875643143):0.006781115856):0.01543702706):0.01782830061,(((((OTU2591:0.02669019364,OTU521:0.02669019364):0.02179682404,OTU2169:0.04848701768):0.01103312475,OTU1340:0.05952014244):0.005334061711,(OTU3714:0.03601452948,(OTU766:0.02352658719,OTU2047:0.02352658719):0.0124879423):0.02883967467):0.003697040233,((OTU1543:0.02475961219,OTU1055:0.02475961219):0.01528857075,((OTU1027:0.01832768486,OTU966:0.01832768486):0.02121488796,OTU2664:0.03954257282):0.0005056101225):0.02850306145):0.01699329437):0.02819162883,(OTU1284:0.08523081293,OTU1616:0.08523081293):0.02850535465):0.003204458535):0.01106077768,(((OTU4607:0.04577524303,OTU1753:0.04577524303):0.02298669205,(OTU832:0.01484434366,OTU3440:0.01484434366):0.05391759142):0.01905785933,(((OTU3783:0.0244340471,OTU1413:0.0244340471):0.02732461922,(((OTU2478:0.02073007225,(OTU1793:0.01534109813,OTU2254:0.01534109813):0.005388974118):0.01717741681,OTU2586:0.03790748906):0.007396892876,(((OTU1960:0.01020124643,OTU2770:0.01020124643):0.01875123905,(OTU3294:0.005274625192,OTU3418:0.005274625192):0.02367786028):0.007201771154,(((OTU21:0.02203370357,OTU1831:0.02203370357):0.006192242695,OTU1228:0.02822594627):0.003429286404,OTU1841:0.03165523267):0.004499023958):0.009150125306):0.006454284385):0.02130385946,(OTU3117:0.02819822634,OTU2106:0.02819822634):0.04486429944):0.01475726863):0.04018160939):0.03460752737):0.06049630055):0.002976896707,(((((((OTU1277:0.02787025248,OTU1188:0.02787025248):0.04704455254,((OTU1125:0.04057361825,(OTU715:0.01793222347,OTU2043:0.01793222347):0.02264139479):0.009217666103,OTU2612:0.04979128436):0.02512352067):0.02471146501,((OTU679:0.0510277245,OTU2298:0.0510277245):0.004862556516,(OTU1049:0.02794256453,(OTU4274:0.0128265247,OTU4987:0.0128265247):0.01511603983):0.02794771648):0.04373598902):0.06777272227,((((((((OTU3738:0.03185812167,(OTU3368:0.01419164163,OTU1112:0.01419164163):0.01766648004):0.07892423514,(((((((((OTU2372:0.01018566768,OTU2173:0.01018566768):0.02180388456,OTU500:0.03198955223):0.009513984178,(OTU1213:0.008002664294,OTU173:0.008002664294):0.03350087212):0.01482222423,((OTU1822:0.009496002944,OTU2847:0.009496002944):0.02555821189,OTU1618:0.03505421483):0.02127154581):0.0106123833,((OTU3387:0.01371595297,OTU137:0.01371595297):0.008823393565,OTU2937:0.02253934654):0.0443987974):0.02980803777,((OTU3381:0.05909779183,(OTU2653:0.02218679135,OTU3479:0.02218679135):0.03691100048):0.01621584582,((OTU1604:0.03674035338,OTU1370:0.03674035338):0.009276766374,(OTU643:0.01010567986,OTU3265:0.01010567986):0.03591143989):0.0292965179):0.02143254406):0.0001929403029,(((OTU2040:0.06358046682,(OTU1165:0.05136962108,OTU3002:0.05136962108):0.01221084574):0.009056832813,(OTU3089:0.05881659855,OTU1467:0.05881659855):0.01382070109):0.01817528096,(OTU629:0.0148293219,(OTU1901:0.008490952578,OTU333:0.008490952578):0.006338369322):0.0759832587):0.006126541415):0.006901695463,((((OTU312:0.01914753378,OTU2194:0.01914753378):0.002003854855,OTU2529:0.02115138863):0.05202687342,((((OTU1742:0.00881746072,OTU3186:0.00881746072):0.01516551993,(OTU1694:0.007386533289,OTU2275:0.007386533289):0.01659644736):0.0097886874,(OTU1666:0.01141049615,OTU503:0.01141049615):0.0223611719):0.02885010998,(OTU1649:0.05253590018,(OTU3185:0.02025790975,(OTU2948:0.01110478841,OTU134:0.01110478841):0.00915312134):0.03227799043):0.01008587786):0.01055648401):0.01794519058,((OTU529:0.04179638155,OTU2343:0.04179638155):0.03964234647,((OTU1581:0.04278960336,OTU2449:0.04278960336):0.02635273751,((OTU3060:0.05420721372,(OTU828:0.04428423583,OTU3339:0.04428423583):0.009922977896):0.01009817628,((OTU2565:0.04198542712,(OTU1640:0.02948881672,OTU2734:0.02948881672):0.0124966104):0.008650928482,(((((OTU1004:0.01660239095,((OTU826:0.01054441971,OTU1391:0.01054441971):0.004600335037,(OTU1601:0.01194107562,OTU838:0.01194107562):0.00320367913):0.001457636202):0.00710273889,OTU2:0.02370512984):0.01005779505,(((OTU3061:0.008510974068,OTU1144:0.008510974068):0.003371992667,(OTU2640:0.007682166529,OTU1741:0.007682166529):0.004200800207):0.00612543936,(OTU690:0.01051852438,OTU2346:0.01051852438):0.007489881715):0.01575451879):0.005599951819,(((OTU722:0.01622915663,OTU3448:0.01622915663):0.004932338547,(OTU1783:0.0197502,OTU3052:0.0197502):0.001411295174):0.01315091724,OTU1026:0.03431241242):0.00505046429):0.003940083994,OTU39:0.0433029607):0.007333394905):0.0136690344):0.004836950861):0.01229638716):0.009684724606):0.01271736485):0.005082369488,(OTU540:0.1047012392,((((OTU1083:0.02341558472,OTU1591:0.02341558472):0.007810644631,OTU610:0.03122622935):0.02606060911,(OTU1117:0.04459768164,OTU3081:0.04459768164):0.01268915683):0.01184848156,(OTU1326:0.04653967356,OTU993:0.04653967356):0.02259564647):0.03556591918):0.004221947763):0.001859169846):0.01278027334,((OTU623:0.01198792645,OTU4464:0.01198792645):0.01137416007,OTU2296:0.02336208653):0.1002005436):0.005266800523,(((((OTU642:0.01142250697,(OTU3383:0.005318337343,OTU1725:0.005318337343):0.00610416963):0.008097066506,OTU3742:0.01951957348):0.03367512061,OTU2489:0.05319469409):0.01675563268,OTU2075:0.06995032677):0.03812504593,(((((OTU1292:0.05707883919,((((OTU3179:0.01747728744,OTU3478:0.01747728744):0.01661874203,OTU4035:0.03409602947):0.01044977871,(OTU3607:0.03170732809,(OTU2250:0.02487444618,OTU300:0.02487444618):0.006832881904):0.01283848009):0.005291783799,OTU473:0.04983759198):0.007241247209):0.01746635453,((OTU2689:0.05370202697,((OTU2415:0.02890088162,(OTU2635:0.02366914075,(OTU1108:0.01605474696,OTU1881:0.01605474696):0.007614393791):0.005231740864):0.01073435697,(((OTU3056:0.01098817383,OTU2851:0.01098817383):0.004426409623,OTU1605:0.01541458345):0.006454319755,(OTU465:0.01297191937,OTU2687:0.01297191937):0.008896983838):0.01776633538):0.01406678838):0.01226716598,((OTU684:0.05722283192,OTU1062:0.05722283192):0.004448900247,((OTU142:0.02721733656,(OTU2467:0.02216401718,(OTU1353:0.008269639931,OTU2762:0.008269639931):0.01389437725):0.005053319386):0.01870241705,OTU2217:0.04591975361):0.01575197856):0.004297460778):0.008576000773):0.006465747676,((OTU2186:0.06117190913,OTU1241:0.06117190913):0.002347184672,(OTU2387:0.04455756554,((OTU4:0.01076242797,OTU1276:0.01076242797):0.01277700744,OTU1899:0.02353943541):0.02101813013):0.01896152825):0.0174918476):0.01159562444,(((OTU2594:0.03789371327,(((OTU3536:0.02382791033,OTU1921:0.02382791033):0.00441820032,((OTU2232:0.01245928015,OTU896:0.01245928015):0.009745195491,(OTU3535:0.02102745547,OTU50:0.02102745547):0.001177020167):0.006041635014):0.002664391749,OTU2180:0.0309105024):0.006983210865):0.01853684157,(OTU785:0.008157789677,OTU1058:0.008157789677):0.04827276516):0.0287997981,(OTU435:0.08503231399,((((OTU3614:0.02091693894,(OTU4258:0.01539524728,OTU1726:0.01539524728):0.00552169166):0.00845326583,((OTU1407:0.01440819546,OTU1675:0.01440819546):0.006621793213,OTU1383:0.02102998868):0.008340216097):0.001776780198,OTU739:0.03114698497):0.05175684971,((((OTU2753:0.007721265787,OTU3451:0.007721265787):0.00367511208,OTU1425:0.01139637787):0.04892121013,((OTU1689:0.02122320161,(OTU1163:0.01716822911,OTU2737:0.01716822911):0.004054972493):0.004070955239,(OTU1111:0.02470979412,(OTU621:0.01218325208,OTU3691:0.01218325208):0.01252654203):0.0005843627259):0.03502343115):0.01592111524,((((OTU2756:0.01865407227,OTU1625:0.01865407227):0.007725167672,OTU1248:0.02637923994):0.02319332544,OTU190:0.04957256538):0.007137985895,OTU726:0.05671055127):0.01952815196):0.006665131444):0.002128479313):0.0001980389497):0.007376212893):0.001451571627,((OTU1131:0.02500016875,OTU2530:0.02500016875):0.06774939543,(((OTU246:0.0390834397,(OTU902:0.02375198964,OTU2703:0.02375198964):0.01533145006):0.009687217679,OTU2704:0.04877065738):0.03559510721,(((OTU507:0.04388131779,OTU1968:0.04388131779):0.002881512775,OTU1721:0.04676283056):0.00219901073,(OTU1815:0.02375466668,OTU1369:0.02375466668):0.02520717462):0.03540392329):0.008383799593):0.001308573281):0.01401723524):0.02075405797):0.004825919533,(((((((((OTU2741:0.01983778741,(OTU3277:0.009536277156,OTU138:0.009536277156):0.01030151026):0.02326806558,(OTU3182:0.01925860837,(OTU1636:0.01594646751,((OTU1548:0.005110362566,OTU3335:0.005110362566):0.006299570342,OTU752:0.01140993291):0.004536534607):0.003312140857):0.02384724463):0.02957206395,(((OTU3626:0.0439359265,((OTU186:0.03550859228,((OTU1485:0.01141144544,OTU104:0.01141144544):0.006571001077,(OTU3764:0.009359368328,OTU1408:0.009359368328):0.008623078187):0.01752614576):0.006276403273,((OTU2936:0.02126883938,OTU3279:0.02126883938):0.004778336049,OTU2222:0.02604717543):0.01573782012):0.002150930955):0.01807668467,((OTU2473:0.02121283473,(OTU843:0.006745298681,OTU1967:0.006745298681):0.01446753605):0.03160012782,OTU1670:0.05281296256):0.009199648621):0.004882629168,(OTU2945:0.0484241204,(OTU1959:0.02746889501,((OTU49:0.01405490314,OTU1767:0.01405490314):0.004778161397,(OTU496:0.01530605729,OTU1744:0.01530605729):0.003527007246):0.008635830469):0.02095522539):0.01847111994):0.005782676599):0.004508267095,(OTU548:0.06809431323,((OTU1232:0.01072517016,OTU692:0.01072517016):0.03391495095,((OTU285:0.02046279612,OTU323:0.02046279612):0.01440876452,OTU1982:0.03487156064):0.009768560467):0.02345419212):0.009091870808):0.02001226306,((OTU211:0.03456812413,OTU2156:0.03456812413):0.01149221751,OTU626:0.04606034164):0.05113810546):0.00470184547,(OTU542:0.08778184801,OTU748:0.08778184801):0.01411844456):0.01374369348,((OTU3228:0.06146799624,(OTU967:0.01519183367,OTU315:0.01519183367):0.04627616256):0.03785719929,OTU2210:0.09932519552):0.01631879053):0.006516595231,((OTU1727:0.09019198308,(OTU2875:0.07278165581,(OTU2472:0.0147593537,OTU4272:0.0147593537):0.05802230211):0.01741032727):0.009137645335,(((((OTU3175:0.02285366337,OTU906:0.02285366337):0.005163577695,OTU453:0.02801724107):0.01283944892,(OTU821:0.02639127831,(OTU1539:0.02147176605,OTU1502:0.02147176605):0.004919512258):0.01446541168):0.04894187991,(((OTU2707:0.02195193869,OTU4494:0.02195193869):0.02969023478,(OTU4271:0.03234403241,((OTU1556:0.01048848294,OTU1829:0.01048848294):0.01835122871,OTU2095:0.02883971164):0.003504320766):0.01929814106):0.0001052032344,OTU3174:0.0517473767):0.03805119319):0.003363935964,((((OTU2468:0.04569017154,OTU1696:0.04569017154):0.008188614275,OTU3754:0.05387878581):0.02626288794,(OTU1421:0.07592846661,OTU1503:0.07592846661):0.004213207143):0.004664600019,((OTU1178:0.02259158322,OTU2390:0.02259158322):0.03388364152,(OTU2534:0.02750579838,(OTU2428:0.02226889157,OTU3667:0.02226889157):0.005236906816):0.02896942635):0.02833104904):0.008356232083):0.006167122556):0.02283095287):0.00819547985,(OTU63:0.07595419569,(((OTU3752:0.008826089883,OTU839:0.008826089883):0.01611118923,OTU2537:0.02493727911):0.04763836421,(((OTU3268:0.007892952173,OTU1294:0.007892952173):0.006598062655,OTU2524:0.01449101483):0.04107058248,(OTU1173:0.05027937658,(((OTU1007:0.0148010985,OTU2638:0.0148010985):0.002999084056,OTU1351:0.01780018256):0.01072928922,OTU259:0.02852947178):0.0217499048):0.005282220725):0.01701404602):0.003378552363):0.05440186545):0.00329928907):0.01593106084,(OTU1298:0.1485504678,(OTU284:0.1478263731,((((OTU2008:0.0303362799,OTU1335:0.0303362799):0.03465573337,((OTU982:0.04550818593,OTU1019:0.04550818593):0.0005297114825,(OTU3498:0.03767466446,OTU485:0.03767466446):0.008363232958):0.01895411586):0.05054000993,((OTU3602:0.01953898821,OTU2002:0.01953898821):0.02231518875,(OTU2052:0.02021168202,OTU2939:0.02021168202):0.02164249494):0.07367784624):0.005093245605,((((((((OTU100:0.01915586915,OTU999:0.01915586915):0.01220801856,(OTU3375:0.008900346685,OTU1432:0.008900346685):0.02246354102):0.02086850128,OTU1887:0.05223238899):0.03031859129,(OTU339:0.05992377096,OTU3165:0.05992377096):0.02262720932):0.0002710801452,((OTU1711:0.03290252431,OTU1468:0.03290252431):0.004321700095,(OTU3447:0.01270054206,(OTU2399:0.01196635085,OTU85:0.01196635085):0.000734191204):0.02452368235):0.04559783602):0.001819997088,((OTU2985:0.007711711887,OTU1784:0.007711711887):0.02504401281,OTU2218:0.0327557247):0.05188633281):0.02371812804,(((OTU1627:0.08848568184,(OTU1343:0.05262109704,(OTU1037:0.04856298565,OTU3627:0.04856298565):0.004058111388):0.0358645848):0.003741766943,(((OTU2185:0.02573129959,(OTU2685:0.02408202547,(OTU133:0.0225652036,OTU1259:0.0225652036):0.001516821877):0.001649274117):0.01255328988,OTU1282:0.03828458947):0.04133006576,(((OTU1878:0.06200192031,((OTU2564:0.008325826318,OTU2910:0.008325826318):0.01374996029,OTU3869:0.02207578661):0.0399261337):0.003920993117,(((OTU98:0.008167192202,(OTU3262:0.007395699224,OTU2608:0.007395699224):0.0007714929778):0.004768623793,OTU2352:0.01293581599):0.04090354322,(OTU1299:0.03183546851,OTU4250:0.03183546851):0.0220038907):0.01208355421):0.003275102371,((OTU2163:0.05752942244,((OTU782:0.02009538115,OTU984:0.02009538115):0.0353152683,(((OTU140:0.008842310836,OTU4179:0.008842310836):0.03522147835,(OTU3122:0.02668112754,OTU3533:0.02668112754):0.01738266164):0.006898077224,(OTU874:0.04537432073,(OTU1773:0.03567668137,(OTU2061:0.01367381938,OTU1267:0.01367381938):0.02200286199):0.009697639355):0.005587545678):0.004448783044):0.002118772993):5.972100724e-05,OTU2736:0.05758914345):0.01160887235):0.01041663944):0.01261279355):0.01453849398,((OTU2300:0.07015663469,(OTU3015:0.06812519909,((((OTU2009:0.02498581766,((OTU3560:0.004605209169,OTU1877:0.004605209169):0.01276972554,OTU7:0.01737493471):0.007610882942):0.0004595865857,((OTU3189:0.007638487706,OTU2475:0.007638487706):0.01650505911,OTU879:0.02414354681):0.001301857429):0.00618680923,OTU1659:0.03163221347):0.0242365861,OTU3283:0.05586879957):0.01225639952):0.002031435597):0.01171426061,(((OTU1802:0.04984937393,((OTU2025:0.03203371547,(OTU2417:0.02503299217,OTU1692:0.02503299217):0.007000723291):0.0007238661828,(OTU2569:0.01833835695,(OTU1740:0.01827997498,(OTU248:0.004793706826,OTU1116:0.004793706826):0.01348626816):5.838196465e-05):0.0144192247):0.01709179228):0.001917683197,((OTU109:0.02477990838,OTU3860:0.02477990838):0.005552905209,OTU957:0.03033281358):0.02143424354):0.01486194385,((OTU499:0.0150215394,OTU2698:0.0150215394):0.005271239531,(OTU3867:0.0103457592,OTU2324:0.0103457592):0.00994701973):0.04633622204):0.01524189433):0.02489504746):0.001594242789):0.007775492742,OTU1222:0.1161356783):0.004489590515):0.02720110426):0.0007240947491):0.00103594322):0.0003220742267,(((((OTU2244:0.02887920681,OTU1529:0.02887920681):0.08934785475,((OTU1200:0.05963141908,OTU2933:0.05963141908):0.0461486982,(((OTU1603:0.02467407912,OTU880:0.02467407912):0.04528362924,((((OTU1795:0.006528168735,OTU3054:0.006528168735):0.007687844313,OTU3053:0.01421601305):0.001495258402,OTU141:0.01571127145):0.02347240246,(OTU3863:0.01802576372,OTU3260:0.01802576372):0.02115791019):0.03077403445):0.009212365516,(OTU3163:0.04566693351,((OTU645:0.02519286117,OTU1552:0.02519286117):0.006420779319,(OTU1593:0.02337898966,OTU262:0.02337898966):0.008234650828):0.01405329302):0.03350314036):0.02661004341):0.01244694427):0.01408024442,(((((((OTU2249:0.04096878674,OTU2474:0.04096878674):0.009751820339,OTU343:0.05072060708):0.01021546291,(OTU1300:0.04678653765,(OTU2086:0.02761444199,(OTU654:0.01321367647,OTU3384:0.01321367647):0.01440076552):0.01917209566):0.01414953234):0.007046608287,(((OTU107:0.02017161032,OTU2496:0.02017161032):0.01265527943,((OTU3805:0.0115570395,OTU4036:0.0115570395):0.002798375359,OTU1002:0.01435541485):0.01847147489):0.01326051132,OTU1879:0.04608740106):0.02189527721):0.00192279116,(OTU1768:0.06003534915,OTU2074:0.06003534915):0.009870120288):0.04088276894,((((((OTU3485:0.01017689541,OTU1220:0.01017689541):0.03771108264,((OTU3493:0.0106424574,(OTU884:0.00352240346,OTU813:0.00352240346):0.007120053937):0.01238789939,OTU130:0.02303035679):0.02485762127):0.04026967906,((OTU2032:0.02601933047,OTU2471:0.02601933047):0.0170816745,OTU3624:0.04310100497):0.04505665215):0.002027064426,(OTU1140:0.039745392,(OTU1132:0.02345896248,OTU2881:0.02345896248):0.01628642952):0.05043932955):0.0009347891001,(OTU2580:0.03008141129,OTU877:0.03008141129):0.06103809936):0.0172139517,(OTU729:0.07959352563,(OTU381:0.07188700078,((OTU3385:0.03814110256,(OTU2094:0.03652884559,(OTU3746:0.02878737026,OTU401:0.02878737026):0.007741475325):0.001612256973):0.002668718225,OTU1674:0.04080982079):0.03107718):0.007706524849):0.02873993671):0.002454776031):0.01570242521,((((OTU150:0.01168396337,OTU1078:0.01168396337):0.01565535089,(OTU3605:0.01841723764,(OTU1122:0.01177676355,OTU1441:0.01177676355):0.006640474097):0.008922076616):0.02629118467,OTU3954:0.05363049893):0.00045477587,(OTU2755:0.006460377871,OTU389:0.006460377871):0.04762489693):0.07240538878):0.005816642401):0.009689054558,((((OTU1161:0.05655010466,((OTU1442:0.01352121434,OTU2711:0.01352121434):0.004309372401,OTU2130:0.01783058674):0.03871951792):0.03540624097,((((((OTU1459:0.02600567759,((OTU1551:0.0113242837,OTU2268:0.0113242837):0.01344123657,OTU3210:0.02476552027):0.001240157318):0.0212302713,((OTU1577:0.008057988672,OTU3400:0.008057988672):0.0134877876,OTU38:0.02154577627):0.02569017262):0.01293646727,OTU1316:0.06017241616):0.01351643685,((OTU2786:0.04913028587,(OTU1022:0.03117594947,((OTU1751:0.001989973385,OTU2290:0.001989973385):0.01167572281,OTU1872:0.0136656962):0.01751025327):0.0179543364):0.009296111918,((OTU1281:0.02034959326,OTU1177:0.02034959326):0.02325989144,((OTU2579:0.011646724,OTU1050:0.011646724):0.02968713183,(OTU2183:0.01846324791,OTU1091:0.01846324791):0.02287060793):0.002275628865):0.01481691309):0.01526245523):0.009108888078,(OTU1749:0.06678706203,(((OTU1214:0.02275943113,OTU4630:0.02275943113):0.003747967586,OTU58:0.02650739872):0.01606282334,OTU1494:0.04257022206):0.02421683997):0.01601067907):0.005496564134,(((OTU910:0.01212314104,(OTU1291:0.008068921342,OTU2637:0.008068921342):0.004054219697):0.04605771929,OTU2788:0.05818086033):0.01625651451,(OTU1135:0.003328578101,OTU909:0.003328578101):0.07110879674):0.01385693039):0.003662040396):0.01212559612,((((((OTU2067:0.01309565096,OTU1209:0.01309565096):0.01764962352,OTU3453:0.03074527448):0.004111991513,(OTU4039:0.02505771147,OTU1142:0.02505771147):0.009799554523):0.005273087775,OTU706:0.04013035377):0.04480210931,((OTU1818:0.02465501749,(OTU230:0.02160984669,(OTU1811:0.01407853897,OTU1817:0.01407853897):0.007531307716):0.003045170797):0.04567821196,OTU564:0.07033322945):0.01459923363):0.01815253773,(((OTU1965:0.06698820421,(OTU2448:0.05551115706,OTU215:0.05551115706):0.01147704715):0.02630654777,(((((OTU354:0.01906666643,OTU2289:0.01906666643):0.0228497256,(OTU649:0.02846082821,OTU3233:0.02846082821):0.01345556382):0.01137673045,(OTU1977:0.05026750773,(OTU919:0.0116201776,OTU1655:0.0116201776):0.03864733013):0.003025614742):0.02968519102,(((OTU2266:0.03289476172,((OTU2146:0.01503591494,OTU1732:0.01503591494):0.008363700004,OTU3570:0.02339961494):0.009495146784):0.009356897183,OTU1966:0.04225165891):0.01008045301,((OTU2919:0.01640253595,OTU1400:0.01640253595):0.03161334183,((OTU1812:0.01535749118,OTU1392:0.01535749118):0.01029024982,OTU2452:0.025647741):0.02236813679):0.004316234132):0.03064620157):0.0005559227094,((((OTU1846:0.04148666517,(OTU1469:0.02837612852,(OTU2451:0.021733789,OTU2739:0.021733789):0.006642339524):0.01311053665):0.007265335362,(((OTU1873:0.005918546408,OTU3243:0.005918546408):0.008656707385,(OTU882:0.008335564564,OTU2345:0.008335564564):0.006239689229):0.01865204259,(OTU1909:0.02274782455,OTU2389:0.02274782455):0.01047947183):0.01552470415):0.01315908514,(((((OTU13:0.0201863236,(((OTU2211:0.01039253387,OTU1750:0.01039253387):0.0008181366406,OTU1254:0.01121067051):0.007848335255,OTU1072:0.01905900576):0.001127317835):0.008708182653,OTU2235:0.02889450625):0.01099602213,(OTU1536:0.03671534521,(OTU2914:0.02176819046,(OTU990:0.01568968664,OTU2450:0.01568968664):0.006078503824):0.01494715475):0.003175183165):0.01055023293,(OTU3455:0.04559148984,OTU1419:0.04559148984):0.004849271465):0.004248294097,OTU1374:0.0546890554):0.007222030273):0.01225243948,OTU4629:0.07416352516):0.009370711044):0.009760515789):0.006425825861,((((OTU901:0.02265821776,OTU1032:0.02265821776):0.02723057229,(OTU78:0.04499179148,((OTU1963:0.01223624919,OTU660:0.01223624919):0.02611102024,(OTU1239:0.0296911242,OTU1412:0.0296911242):0.00865614522):0.006644522063):0.004896998569):0.008858343538,OTU1801:0.05874713359):0.03599378148,(OTU1949:0.03588313838,OTU2263:0.03588313838):0.05885777669):0.004979662783):0.003364422962):0.000996940939):0.03252140162,(((OTU1312:0.03899717168,OTU1929:0.03899717168):0.04282927657,(OTU701:0.07466514124,(OTU3487:0.0276544287,OTU938:0.0276544287):0.04701071254):0.00716130701):0.05341550795,(((((((OTU1334:0.06168479759,(OTU3587:0.03029671033,(OTU2793:0.01489931582,((OTU2990:0.004903422151,OTU1827:0.004903422151):0.007591626069,OTU492:0.01249504822):0.002404267602):0.0153973945):0.03138808727):0.03183487365,(((OTU2911:0.04061183435,OTU3139:0.04061183435):0.0229019345,(OTU1399:0.03601214519,(OTU1094:0.02434444387,OTU2636:0.02434444387):0.01166770132):0.02750162366):0.004653739308,(((OTU3080:0.01698063007,OTU184:0.01698063007):0.0152297783,OTU2264:0.03221040837):0.01448263744,OTU1245:0.04669304582):0.02147446235):0.02535216308):0.00726343881,((((OTU3134:0.03158151766,(OTU3057:0.008021890863,OTU111:0.008021890863):0.02355962679):0.01415707797,OTU2069:0.04573859562):0.02227880438,(OTU3239:0.04624723503,OTU2738:0.04624723503):0.02177016497):0.02476246038,(OTU2634:0.07170620073,(((OTU913:0.02328052052,OTU3972:0.02328052052):0.02154099577,(OTU3142:0.02182125306,OTU2643:0.02182125306):0.02300026323):0.002579976444,OTU1690:0.04740149273):0.024304708):0.02107365965):0.008003249676):0.01346740866,(((((((((OTU789:0.01570799527,OTU2494:0.01570799527):0.0214013985,OTU1073:0.03710939377):0.01303588814,OTU1138:0.05014528191):0.00886416137,(OTU1128:0.04616406607,OTU1611:0.04616406607):0.01284537721):0.01576466876,OTU1115:0.07477411204):0.002345639405,((((OTU2761:0.02493760668,(OTU2401:0.01469834377,(OTU97:0.01114911453,OTU3180:0.01114911453):0.003549229243):0.01023926291):0.01786076355,OTU1074:0.04279837023):0.01157240575,(OTU2221:0.03607622692,((OTU1148:0.02624397781,OTU2536:0.02624397781):0.0002000903126,OTU2006:0.02644406812):0.009632158794):0.01829454907):0.01173380506,((OTU3761:0.06280834008,(OTU470:0.03944150222,(OTU3011:0.022176709,((OTU2153:0.01415151142,OTU2710:0.01415151142):0.003871124036,OTU1518:0.01802263546):0.004154073546):0.01726479322):0.02336683786):0.0009879806715,((((OTU3495:0.02265557461,OTU808:0.02265557461):0.01408523015,(OTU265:0.02656013459,(OTU1615:0.01420534979,((OTU1902:0.007812337786,OTU2495:0.007812337786):0.004627342387,OTU1606:0.01243968017):0.001765669613):0.01235478481):0.01018067016):0.006207138575,OTU3183:0.04294794333):0.0186988574,(OTU2196:0.04636065546,(((OTU245:0.0138895556,OTU1668:0.0138895556):0.01208280877,OTU1669:0.02597236437):0.01483198673,((OTU2220:0.007098224177,OTU3177:0.007098224177):0.02143065449,OTU3606:0.02852887866):0.01227547244):0.00555630436):0.01528614527):0.00214952002):0.002308260285):0.0110151704):0.0003758238026,(((OTU236:0.05114693,(OTU3698:0.04192422292,(OTU1663:0.04101822958,OTU2742:0.04101822958):0.000905993342):0.009222707087):0.0007134166949,(OTU696:0.03670392171,(((((OTU2853:0.01495417247,OTU46:0.01495417247):0.00010909404,OTU2024:0.01506326651):0.002762600456,OTU1181:0.01782586697):0.006702768445,(OTU1219:0.01658641246,OTU413:0.01658641246):0.007942222955):0.006226754952,OTU2692:0.03075539037):0.005948531349):0.01515642498):0.01631481184,((OTU1882:0.03665308801,OTU1985:0.03665308801):0.001406571323,OTU2109:0.03805965933):0.03011549921):0.009320416704):0.005604849208,(OTU927:0.07888096305,((OTU659:0.06504363815,OTU2581:0.06504363815):0.008627674704,OTU1756:0.07367131286):0.005209650194):0.004219461402):0.01785706687,((((OTU3007:0.0349115526,OTU584:0.0349115526):0.0409421537,OTU431:0.0758537063):0.01730295129,((OTU605:0.04571938284,(((OTU1924:0.005328090537,OTU2754:0.005328090537):0.0104327587,OTU3001:0.01576084924):0.01100656654,OTU1314:0.02676741578):0.01895196706):0.01823286534,(OTU2342:0.03166967634,(OTU235:0.0194123573,OTU3084:0.0194123573):0.01225731904):0.03228257183):0.02920440942):0.005779442114,(((OTU2155:0.05560309919,((OTU895:0.01933264429,OTU1722:0.01933264429):0.02923566937,(OTU2376:0.02612778369,OTU1271:0.02612778369):0.02244052996):0.007034785531):0.004464720447,OTU2375:0.06006781963):0.002136337963,OTU2031:0.0622041576):0.03673194211):0.002021391621):0.01329302739):0.003893922446,(((OTU101:0.02466690744,OTU859:0.02466690744):0.02413461635,((OTU606:0.01589376968,OTU1540:0.01589376968):0.01492985894,OTU2913:0.03082362862):0.01797789516):0.01556764791,((OTU892:0.01665924755,(OTU2709:0.01434153995,OTU1517:0.01434153995):0.002317707603):0.02445893953,OTU48:0.04111818708):0.02325098461):0.05377526947):0.01219120807,(((((OTU3461:0.02159282481,OTU1648:0.02159282481):0.002509727945,(OTU1813:0.01550828395,OTU1:0.01550828395):0.008594268805):0.02204461279,(OTU1519:0.04241810991,((OTU149:0.008415016,OTU1336:0.008415016):0.01807633973,(OTU2882:0.02318560374,OTU2176:0.02318560374):0.003305751989):0.01592675418):0.003729055642):0.00491569639,((OTU738:0.04248255098,OTU482:0.04248255098):0.008078380263,(((OTU1999:0.017906308,OTU848:0.017906308):0.02045904311,OTU541:0.03836535112):0.0054944618,(OTU2566:0.02380908993,OTU1280:0.02380908993):0.02005072299):0.006701118323):0.0005019307004):0.003875247176,OTU1858:0.05493810912):0.07539754012):0.00319168834,(((((((OTU397:0.07196365672,OTU1976:0.07196365672):0.02154258795,(((OTU2426:0.06903808875,((OTU1130:0.02601174062,OTU2611:0.02601174062):0.009655745993,(OTU1327:0.02352939569,OTU2854:0.02352939569):0.01213809092):0.03337060214):0.01571652945,((OTU1269:0.03990072284,OTU1226:0.03990072284):0.0150294861,OTU795:0.05493020894):0.02982440926):0.008676697682,((OTU1866:0.07136857562,((OTU921:0.02137325234,OTU2274:0.02137325234):0.01659521217,(OTU611:0.009249586433,OTU1928:0.009249586433):0.02871887808):0.03340011112):0.008899981975,(((OTU1785:0.04544899366,OTU511:0.04544899366):0.00855673647,(OTU1416:0.02855123909,OTU2174:0.02855123909):0.02545449104):0.005662462582,(OTU2102:0.007415863507,OTU728:0.007415863507):0.0522523292):0.02060036489):0.01316275829):7.492877625e-05):0.01030243447,((OTU491:0.04792758314,OTU1850:0.04792758314):0.02061367495,OTU400:0.06854125809):0.03526742104):0.005114683829,OTU2175:0.108923363):0.007980945015,OTU2248:0.116904308):0.002737858736,((OTU1501:0.05103947939,((OTU2469:0.02221825204,OTU1554:0.02221825204):0.01989169136,OTU2997:0.0421099434):0.008929535991):0.04158452084,((OTU2691:0.01568349716,OTU3456:0.01568349716):0.01060284721,OTU3561:0.02628634437):0.06633765586):0.02701816648):0.00051846693,(((((OTU1898:0.02976697145,OTU1547:0.02976697145):0.02650637069,OTU3229:0.05627334214):0.008090498315,((((OTU2164:0.006803366413,OTU4405:0.006803366413):0.04853152689,((OTU1880:0.01916842276,OTU4290:0.01916842276):0.02805207536,(OTU70:0.01814566002,OTU1119:0.01814566002):0.02907483809):0.008114395182):7.634998803e-06,OTU3825:0.0553425283):0.006745644509,(((OTU1029:0.01196588729,OTU2265:0.01196588729):0.04614483627,(OTU2212:0.03925028679,OTU207:0.03925028679):0.01886043677):0.00372006649,(OTU1244:0.03546644466,(OTU1774:0.02554613186,OTU377:0.02554613186):0.009920312804):0.02636434538):0.0002573827636):0.002275667652):0.02159589152,((((OTU1258:0.02855927508,(OTU3172:0.02684439927,OTU258:0.02684439927):0.00171487581):0.01124845509,(OTU977:0.02474271509,OTU206:0.02474271509):0.01506501508):0.005061981498,(((OTU851:0.005431911743,OTU2191:0.005431911743):0.02329224119,((OTU554:0.02478455634,OTU1614:0.02478455634):0.002759349018,OTU1287:0.02754390536):0.001180247577):0.007834478829,(((OTU2465:0.02767460352,OTU3876:0.02767460352):0.001377605452,OTU1199:0.02905220898):0.005180497551,OTU937:0.03423270653):0.002325925235):0.008311079907):0.008304503413,((OTU1629:0.0420935432,((OTU153:0.04100581114,OTU3377:0.04100581114):8.238742927e-05,(OTU3259:0.02050204251,OTU60:0.02050204251):0.02058615606):0.001005344621):0.0100881347,((OTU2247:0.0131090541,OTU2606:0.0131090541):0.02585880649,((OTU1575:0.03463074433,OTU1439:0.03463074433):0.003651552058,((OTU2104:0.01242809841,OTU3829:0.01242809841):0.0233887108,(OTU1496:0.01515857308,OTU143:0.01515857308):0.02065823613):0.002465487182):0.0006855642034):0.0132138173):0.0009925371904):0.0327855169):0.02823459247,((((((OTU2388:0.02225013774,(OTU1896:0.02066866212,(OTU1907:0.01126118762,OTU1191:0.01126118762):0.009407474494):0.00158147562):0.005336764983,(OTU2273:0.02123804716,OTU2752:0.02123804716):0.006348855561):0.007825026527,(OTU2993:0.03037833298,OTU1252:0.03037833298):0.005033596265):0.03775741646,(((OTU1038:0.01315293349,OTU3:0.01315293349):0.01194322352,OTU2484:0.02509615701):0.01804471264,((OTU1379:0.03257687854,(OTU254:0.02565533445,OTU632:0.02565533445):0.006921544085):0.002959321696,(OTU2103:0.03101038167,OTU981:0.03101038167):0.004525818565):0.007604669416):0.03002847606):0.03377305283,((((OTU3755:0.03563304005,OTU4275:0.03563304005):0.03884255476,((OTU2154:0.01472774406,OTU2708:0.01472774406):0.03775509932,OTU1429:0.05248284338):0.02199275143):0.009311260388,OTU1473:0.08378685519):0.01092876945,((((OTU456:0.01456748618,OTU628:0.01456748618):0.04060990291,((OTU2299:0.01761471715,OTU2941:0.01761471715):0.02792312,((OTU2898:0.01399617609,OTU2766:0.01399617609):0.02594163362,((OTU43:0.03539536989,OTU2400:0.03539536989):0.001140454372,((OTU1619:0.0210028945,(OTU2807:0.01177620878,OTU1179:0.01177620878):0.009226685717):0.00926935082,OTU2144:0.03027224532):0.006263578937):0.003401985451):0.005600027434):0.009639551943):0.008533281064,((OTU1837:0.03659549864,(OTU1118:0.0210276451,(OTU3454:0.01349925934,(OTU3457:0.01151692263,OTU1845:0.01151692263):0.001982336706):0.007528385764):0.01556785354):0.02534732157,OTU1253:0.06194282021):0.001767849941):3.863281717e-05,(OTU3888:0.03170297773,(OTU2277:0.02346922673,(OTU201:0.009968857361,OTU2108:0.009968857361):0.01350036937):0.008233750995):0.03204632524):0.03096632168):0.0122267739):0.002654399279,((((OTU1054:0.02744081775,(OTU1387:0.01288907114,OTU1124:0.01288907114):0.01455174661):0.02040476191,OTU2805:0.04784557966):0.04801099239,((((OTU952:0.01765246618,OTU3826:0.01765246618):0.03504524363,(OTU2076:0.01232502323,(OTU1458:0.007216356759,OTU2810:0.007216356759):0.005108666469):0.04037268658):0.008083114655,((OTU2362:0.04238203551,(OTU1526:0.02935707929,OTU3096:0.02935707929):0.01302495622):0.01768924587,(OTU1120:0.02246792778,OTU2150:0.02246792778):0.0376033536):0.0007095430789):0.0170912213,(((((OTU597:0.01746332862,OTU1372:0.01746332862):0.01302040142,OTU9:0.03048373004):0.01010613483,(((OTU1778:0.01034023371,OTU1658:0.01034023371):0.01128778845,OTU4566:0.02162802216):0.006806479831,(OTU1863:0.01961839688,OTU3342:0.01961839688):0.008816105111):0.01215536287):0.01189553909,((OTU2493:0.01627882266,OTU1790:0.01627882266):0.01067330605,OTU213:0.02695212871):0.02553327525):0.0005486504676,(OTU3042:0.01265821861,OTU4589:0.01265821861):0.04037583582):0.02483799134):0.01798452629):0.00149303491,((OTU2876:0.04042796214,(((OTU873:0.0220181837,((OTU1313:0.01681875888,(OTU2143:0.01410338873,OTU1851:0.01410338873):0.002715370142):0.00486118019,(OTU56:0.01722985503,OTU1236:0.01722985503):0.004450084041):0.0003382446345):0.01428475209,OTU2197:0.03630293579):0.001661422894,(OTU3620:0.03603906627,(OTU441:0.03261544932,OTU1703:0.03261544932):0.003423616945):0.00192529242):0.002463603451):0.0064878813,OTU3879:0.04691584344):0.05043376353):0.01224719086):0.004597526633):0.00596630919):0.01336670393):0.001714618623):0.001361387171):0.005393017173):0.001106023687,(((((OTU1089:0.07360310595,OTU2930:0.07360310595):0.04462683295,((((((OTU1839:0.013402235,OTU2764:0.013402235):0.02114578535,OTU1974:0.03454802034):0.004870932131,(OTU127:0.0128383377,OTU2245:0.0128383377):0.02658061477):0.03779812087,((OTU2027:0.03795578007,OTU1911:0.03795578007):0.02888149442,(OTU926:0.05498622835,((OTU716:0.04026749154,(OTU193:0.03979927875,OTU796:0.03979927875):0.0004682127958):0.001788886597,((OTU2979:0.0195314889,OTU1897:0.0195314889):0.005998888612,OTU508:0.02553037751):0.01652600063):0.0129298502):0.01185104614):0.01037979885):0.02501963475,(((OTU2538:0.03247498222,(OTU408:0.01856387415,OTU1915:0.01856387415):0.01391110807):0.006280937305,((OTU372:0.007928797845,OTU1278:0.007928797845):0.01273215401,OTU1755:0.02066095186):0.01809496767):0.06130455728,((((((OTU534:0.01837586751,OTU3476:0.01837586751):0.04277359943,((OTU443:0.03594889226,OTU3373:0.03594889226):0.008301198514,OTU222:0.04425009077):0.01689937617):0.0008800939648,OTU930:0.06202956091):0.01723782658,(OTU1216:0.02842357699,OTU1320:0.02842357699):0.0508438105):0.01431106416,((OTU2523:0.06376493528,((OTU32:0.04023006559,(OTU467:0.008018378459,OTU1860:0.008018378459):0.03221168713):0.0008045384237,OTU1955:0.04103460401):0.02273033127):0.01763684967,(((OTU510:0.0536272284,OTU1969:0.0536272284):0.0245709535,(((((OTU2326:0.02567601924,OTU589:0.02567601924):0.02953710884,(OTU2757:0.04353702516,(OTU989:0.0151784276,OTU1584:0.0151784276):0.02835859755):0.01167610292):0.006433588319,(OTU2429:0.008199634123,OTU3394:0.008199634123):0.05344708227):0.007635851821,(((OTU3491:0.03875645575,OTU1936:0.03875645575):0.004471891461,(OTU604:0.03923078134,(OTU415:0.01935384731,OTU746:0.01935384731):0.01987693403):0.00399756587):0.001545125924,((OTU3181:0.01173762154,(OTU2808:0.007831131596,OTU124:0.007831131596):0.003906489943):0.01417925673,OTU1586:0.02591687827):0.01885659486):0.02450909508):0.006546392438,(((((OTU676:0.02846773154,(OTU1644:0.01925386526,OTU1084:0.01925386526):0.009213866276):0.007176029493,((OTU2351:0.02664226849,(OTU3482:0.01455349822,OTU204:0.01455349822):0.01208877027):0.006043795225,(OTU490:0.02021401935,OTU2288:0.02021401935):0.01247204436):0.002957697315):0.01484137837,OTU2575:0.0504851394):0.01045197541,(OTU742:0.05418504879,((((OTU2327:0.02226752542,OTU2328:0.02226752542):0.007238280677,OTU2195:0.0295058061):0.007621064469,(OTU3012:0.03654409311,OTU1053:0.03654409311):0.00058277746):0.007149352663,(OTU102:0.03574406488,(OTU399:0.02859320716,OTU1031:0.02859320716):0.007150857722):0.008532158345):0.009908825557):0.006752066026):0.01230268437,((OTU2295:0.05577355034,(((OTU1599:0.03589721225,OTU2631:0.03589721225):0.00416721978,OTU406:0.04006443203):0.007931885051,(OTU581:0.01829320029,OTU4726:0.01829320029):0.02970311679):0.007777233261):0.01328761512,(OTU1621:0.03317260741,OTU1712:0.03317260741):0.03588855805):0.004178633714):0.002589161476):0.002369221252):0.001394743128,(OTU2050:0.01955909894,(OTU1363:0.01684778346,OTU45:0.01684778346):0.002711315481):0.06003382609):0.001808859915):0.0121766667):0.004113830535,((OTU3184:0.07485752581,(OTU2947:0.05231049352,(OTU2582:0.04366977746,OTU3765:0.04366977746):0.008640716055):0.02254703229):0.01286112897,(OTU2377:0.08553409594,((OTU451:0.03048331867,OTU1986:0.03048331867):0.02604245743,(OTU462:0.04900327539,OTU2198:0.04900327539):0.007522500712):0.02900831984):0.002184558839):0.009973627402):0.002368194621):0.002176231289):0.00710438962,(((OTU2461:0.05994864012,((((OTU1691:0.02362682168,(OTU2785:0.01730886306,OTU1348:0.01730886306):0.00631795862):0.01707230371,(OTU1885:0.03438988506,OTU2416:0.03438988506):0.006309240333):0.005629194271,(OTU1136:0.03429068361,(OTU3136:0.01722648043,(OTU2984:0.01005225775,OTU2568:0.01005225775):0.007174222671):0.01706420319):0.01203763605):0.009774273365,((OTU1444:0.02158661472,(OTU1643:0.0183723807,(OTU1876:0.007187071018,OTU638:0.007187071018):0.01118530968):0.003214234022):0.01427110581,OTU1728:0.03585772054):0.02024487249):0.003846047098):0.02533208196,(((((OTU3819:0.01844654413,OTU1368:0.01844654413):0.00192541791,OTU988:0.02037196204):0.01151301765,OTU1360:0.03188497969):0.02908999176,(OTU2932:0.04183967612,((OTU2068:0.02409004672,OTU835:0.02409004672):0.00812093369,OTU2276:0.03221098041):0.009628695707):0.01913529533):0.004375261147,(((OTU1109:0.03289874398,OTU1803:0.03289874398):0.002052331154,(OTU1743:0.03114550805,OTU1886:0.03114550805):0.003805567085):0.005521897311,(OTU1557:0.03165304304,OTU386:0.03165304304):0.008819929406):0.02487726015):0.01993048948):0.01970309042,((OTU4031:0.09200535786,((OTU1457:0.04899255697,(((OTU2463:0.0119089146,OTU1642:0.0119089146):0.009155441812,(((OTU2234:0.006852636726,OTU1570:0.006852636726):0.005473370356,(OTU289:0.009558168128,OTU1067:0.009558168128):0.002767838953):0.006340462599,OTU2527:0.01866646968):0.002397886736):0.02718196147,(OTU3396:0.03323606249,OTU2497:0.03323606249):0.0150102554):0.0007462390751):0.02089841939,((((OTU3315:0.006311421039,OTU164:0.006311421039):0.01317392098,OTU1333:0.01948534202):0.02171269513,(OTU3629:0.02581055702,(OTU3630:0.02076288102,OTU2378:0.02076288102):0.005047675995):0.01538748013):0.01553520514,(OTU2699:0.04666120616,OTU2190:0.04666120616):0.01007203612):0.01315773407):0.02211438151):0.005387183058,((OTU3378:0.04746219394,(OTU3484:0.03963119261,((OTU2943:0.01066844812,OTU274:0.01066844812):0.02594614358,OTU2758:0.0366145917):0.003016600908):0.007831001339):0.04778507068,((((OTU1039:0.03778140981,OTU296:0.03778140981):0.02536225343,(OTU837:0.0564239304,(OTU3372:0.05377264373,((((OTU558:0.01648127022,OTU2172:0.01648127022):0.02523985597,OTU2425:0.04172112619):0.003120855649,OTU2272:0.04484198184):0.00202271773,OTU1583:0.04686469957):0.006907944161):0.002651286669):0.006719732839):0.01147744404,(OTU1716:0.06372050712,((OTU3079:0.01431015477,OTU1939:0.01431015477):0.02447818814,(OTU3284:0.02345691289,OTU226:0.02345691289):0.01533143002):0.0249321642):0.01090060016):0.01436630198,((OTU820:0.05372196954,(OTU1420:0.04761111984,OTU1110:0.04761111984):0.006110849694):0.008848211436,((OTU3477:0.008113245182,OTU699:0.008113245182):0.02380620024,OTU1764:0.03191944542):0.03065073555):0.02641722828):0.00625985537):0.002145276292):0.007591271582):0.004357285217):0.008888841191):0.01064739724,(((OTU871:0.02882282821,OTU195:0.02882282821):0.009209008629,(OTU1565:0.01056686265,OTU1953:0.01056686265):0.02746497419):0.04465737608,((OTU1092:0.01497297905,(OTU3231:0.01317418396,OTU154:0.01317418396):0.001798795096):0.02811878374,OTU1010:0.04309176279):0.03959745013):0.04618812322):0.001994274396,(((OTU885:0.04234780173,OTU394:0.04234780173):0.02404267361,(OTU319:0.02793810827,OTU2219:0.02793810827):0.03845236707):0.05831544203,((((OTU2982:0.06521289933,((OTU1388:0.02645089078,OTU1417:0.02645089078):0.01301469442,((OTU2246:0.02282022239,OTU5:0.02282022239):0.005742861772,OTU1888:0.02856308416):0.01090250104):0.02574731413):0.01127408796,(OTU1682:0.06106346559,(((OTU2935:0.01995392881,(OTU1450:0.01283137231,OTU2373:0.01283137231):0.007122556506):0.01676782515,(((OTU3486:0.01667065094,OTU1040:0.01667065094):0.0005378281016,OTU682:0.01720847904):0.001240758169,(OTU2030:0.01178769109,OTU1913:0.01178769109):0.006661546115):0.01827251675):0.01537134963,(((OTU3088:0.01874340471,(OTU2029:0.009641096158,OTU36:0.009641096158):0.009102308555):0.007097441764,(OTU2129:0.009425669307,(OTU157:0.00931595971,OTU2934:0.00931595971):0.0001097095966):0.01641517717):0.003438814989,OTU841:0.02927966147):0.02281344212):0.008970362):0.01542352171):0.001106992723,((OTU2152:0.03965579091,((OTU3617:0.004613334443,OTU520:0.004613334443):0.03019976141,OTU1534:0.03481309585):0.004842695064):0.003378410797,OTU2531:0.04303420171):0.03455977831):0.03257113447,(((OTU370:0.05922699338,(OTU1984:0.05336294749,(OTU922:0.03900832155,(OTU3369:0.004026795959,OTU256:0.004026795959):0.0349815256):0.01435462593):0.005864045893):0.01221921982,OTU1819:0.0714462132):0.03106647725,OTU1404:0.1025126905):0.007652424037):0.01454080288):0.006165693169):0.002302173478,((((((((OTU866:0.02392735512,OTU2458:0.02392735512):0.04743392083,(OTU912:0.05944694591,(OTU2553:0.03023550538,OTU770:0.03023550538):0.02921144053):0.01191433004):0.009548965059,((OTU1613:0.01796722377,((OTU1600:0.006557989219,OTU250:0.006557989219):0.00610791232,OTU2051:0.01266590154):0.005301322236):0.02995816632,OTU2077:0.0479253901):0.03298485091):0.009221765143,(OTU2528:0.0701788514,OTU1940:0.0701788514):0.01995315475):0.007749626722,((OTU384:0.05633886887,(OTU2750:0.04322798523,((OTU3601:0.02246395946,OTU3158:0.02246395946):0.02052138242,OTU1574:0.04298534189):0.0002426433442):0.01311088364):0.03990875197,(((OTU822:0.04359919322,OTU568:0.04359919322):0.03622457594,OTU1422:0.07982376916):0.01089942506,OTU2654:0.09072319422):0.005524426618):0.001634012037):0.01328803506,(OTU2874:0.1055513611,(((OTU1434:0.04388785859,(OTU932:0.03197096262,(OTU1510:0.009765153089,OTU4278:0.009765153089):0.02220580953):0.01191689597):0.03022943411,((((OTU420:0.02545393391,OTU1930:0.02545393391):0.008815855271,OTU3187:0.03426978918):0.02107046826,(((OTU858:0.008302178955,OTU3766:0.008302178955):0.03112462612,(OTU1704:0.01169711098,OTU1553:0.01169711098):0.0277296941):0.005762874099,(((OTU163:0.02346703958,OTU2199:0.02346703958):0.008110135819,(OTU2329:0.02349013888,OTU3013:0.02349013888):0.008087036518):0.003800883424,(OTU1530:0.02049636376,((OTU1729:0.00890887221,OTU2763:0.00890887221):0.01135343619,(OTU1838:0.009029627212,OTU3281:0.009029627212):0.01123268119):0.0002340553509):0.01488169506):0.009811620355):0.01015057826):0.01091291668,(OTU3757:0.06185686276,(OTU2430:0.01282529131,OTU273:0.01282529131):0.04903157145):0.004396311361):0.007864118585):0.01816118928,(((((OTU3155:0.02629921083,((OTU278:0.009696311166,OTU3038:0.009696311166):0.0140069793,OTU997:0.02370329046):0.002595920366):0.001517815796,(((OTU366:0.004336429796,OTU1980:0.004336429796):0.02152573475,OTU1275:0.02586216454):0.0009157296584,(((OTU3076:0.01459761152,(OTU320:0.004125736426,OTU1612:0.004125736426):0.01047187509):0.006383613311,OTU2696:0.02098122483):0.002988999739,OTU2241:0.02397022457):0.002807669636):0.001039132422):0.01869477949,OTU720:0.04651180612):0.006984842147,((OTU2648:0.006081861991,OTU2649:0.006081861991):0.03092792769,((OTU174:0.003300147423,OTU2171:0.003300147423):0.009944342563,OTU352:0.01324448999):0.02376529969):0.01648685858):0.02744573518,(((OTU114:0.006768677965,OTU2005:0.006768677965):0.01375808223,OTU545:0.02052676019):0.05693059083,(OTU2713:0.06017779406,((OTU3684:0.01786361019,OTU552:0.01786361019):0.03803080318,OTU346:0.05589441338):0.004283380679):0.01727955697):0.003485032423):0.01133609854):0.01327287914):0.005618306804):0.005308685669,(((((OTU3609:0.04166819796,OTU2093:0.04166819796):0.01405667761,((OTU1175:0.01102235995,OTU965:0.01102235995):0.01480665886,OTU22:0.0258290188):0.02989585677):0.01923859807,((OTU588:0.01226001958,OTU2242:0.01226001958):0.04186249698,(OTU1952:0.02609904278,(OTU202:0.0188750439,(OTU1415:0.008125759644,OTU3603:0.008125759644):0.01074928425):0.007223998883):0.02802347378):0.02084095708):0.003952123895,(((OTU355:0.0100229558,OTU1695:0.0100229558):0.008914612343,OTU2091:0.01893756815):0.02420730363,(OTU1796:0.03204519414,(OTU2633:0.03092994979,OTU1100:0.03092994979):0.001115244347):0.01109967763):0.03577072576):0.03204579999,(((((OTU2751:0.04309405957,(OTU3370:0.03135548373,OTU228:0.03135548373):0.01173857585):0.02050337118,((OTU3004:0.03955226203,(OTU3899:0.01119115305,OTU121:0.01119115305):0.02836110898):0.01136241825,(OTU1433:0.04940552821,((OTU2532:0.02113360489,OTU2491:0.02113360489):0.01593680672,((OTU2353:0.01059677322,OTU1718:0.01059677322):0.01991781403,OTU2028:0.03051458725):0.006555824364):0.0123351166):0.001509152069):0.01268275047):0.003530902162,(OTU586:0.04766143633,OTU737:0.04766143633):0.01946689659):0.02186861537,((OTU2801:0.02681342495,((OTU935:0.005768059313,OTU351:0.005768059313):0.01467979963,OTU1789:0.02044785895):0.006365566001):0.05529095792,(((((OTU1528:0.01848105078,(OTU1500:0.0113000334,OTU755:0.0113000334):0.007181017382):0.004972081608,OTU2871:0.02345313239):0.03622147242,OTU911:0.05967460481):0.006920138822,OTU2462:0.06659474363):0.005140290349,((OTU1983:0.06411065291,(((OTU189:0.004006911608,OTU4187:0.004006911608):0.01699238845,OTU1215:0.02099930006):0.02135390668,((OTU1610:0.0221590223,OTU155:0.0221590223):0.006909777814,OTU1804:0.02906880012):0.01328440662):0.02175744617):0.005524510925,(OTU3692:0.04469646582,((OTU3864:0.02330146907,(OTU680:0.01952489465,OTU1912:0.01952489465):0.003776574423):0.01165403339,OTU708:0.03495550246):0.00974096336):0.02493869801):0.002099870147):0.01036934889):0.00689256542):0.02011624768,((((OTU2576:0.01331145821,OTU65:0.01331145821):0.01209763207,OTU2424:0.02540909028):0.02904159589,((((OTU1927:0.009418362187,OTU3976:0.009418362187):0.01439395387,OTU2151:0.02381231605):0.005160953028,(OTU200:0.006388524844,OTU2223:0.006388524844):0.02258474424):0.003610760869,OTU1954:0.03258402995):0.02186665623):0.03202580661,(OTU452:0.04340928153,(OTU1754:0.04048677625,OTU759:0.04048677625):0.002922505281):0.04306721125):0.02263670318):0.001848201561):0.005516956071):0.01324137046,(((((OTU961:0.04053357452,((OTU2996:0.0158450013,OTU1585:0.0158450013):0.007178432983,OTU1402:0.02302343429):0.01751014024):0.02067161389,(((OTU1123:0.03598266032,(OTU2297:0.02689165268,((OTU1493:0.01110555095,OTU1028:0.01110555095):0.01037161115,OTU57:0.0214771621):0.005414490582):0.009091007647):0.02334684701,(OTU2981:0.03576616967,(OTU1256:0.02424713564,OTU2873:0.02424713564):0.01151903403):0.02356333766):0.0002503314836,((OTU2066:0.05705184757,(OTU972:0.03442511613,(OTU430:0.02835965126,(OTU2427:0.01462651091,OTU1735:0.01462651091):0.01373314035):0.00606546487):0.02262673144):0.001126553804,((OTU2128:0.01341846841,OTU2526:0.01341846841):0.04078527538,((OTU135:0.009831087314,OTU3608:0.009831087314):0.008379220714,OTU2525:0.01821030803):0.03599343576):0.003974657582):0.001401437443):0.001625349595):0.03450721057,((((OTU2064:0.05442735639,((((OTU1906:0.01488453313,OTU1378:0.01488453313):0.01751825778,((OTU1105:0.01596962371,OTU655:0.01596962371):0.01395287247,OTU3553:0.02992249618):0.002480294741):0.009550170609,(OTU6:0.04149408088,OTU1657:0.04149408088):0.0004588806479):0.002168098136,(OTU2312:0.01221215101,OTU1641:0.01221215101):0.03190890865):0.01030629673):0.01205266937,OTU539:0.06648002577):0.00223784705,((OTU2490:0.02672523719,(OTU1849:0.01986662932,(((OTU2464:0.009669646282,(OTU624:0.003748925749,OTU547:0.003748925749):0.005920720533):0.003884587468,(OTU495:0.009198977962,OTU438:0.009198977962):0.004355255788):0.004827064751,OTU2686:0.0183812985):0.001485330821):0.006858607862):0.03336192299,((OTU3376:0.008776776811,OTU4246:0.008776776811):0.01716701048,OTU1828:0.02594378729):0.03414337288):0.008630712642):0.009560220377,((OTU805:0.06369019961,OTU890:0.06369019961):0.01236838674,((OTU2800:0.009671405717,OTU1820:0.009671405717):0.03650397025,((OTU2595:0.04310515546,((OTU1187:0.009609662676,OTU3078:0.009609662676):0.02635578531,OTU1376:0.03596544799):0.007139707471):0.00210201332,(((OTU10:0.02034009331,OTU2806:0.02034009331):0.002462886945,OTU1562:0.02280298026):0.009734952084,(OTU1331:0.02987680553,OTU2007:0.02987680553):0.00266112681):0.01266923644):0.0009682071849):0.02988321039):0.002219506839):0.01743430578):0.01490625387,(OTU2184:0.07295486857,(OTU1788:0.04831590758,((((OTU3628:0.01940780766,OTU2880:0.01940780766):0.01339672016,(OTU1428:0.004613069155,OTU3615:0.004613069155):0.02819145866):0.00989175802,(OTU2001:0.02145586142,(OTU2655:0.01803315233,OTU3483:0.01803315233):0.003422709089):0.02124042442):0.003949520723,OTU1418:0.04664580656):0.001670101017):0.02463896099):0.03766378428):0.01292638961,((OTU2192:0.02463831965,OTU3133:0.02463831965):0.07016665028,(((OTU744:0.01626175895,OTU3488:0.01626175895):0.001909215249,OTU3006:0.0181709742):0.05706955215,OTU2884:0.07524052635):0.01956444359):0.02874007252):0.006174681598):0.003454059961):0.00992860021):0.006806101035):0.007879834188,(OTU1900:0.05071746091,((OTU1466:0.02690367084,OTU3167:0.02690367084):0.008654012056,OTU1862:0.0355576829):0.01515977801):0.1070708585):0.009610672856):0.00886984649,((OTU2004:0.1487908567,((OTU2912:0.04217254542,OTU2193:0.04217254542):0.04287930173,((((((OTU1748:0.006368081685,OTU2344:0.006368081685):0.007170382332,OTU12:0.01353846402):0.01171783398,(OTU1571:0.01761222713,OTU3232:0.01761222713):0.007644070864):0.008782325207,OTU2600:0.0340386232):0.02916693461,((OTU303:0.01848850356,OTU1170:0.01848850356):0.03191519503,(OTU2916:0.04979142601,(((OTU3338:0.01036493552,OTU1622:0.01036493552):0.01810225854,OTU4642:0.02846719406):0.009124113097,OTU1549:0.03759130716):0.01220011886):0.0006122725816):0.01280185922):0.01935352911,(OTU95:0.05146786141,(OTU1303:0.03945147649,OTU2517:0.03945147649):0.01201638492):0.03109122551):0.002492760228):0.06373900951):0.02361267968,(((OTU4717:0.03427735584,(OTU3282:0.01797170673,OTU2533:0.01797170673):0.01630564911):0.108306378,(((OTU3395:0.08549064765,(OTU2131:0.06220815974,OTU4289:0.06220815974):0.02328248791):0.02457465957,((OTU231:0.01812803438,(OTU3030:0.007918454127,OTU3026:0.007918454127):0.01020958025):0.01769955799,OTU2869:0.03582759238):0.07423771484):0.0224389324,((OTU962:0.0987768382,((OTU3022:0.008411653426,OTU925:0.008411653426):0.02314664783,OTU1462:0.03155830126):0.06721853694):0.02959816866,(((OTU3501:0.05972906797,(OTU1272:0.05439183531,(((((OTU1057:0.01806793592,OTU2799:0.01806793592):0.02039412578,(OTU3632:0.01441124013,OTU1235:0.01441124013):0.02405082157):0.005875615956,((OTU1151:0.02233461473,OTU2614:0.02233461473):0.01391434656,((OTU1075:0.0170223256,OTU385:0.0170223256):0.01270863111,(OTU216:0.01481177267,(OTU950:0.006513911373,OTU2132:0.006513911373):0.008297861295):0.01491918404):0.006518004583):0.008088716361):0.003261467346,OTU217:0.047599145):0.002891117206,((OTU2539:0.02804717871,(OTU2000:0.01733420536,(OTU2423:0.01251549137,OTU704:0.01251549137):0.004818713994):0.01071297335):0.01411112694,((((OTU723:0.008388841018,OTU3399:0.008388841018):0.01191902968,((OTU2402:0.0105899339,(OTU2660:0.008971334541,OTU3770:0.008971334541):0.001618599362):0.002377003769,OTU1941:0.01296693767):0.007340933023):0.004694024927,OTU1916:0.02500189562):0.01174448509,(OTU1779:0.01252075072,OTU2078:0.01252075072):0.02422562999):0.005411924944):0.008331956553):0.0039015731):0.005337232663):0.01946303918,OTU2003:0.07919210715):0.0307435939,(OTU3564:0.02230287629,OTU1667:0.02230287629):0.08763282476):0.01843930581):0.004129232769):0.01007949425):0.0005032550077,OTU2872:0.1430869889):0.02931654746):0.003865302459):0.01414434054,(((OTU2034:0.06551634799,OTU908:0.06551634799):0.005243500379,(OTU565:0.01682256971,OTU3718:0.01682256971):0.05393727866):0.1078040361,((((OTU1137:0.03597038799,(OTU1707:0.03358760525,(OTU292:0.00597232895,OTU3904:0.00597232895):0.0276152763):0.002382782734):0.01768815036,((OTU360:0.03236030916,OTU3547:0.03236030916):0.0204950945,((OTU2967:0.01447127274,OTU3121:0.01447127274):0.0110961944,OTU1056:0.02556746714):0.02728793652):0.0008031346879):0.05066299075,((OTU209:0.01522815784,OTU1398:0.01522815784):0.02659264567,OTU4572:0.0418208035):0.06250072559):0.06273793829,(((((((OTU487:0.03243460106,(OTU2780:0.02718687415,OTU197:0.02718687415):0.005247726908):0.004075914363,OTU2142:0.03651051542):0.02743981746,(OTU2727:0.04612610509,(OTU1687:0.03338968051,OTU1597:0.03338968051):0.01273642458):0.01782422779):0.04034167975,((OTU1227:0.03843274266,((OTU2364:0.02330617184,((OTU2209:0.00785017646,OTU1504:0.00785017646):0.005450445581,OTU1166:0.01330062204):0.0100055498):0.004468570483,((OTU2443:0.01925466356,OTU3125:0.01925466356):0.007620690825,((OTU1590:0.007054532969,OTU2728:0.007054532969):0.01233846977,(OTU2802:0.008589413178,OTU2181:0.008589413178):0.01080358956):0.007482351646):0.0008993879424):0.01065800033):0.05832574477,((OTU1497:0.08885645029,((OTU1483:0.02899710962,(OTU261:0.02888672956,OTU2879:0.02888672956):0.0001103800615):0.04418964152,(((OTU2781:0.04994891627,OTU2442:0.04994891627):0.001801497767,OTU3676:0.05175041403):0.0211351069,OTU2119:0.07288552093):0.0003012302022):0.01566969915):0.007655099186,((((OTU2339:0.01416358084,OTU1465:0.01416358084):0.01156768908,OTU2677:0.02573126992):0.02159088364,OTU516:0.04732215356):0.04862069266,(((OTU1639:0.06388586586,((OTU3220:0.03122538382,(OTU773:0.02825650717,OTU2444:0.02825650717):0.002968876646):0.01656608113,((OTU4297:0.009571967976,OTU179:0.009571967976):0.02466860302,((OTU2338:0.02015909678,OTU1720:0.02015909678):0.001893235928,OTU3217:0.02205233271):0.01218823829):0.01355089395):0.01609440091):0.02344440535,(((OTU1030:0.05212541013,OTU1709:0.05212541013):0.023930863,(OTU1141:0.04876860811,(OTU2112:0.04513211663,OTU497:0.04513211663):0.003636491481):0.02728766502):0.00889204931,(OTU918:0.04864369602,(OTU870:0.01487098177,OTU2512:0.01487098177):0.03377271425):0.03630462642):0.002381948766):0.002649119468,(((OTU3316:0.0172364254,OTU686:0.0172364254):0.002601999046,OTU3806:0.01983842444):0.03428653546,(OTU2626:0.03911596014,((OTU2554:0.02593386625,(OTU777:0.02022302764,OTU1961:0.02022302764):0.005710838609):0.01066691514,OTU309:0.03660078139):0.002515178744):0.01500899976):0.03585443078):0.005963455541):0.0005687032594):0.0002469379535):0.007533525198):0.01751872676,(((OTU218:0.05163061582,(((OTU1956:0.01797494987,OTU653:0.01797494987):0.01188323254,OTU869:0.02985818241):0.00844974565,OTU1087:0.03830792806):0.01332268775):0.04664016516,((OTU4037:0.03400799627,OTU3563:0.03400799627):0.03716996778,OTU535:0.07117796405):0.02709281692):0.0144529628,(OTU1324:0.08749679798,(OTU1823:0.02631757842,((OTU2555:0.008637762641,OTU1208:0.008637762641):0.01334701629,OTU3219:0.02198477893):0.004332799489):0.06117921957):0.02522694579):0.009086995618):0.01217406367,((((OTU1546:0.0194741309,(OTU3961:0.01535138353,OTU1835:0.01535138353):0.004122747375):0.02601820615,(OTU29:0.01498366496,(OTU105:0.01221850718,OTU3751:0.01221850718):0.002765157779):0.03050867209):0.006180729957,(OTU980:0.0461799345,OTU2971:0.0461799345):0.005493132513):0.06765796166,OTU1688:0.1193310287):0.01465377439):0.01270043531,(OTU2020:0.0277619415,OTU1810:0.0277619415):0.1189232969):0.02037422901):0.01150441708):0.01184929488):0.02058385812,(((((OTU2021:0.02518213021,OTU391:0.02518213021):0.06495839138,((OTU1800:0.009949669634,OTU1472:0.009949669634):0.02448589326,OTU2411:0.0344355629):0.05570495868):0.03531204606,((OTU475:0.02149897661,OTU2639:0.02149897661):0.05749754906,((OTU2690:0.006187876095,OTU3170:0.006187876095):0.05558091115,(OTU2207:0.02802384193,(OTU3104:0.02416485384,OTU364:0.02416485384):0.003858988093):0.03374494532):0.01722773842):0.04645604197):0.04322887532,((((((OTU561:0.01816767427,OTU1210:0.01816767427):0.03767639739,(OTU2092:0.05516073145,OTU327:0.05516073145):0.0006833401995):0.03180253548,(OTU1346:0.02198085923,OTU1651:0.02198085923):0.06566574791):0.008434545076,(((OTU3948:0.009401917002,OTU607:0.009401917002):0.01782500413,OTU580:0.02722692114):0.03055646383,OTU760:0.05778338496):0.03829776725):0.02048631815,((OTU958:0.05985046899,(((((OTU536:0.005856517869,OTU2857:0.005856517869):0.01608763488,OTU630:0.02194415275):0.0152246434,OTU2085:0.03716879615):0.00247961321,(OTU571:0.005687957092,OTU2923:0.005687957092):0.03396045227):0.006576254316,OTU198:0.04622466368):0.01362580531):0.01122640385,(OTU1765:0.04470800825,(OTU2147:0.01149101671,OTU1211:0.01149101671):0.03321699154):0.02636886459):0.04549059751):0.04284756941,((((((((OTU3353:0.02025585721,(OTU3711:0.003921948323,OTU1733:0.003921948323):0.01633390889):0.04780400623,((OTU2394:0.05456302077,((OTU23:0.04845390405,(((OTU1308:0.0294893438,(OTU1701:0.01862142659,(OTU2732:0.01513899931,OTU1274:0.01513899931):0.003482427284):0.01086791721):0.007663020027,OTU1923:0.03715236383):0.01034879753,(((OTU666:0.02661545213,(OTU374:0.02604826801,OTU2182:0.02604826801):0.0005671841248):0.00785537713,(OTU1870:0.03002389484,OTU2121:0.03002389484):0.004446934423):0.0009091983785,(((OTU1202:0.01744391983,OTU1013:0.01744391983):0.002823213043,OTU2023:0.02026713287):0.01039240478,OTU1088:0.03065953765):0.004720489985):0.01212113372):0.0009527426959):0.001117299344,((OTU2783:0.01816292714,OTU1772:0.01816292714):0.003809617032,OTU3050:0.02197254418):0.02759865922):0.004991817373):0.009467707834,OTU1848:0.06403072861):0.004029134841):0.04048583282,OTU2826:0.1085456963):0.01916272576,((OTU657:0.07100637883,((OTU1780:0.05267466824,(OTU1746:0.01886251576,OTU924:0.01886251576):0.03381215248):0.01577246971,(OTU40:0.05329850949,(OTU1171:0.02340659036,OTU2049:0.02340659036):0.02989191913):0.01514862845):0.002559240886):0.02462822569,(OTU2278:0.08547358544,((OTU1297:0.01737248933,OTU2323:0.01737248933):0.0458847274,(OTU28:0.04070623038,(OTU569:0.02338698482,OTU1036:0.02338698482):0.01731924556):0.02255098635):0.02221636871):0.01016101908):0.0320738175):0.009792072657,(((((OTU1362:0.01906887925,(OTU675:0.006516689455,OTU3143:0.006516689455):0.0125521898):0.02124545864,OTU294:0.04031433789):0.002009439154,OTU1150:0.04232377705):0.01669474495,(OTU2349:0.02056748162,OTU2486:0.02056748162):0.03845104037):0.06530987397,(OTU1192:0.03126371801,(OTU1836:0.01663720822,OTU614:0.01663720822):0.01462650979):0.09306467795):0.01317209872):0.004878479869,(((((((OTU160:0.004419865926,OTU3578:0.004419865926):0.03060803351,OTU3444:0.03502789943):0.05793493903,((OTU328:0.02019177615,OTU90:0.02019177615):0.06813269896,OTU2084:0.08832447511):0.004638363353):0.004590021215,(OTU1979:0.05156123861,((OTU2604:0.01668258117,OTU280:0.01668258117):0.02275951765,OTU991:0.03944209881):0.0121191398):0.04599162106):0.0154938727,OTU477:0.1130467324):0.01011781476,((OTU1212:0.01376139683,OTU152:0.01376139683):0.01931297417,OTU2864:0.033074371):0.09009017613):0.01143471134,((OTU2310:0.01406461924,OTU945:0.01406461924):0.02618979781,OTU634:0.04025441705):0.09434484142):0.007779716075):0.01363910539,OTU949:0.1560180799):0.003340579747,((OTU2745:0.06597985819,OTU1786:0.06597985819):0.06012713812,(OTU3040:0.09881441677,(OTU414:0.01363399956,OTU2267:0.01363399956):0.0851804172):0.02729257954):0.03325166339):5.638007759e-05):0.00926640319):0.02628394724,(((OTU531:0.08144791451,OTU3209:0.08144791451):0.01627037866,OTU1359:0.09771829317):0.003097377224,(OTU2746:0.03562344188,OTU780:0.03562344188):0.06519222851):0.09414971981):0.01603164726):0.01508509098):0.0237911358,(((((OTU2843:0.0907385112,(OTU165:0.02510222513,(OTU2202:0.01443055925,(OTU2332:0.01030027321,OTU1436:0.01030027321):0.004130286035):0.01067166588):0.06563628607):0.07882595928,((OTU266:0.08818162571,(OTU1766:0.03923955561,(OTU3215:0.02089282374,OTU681:0.02089282374):0.01834673186):0.04894207011):0.01922478595,(OTU1041:0.09527266389,((OTU936:0.05305396349,(OTU301:0.0147718768,OTU1279:0.0147718768):0.03828208669):0.01632341696,(((OTU1302:0.04238560489,OTU2671:0.04238560489):0.01139309175,(OTU1409:0.04447743934,(((OTU1761:0.01422632717,OTU2505:0.01422632717):0.02708254059,OTU2336:0.04130886776):0.003005167478,(((OTU2097:0.01890304761,OTU2433:0.01890304761):0.005733467844,OTU2803:0.02463651545):0.0004289822597,OTU365:0.02506549771):0.01924853752):0.0001634041067):0.009301257302):0.009843913985,OTU556:0.06362261063):0.005754769821):0.02589528344):0.01213374778):0.06215805881):0.006628705794,((OTU579:0.1187214165,(OTU790:0.08401637901,OTU1414:0.08401637901):0.03470503751):0.02633363517,((OTU3782:0.1257504806,(((OTU2099:0.01574047391,OTU662:0.01574047391):0.01665208529,OTU2331:0.03239255919):0.0364937051,(OTU2988:0.0387616288,(OTU1522:0.0228912533,(OTU271:0.0169090261,OTU617:0.0169090261):0.005982227204):0.01587037549):0.03012463549):0.05686421626):0.002149727176,(OTU2136:0.03244652875,OTU31:0.03244652875):0.09545367898):0.01715484396):0.03113812458):0.01815229686,((((OTU128:0.021658289,OTU1104:0.021658289):0.1054852477,(((OTU1147:0.06797959444,((OTU434:0.0271590382,(OTU1957:0.02011718465,(OTU1931:0.01544622137,OTU176:0.01544622137):0.00467096328):0.007041853547):0.01706420519,((OTU2011:0.03485293577,((OTU1889:0.01702378475,OTU1180:0.01702378475):0.01640534088,(OTU1071:0.01124639029,OTU2890:0.01124639029):0.02218273534):0.001423810152):0.005904382128,(OTU314:0.02042796308,OTU2406:0.02042796308):0.02032935482):0.003465925483):0.02375635106):2.458961887e-06,((OTU929:0.009462097846,OTU2178:0.009462097846):0.003947948353,OTU1555:0.0134100462):0.05457200721):0.05033440747,(((OTU2476:0.02028712053,OTU427:0.02028712053):0.009571035237,OTU1452:0.02985815576):0.06549152559,((OTU538:0.06464631436,OTU1059:0.06464631436):0.01345671716,OTU1573:0.07810303152):0.01724664984):0.02296677952):0.008827075874):0.03210808657,(OTU2886:0.06179495352,((OTU2672:0.02243033454,(OTU468:0.01643638232,OTU3289:0.01643638232):0.00599395222):0.01764557462,(OTU3288:0.01071106858,OTU1637:0.01071106858):0.02936484058):0.02171904436):0.09745666979):0.01457566549,(((OTU476:0.01942293353,OTU1992:0.01942293353):0.06994064145,(OTU1607:0.06545891468,(OTU2828:0.01179413843,OTU532:0.01179413843):0.05366477625):0.0239046603):0.02101635799,(OTU2549:0.05264227223,((OTU1662:0.02587762667,OTU1808:0.02587762667):0.005212569668,OTU2303:0.03109019634):0.02155207589):0.05773766075):0.06344735583):0.02051818433):0.004374386459,((((((OTU2972:0.02002273001,OTU2561:0.02002273001):0.01730020001,((OTU3130:0.01057799471,OTU3045:0.01057799471):0.02556782414,OTU1367:0.03614581885):0.001177111165):0.0103639848,(OTU25:0.0147724674,(OTU2905:0.01417004419,OTU633:0.01417004419):0.0006024232109):0.03291444742):0.05253598679,((OTU616:0.06352089516,OTU1330:0.06352089516):0.02332948736,(OTU1231:0.04631863627,(OTU263:0.02763791484,(OTU4530:0.02146075539,OTU4094:0.02146075539):0.006177159451):0.01868072143):0.04053174625):0.01337251909):0.009049317176,(((OTU1579:0.03089381709,(OTU2384:0.01554601187,OTU177:0.01554601187):0.01534780522):0.04443011043,((OTU3471:0.03503006186,OTU2439:0.03503006186):0.03918102413,((OTU1194:0.05721034957,OTU2101:0.05721034957):0.007495706322,(((OTU17:0.007615340409,OTU3512:0.007615340409):0.02146875027,OTU1085:0.02908409068):0.02386651086,OTU1807:0.05295060153):0.01175545435):0.009505030097):0.001112841539):0.02585880097,(OTU1315:0.06896478058,((OTU2790:0.01937041121,OTU546:0.01937041121):0.007575320615,OTU1532:0.02694573183):0.04201904875):0.03221794791):0.008089490298):0.01033429635,(OTU1513:0.08972582202,(OTU1576:0.03850794149,(((OTU1758:0.0146636685,OTU1395:0.0146636685):0.01700135616,OTU956:0.03166502466):0.003164291444,OTU68:0.0348293161):0.003678625386):0.05121788053):0.02988069311):0.07911334445):0.05115340465):0.0214431823):0.03054541029,(((((((((OTU2507:0.02159395209,OTU811:0.02159395209):0.01943418957,OTU4608:0.04102814166):0.06302049947,(OTU1390:0.06621397462,(OTU1488:0.04713236763,OTU380:0.04713236763):0.01908160699):0.03783466651):0.0568353061,(OTU824:0.1321073533,((((OTU3191:0.0214365803,OTU774:0.0214365803):0.009251408582,OTU4068:0.03068798889):0.04557243618,(OTU733:0.01595598464,OTU426:0.01595598464):0.06030444042):0.04438504599,OTU1097:0.120645471):0.01146188224):0.02877659394):0.01240726364,(OTU1484:0.06742717094,OTU1487:0.06742717094):0.1058640399):0.03758634646,(((((OTU1081:0.07117467967,OTU964:0.07117467967):0.0597958236,((OTU1624:0.05059572139,OTU804:0.05059572139):0.03154735993,OTU1099:0.08214308132):0.04882742195):0.02984033757,((((OTU2714:0.08020626713,((OTU404:0.05643490473,(OTU793:0.03618052594,OTU2480:0.03618052594):0.02025437879):0.004267648181,OTU241:0.06070255291):0.01950371423):0.03937518515,OTU4671:0.1195814523):0.001265410167,(OTU403:0.05892651732,(OTU290:0.01434450476,OTU1355:0.01434450476):0.04458201256):0.06192034513):0.02996005308,(((((((OTU1021:0.005560582411,OTU221:0.005560582411):0.0140526947,(OTU2682:0.01594055301,OTU2120:0.01594055301):0.003672724105):0.03590101777,((OTU3550:0.008662120328,OTU1609:0.008662120328):0.04519183288,OTU519:0.05385395321):0.00166034167):0.06144423761,(((OTU424:0.006539186096,OTU1739:0.006539186096):0.0460819706,OTU3642:0.0526211567):0.02847023385,(OTU2447:0.006387388513,OTU268:0.006387388513):0.07470400204):0.03586714194):0.004285980898,(OTU1290:0.04670285715,OTU711:0.04670285715):0.07454165624):0.01833891378,(((((OTU33:0.03871068731,((OTU3065:0.02985387992,(OTU2791:0.01514274591,OTU3248:0.01514274591):0.01471113401):0.002365133833,(OTU1475:0.005561749175,OTU2214:0.005561749175):0.02665726458):0.006491673554):0.03114907135,(((OTU2744:0.0198286016,OTU87:0.0198286016):0.013652519,OTU707:0.03348112061):0.02881884782,((((OTU3067:0.04202621186,(OTU1380:0.03693664551,(OTU2348:0.007088645677,OTU464:0.007088645677):0.02984799983):0.005089566353):0.003372192903,(OTU1995:0.03198815861,OTU2861:0.03198815861):0.01341024616):0.0121700702,OTU1893:0.05756847496):0.001509302958,(OTU3354:0.02881617497,(OTU1230:0.009400593501,OTU1401:0.009400593501):0.01941558147):0.03026160295):0.003222190511):0.007559790233):0.02104144872,OTU53:0.09090120738):0.03124242934,(OTU3023:0.1138315555,((OTU960:0.06013252908,OTU2479:0.06013252908):0.04188073945,(OTU4119:0.07430888971,(OTU2135:0.04512145909,(OTU3657:0.003365232622,OTU175:0.003365232622):0.04175622647):0.02918743062):0.02770437883):0.01181828698):0.008312081201):0.01529890679,(((OTU1706:0.04126611248,OTU1515:0.04126611248):0.07756961749,(OTU3195:0.04307825385,(OTU2046:0.02536958619,OTU353:0.02536958619):0.01770866765):0.07575747613):0.01408970571,(OTU2506:0.1246142817,(((OTU388:0.07166209694,((OTU2239:0.02290553219,OTU3575:0.02290553219):0.03100558937,((OTU1623:0.02041098163,OTU3352:0.02041098163):0.01747773579,OTU402:0.03788871743):0.01602240413):0.01775097538):0.03428692346,(OTU3041:0.03537419996,OTU166:0.03537419996):0.07057482044):0.01257849734,(((OTU429:0.06830177802,(((OTU144:0.007797927817,OTU2961:0.007797927817):0.022155275,OTU425:0.02995320282):0.02146736436,(OTU344:0.04391000199,(OTU4157:0.01553183954,OTU421:0.01553183954):0.02837816246):0.007510565181):0.01688121084):0.01382693917,((OTU1809:0.06697013821,((OTU1895:0.01667659948,(OTU1341:0.01121672888,OTU2414:0.01121672888):0.005459870596):0.04855387686,(((OTU2515:0.01772048967,OTU1798:0.01772048967):0.0081875757,OTU4531:0.02590806537):0.03075114613,(OTU14:0.02543597065,OTU479:0.02543597065):0.03122324085):0.008571264843):0.001739661873):0.004325336312,(OTU2347:0.06144610263,(OTU3465:0.0213103428,OTU178:0.0213103428):0.04013575983):0.009849371898):0.01083324266):0.02648657186,(OTU4665:0.05274834964,OTU876:0.05274834964):0.05586693941):0.009912228686):0.006086763991):0.008311153956):0.004517107828):0.002140883654):0.01082534502,(((OTU2954:0.07603824472,OTU362:0.07603824472):0.01318061644,OTU1095:0.08921886117):0.0427892914,(((((OTU2227:0.02692546681,(OTU1535:0.01250125383,OTU2557:0.01250125383):0.01442421298):0.005022181337,OTU2678:0.03194764815):0.01156488566,OTU167:0.04351253381):0.02643242832,OTU1792:0.06994496212):0.04289969577,((OTU368:0.01565957713,OTU1319:0.01565957713):0.06436219803,((OTU1558:0.007716009391,OTU103:0.007716009391):0.06197547472,OTU1672:0.06969148411):0.01033029105):0.03282288274):0.01916349467):0.01840061962):0.0003981433448):0.01000392531):0.03583426523,(((((((OTU2205:0.0358285433,OTU1933:0.0358285433):0.0256543484,OTU125:0.06148289171):0.04797320545,OTU3113:0.1094560972):0.03304676767,(OTU549:0.1136179374,(OTU1490:0.07302651723,((OTU1996:0.006179967906,OTU223:0.006179967906):0.007862759407,OTU1060:0.01404272731):0.05898378991):0.04059142019):0.02888492741):0.02946005378,(((OTU220:0.009733409503,OTU3427:0.009733409503):0.0994386642,(OTU2618:0.09873924448,((OTU159:0.03470994361,OTU2015:0.03470994361):0.01054410703,(OTU3437:0.02330937032,((OTU210:0.01370648517,OTU1922:0.01370648517):0.006240536002,OTU3222:0.01994702118):0.003362349143):0.02194468032):0.05348519384):0.01043282922):0.04951273545,((OTU1626:0.1031887733,(((OTU447:0.06469506296,(OTU1305:0.04017930927,(OTU863:0.01021493919,OTU183:0.01021493919):0.02996437009):0.02451575368):0.001703469642,(OTU67:0.06005179812,OTU88:0.06005179812):0.006346734476):0.02441555609,((OTU2603:0.01208391049,OTU3464:0.01208391049):0.04272892731,OTU2026:0.0548128378):0.03600125089):0.0123746846):0.02139783997,(OTU4800:0.09995813754,(OTU321:0.08563958817,OTU745:0.08563958817):0.01431854937):0.02462847572):0.03409819589):0.01327810946):0.001075764113,(OTU620:0.09929962107,(OTU1332:0.08172967797,OTU1525:0.08172967797):0.0175699431):0.07373906165):0.0122821705,(((OTU1154:0.01064441421,OTU2365:0.01064441421):0.03760471526,OTU3441:0.04824912947):0.1066943148,OTU395:0.1549434443):0.03037740893):0.01132425286):0.008002130665,OTU3652:0.2046472367):0.006230320587):0.02939791562,((((((OTU2974:0.01844085851,OTU3554:0.01844085851):0.009202924991,OTU1645:0.0276437835):0.01500375545,OTU19:0.04264753894):0.007672386469,OTU1285:0.05031992541):0.04387026948,(OTU833:0.06026917885,((((OTU673:0.01057037208,OTU1806:0.01057037208):0.003272202886,OTU954:0.01384257497):0.01002308604,OTU1757:0.02386566101):0.000693452802,OTU62:0.02455911382):0.03571006503):0.03392101604):0.08571389497,(((OTU74:0.06692250433,(OTU712:0.03647051074,OTU1301:0.03647051074):0.03045199359):0.024077018,((OTU24:0.0426485914,(OTU1113:0.0342957479,OTU151:0.0342957479):0.008352843493):0.004901860908,(OTU914:0.02892244475,OTU2082:0.02892244475):0.01862800755):0.04344907003):0.01660054877,(((OTU2083:0.01100898999,OTU995:0.01100898999):0.06125861689,OTU1705:0.07226760688):0.002665090741,((OTU1197:0.01571223558,OTU116:0.01571223558):0.02758770825,(OTU1769:0.03412286127,(OTU2039:0.0235966825,OTU1385:0.0235966825):0.01052617877):0.009177082562):0.03163275379):0.03266737348):0.07230401876):0.06037138309):0.01233059314,((((((((((OTU1456:0.007751983627,OTU162:0.007751983627):0.08028429898,OTU2928:0.08803628261):0.01591902767,(((OTU2730:0.01690400421,OTU396:0.01690400421):0.02960198833,OTU1602:0.04650599254):0.01598282738,(OTU194:0.02716997324,OTU3360:0.02716997324):0.03531884668):0.04146649036):0.0255441056,(((OTU41:0.006251847835,OTU1759:0.006251847835):0.0820366169,((OTU255:0.01287983543,OTU2987:0.01287983543):0.03312805994,(OTU3413:0.01785381103,OTU233:0.01785381103):0.02815408435):0.04228056937):0.02659496582,((((OTU573:0.08568456322,(OTU2731:0.0558976309,OTU3936:0.0558976309):0.02978693232):0.0006863948825,((((OTU2776:0.01193636707,OTU1544:0.01193636707):0.01457059695,(OTU2509:0.01877991089,OTU1686:0.01877991089):0.007727053134):0.01516778454,OTU244:0.04167474856):0.01660350686,(OTU685:0.00724209835,OTU1587:0.00724209835):0.05103615707):0.02809270268):0.01539198442,(OTU1868:0.07052663716,OTU771:0.07052663716):0.03123630535):0.00596488361,((OTU1394:0.06238474499,OTU455:0.06238474499):0.002279638683,OTU4436:0.06466438367):0.04306344245):0.007155604436):0.01461598531):0.0275739025,(((((OTU830:0.01699913021,OTU2125:0.01699913021):0.0203167609,OTU1799:0.03731589111):0.0001727402192,OTU1349:0.03748863133):0.02829381077,(OTU16:0.04536731081,(OTU2319:0.04471274115,OTU2149:0.04471274115):0.0006545696665):0.02041513128):0.04320122558,(OTU2262:0.08852641515,(OTU457:0.04746324265,OTU3320:0.04746324265):0.0410631725):0.02045725252):0.0480896507):0.01711203266,((((OTU331:0.04913721053,OTU1495:0.04913721053):0.03025709883,OTU674:0.07939430936):0.03041262568,(((OTU1710:0.05845007109,(OTU272:0.007007923423,OTU2782:0.007007923423):0.05144214767):0.02680737475,OTU691:0.08525744584):0.00866853847,(OTU3810:0.05302593027,((((OTU3253:0.01670607096,OTU2792:0.01670607096):0.001125269254,OTU2457:0.01783134021):0.01748759557,OTU3723:0.03531893579):0.00719317871,OTU35:0.0425121145):0.01051381578):0.04090005404):0.01588095072):0.05649981623,(((OTU2042:0.05059555884,OTU637:0.05059555884):0.05436043766,OTU2907:0.1049559965):0.02321599528,(OTU2975:0.006722800642,OTU342:0.006722800642):0.1214491911):0.03813475947):0.007878599768):0.03353624024,(OTU1427:0.01889305224,OTU337:0.01889305224):0.188828539):0.01434654762,((((OTU26:0.06594623343,((OTU1426:0.03819905898,OTU2396:0.03819905898):0.02579611983,(OTU904:0.01589549157,OTU798:0.01589549157):0.04809968724):0.001951054614):0.03186469221,(OTU747:0.07721003025,((OTU1268:0.0413601525,OTU3254:0.0413601525):0.02785132714,(OTU3152:0.03093929142,OTU3359:0.03093929142):0.03827218822):0.00799855061):0.02060089539):0.04026598385,(OTU509:0.06382867429,OTU171:0.06382867429):0.0742482352):0.00709049913,(OTU1121:0.03295179396,OTU1908:0.03295179396):0.1122156147):0.07690073027):0.01134824722,((((((((OTU1224:0.04410282742,(OTU779:0.01298265767,OTU1221:0.01298265767):0.03112016975):0.01685513872,(OTU2044:0.02928563861,OTU1296:0.02928563861):0.03167232752):0.02569823685,((OTU1951:0.02981661082,OTU1752:0.02981661082):0.02765288496,(((((OTU291:0.01301334497,OTU1470:0.01301334497):0.001119660309,OTU1491:0.01413300528):0.008625284435,OTU1246:0.02275828971):0.003448391402,OTU1233:0.02620668111):0.009535537623,OTU1381:0.03574221874):0.02172727704):0.0291867072):0.02354264335,((((OTU518:0.0467847759,(OTU812:0.04618416526,OTU533:0.04618416526):0.00060061064):0.006092300618,(OTU803:0.02365445432,OTU2518:0.02365445432):0.02922262219):0.0273224658,OTU1247:0.08019954232):0.004700001309,OTU502:0.08489954363):0.0252993027):0.01969858178,OTU2114:0.1298974281):0.05256316239,((((((OTU1566:0.01461811364,OTU667:0.01461811364):0.02484232139,OTU2035:0.03946043502):0.03774248413,(OTU2096:0.02302025738,OTU1033:0.02302025738):0.05418266178):0.03500897653,((OTU1077:0.02656569462,OTU2434:0.02656569462):0.07336008312,(((((((OTU83:0.02724096408,((OTU975:0.008273450834,OTU2301:0.008273450834):0.01437849538,(OTU2819:0.01764542589,OTU1987:0.01764542589):0.005006520318):0.00458901787):0.004512100983,OTU823:0.03175306507):0.006389289927,(OTU2541:0.03799179597,(OTU2305:0.006858077097,(OTU2098:0.006310561337,OTU2111:0.006310561337):0.0005475157606):0.03113371888):0.0001505590184):0.009432109697,OTU1697:0.04757446469):0.0144359776,(OTU968:0.02470153291,((OTU1240:0.01821864099,OTU1633:0.01821864099):0.004643372611,OTU2951:0.0228620136):0.001839519309):0.03730890938):0.0147013255,(((OTU881:0.03429147101,OTU1620:0.03429147101):0.002872144487,OTU2080:0.0371636155):0.005214458909,(OTU875:0.03176180497,((OTU2403:0.01984204144,OTU608:0.01984204144):0.004175079638,OTU1018:0.02401712108):0.007744683891):0.01061626943):0.03433369339):0.00784389993,((((OTU356:0.01328645891,OTU1805:0.01328645891):0.04003278643,((OTU1777:0.01614560786,OTU566:0.01614560786):0.01203331283,(OTU2252:0.01740118845,OTU2013:0.01740118845):0.01077773224):0.02514032465):0.02275750507,((OTU572:0.0281201769,OTU1563:0.0281201769):0.03619296551,OTU2355:0.06431314241):0.011763608):0.0009455445382,((OTU1133:0.02961097923,(OTU1080:0.02384345993,OTU1264:0.02384345993):0.0057675193):0.04543562311,OTU1736:0.07504660234):0.001975692612):0.007533372772):0.01537011002):0.01228611794):0.02630656753,((OTU764:0.04485997245,OTU2113:0.04485997245):0.0803210699,(((((OTU814:0.06288081853,(OTU2665:0.04310487144,(((OTU350:0.00666075042,OTU2382:0.00666075042):0.006931335617,OTU3295:0.01359208604):0.005006760828,OTU2621:0.01859884686):0.02450602458):0.01977594709):0.02474268262,(OTU1453:0.05257061704,(OTU787:0.02803975326,OTU2055:0.02803975326):0.02453086378):0.03505288411):0.01112907581,(((((OTU1218:0.05387121126,(((OTU788:0.02782831536,OTU2588:0.02782831536):0.003995924998,(OTU599:0.02666762036,(OTU1935:0.01865992436,OTU2587:0.01865992436):0.008007696):0.005156619993):0.01315947697,(OTU471:0.04226498964,OTU2037:0.04226498964):0.00271872768):0.00888749394):0.00235363052,OTU717:0.05622484178):0.00214517035,OTU889:0.05837001213):0.01032768306,((OTU2280:0.00734947723,OTU318:0.00734947723):0.05641050379,((OTU1339:0.04356236252,(OTU1103:0.03070625998,OTU1344:0.03070625998):0.01285610254):0.01537014824,(OTU593:0.02282070795,OTU670:0.02282070795):0.03611180282):0.004827470252):0.004937714173):0.010624929,(OTU3525:0.02315557086,OTU359:0.02315557086):0.05616705333):0.01942995276):0.005372271043,(((((OTU1046:0.05126733068,(OTU1086:0.007649550992,OTU2620:0.007649550992):0.04361777968):0.01871384918,((OTU287:0.05515530798,((OTU1520:0.02144343635,OTU1034:0.02144343635):0.006096878912,OTU1684:0.02754031526):0.02761499272):0.009670277463,(((OTU2958:0.04251280662,((((OTU2283:0.02808080576,OTU3357:0.02808080576):0.002500520234,(OTU2259:0.02183182305,OTU2619:0.02183182305):0.008749502942):0.003181724831,OTU769:0.03376305083):0.005296699657,((((OTU1229:0.01076501183,OTU2502:0.01076501183):0.01902585945,OTU2056:0.02979087128):0.003865758855,OTU76:0.03365663014):0.0008079158576,((OTU955:0.02326854121,OTU2255:0.02326854121):0.006934967472,((OTU2333:0.02362000016,(OTU1678:0.009197554882,OTU1164:0.009197554882):0.01442244528):0.004384381486,(OTU721:0.02712827458,OTU417:0.02712827458):0.000876107071):0.002199127034):0.00426103731):0.00459520449):0.003453056137):0.001643664133,(((OTU575:0.02593792239,OTU1093:0.02593792239):0.003804441769,(OTU2100:0.02279187385,OTU466:0.02279187385):0.00695049031):0.006940919607,OTU1020:0.03668328376):0.007473186989):0.00946744759,(((OTU191:0.009573565625,OTU1731:0.009573565625):0.006763533991,OTU1628:0.01633709962):0.02319299745,(((OTU1890:0.0225626768,OTU1486:0.0225626768):0.004907060538,((OTU920:0.009997486199,OTU1337:0.009997486199):0.008777566834,OTU1855:0.01877505303):0.008694684304):0.007172435182,OTU899:0.03464217252):0.00488792455):0.01409382127):0.0112016671):0.005155594411):0.003983063469,(OTU1293:0.05749791191,(((OTU1068:0.01051392998,OTU1698:0.01051392998):0.03048316256,(OTU1437:0.0380011474,(OTU2589:0.0283816566,OTU2016:0.0283816566):0.009619490794):0.002995945143):0.007284018516,(OTU2501:0.04764055611,OTU2334:0.04764055611):0.0006405549463):0.009216800852):0.01646633142):0.007950647684,((((((OTU463:0.02792186025,OTU341:0.02792186025):0.003734400555,(OTU852:0.009854503779,OTU407:0.009854503779):0.02180175702):0.003440592461,((OTU751:0.009150018563,OTU2896:0.009150018563):0.02105307311,OTU460:0.03020309167):0.004893761593):0.008183855751,((OTU878:0.02139212726,OTU335:0.02139212726):0.002254715023,OTU1061:0.02364684229):0.01963386673):0.002817066325,((OTU1098:0.03141264202,((OTU1944:0.02417667345,OTU2282:0.02417667345):0.001501681314,((OTU1445:0.01293734023,OTU1295:0.01293734023):0.007008816079,OTU1816:0.01994615631):0.005732198448):0.00573428726):0.0129774199,OTU1559:0.04439006193):0.001707713414):0.01133144145,(OTU418:0.05061975463,((OTU1364:0.04504337156,OTU1169:0.04504337156):0.00308107341,((OTU524:0.0197650782,OTU1217:0.0197650782):0.001237106292,((OTU979:0.005751908052,(OTU582:0.005137646667,OTU1160:0.005137646667):0.0006142613845):0.01412945287,OTU373:0.01988136092):0.001120823574):0.02712226047):0.002495309658):0.006809462167):0.02448567422):0.001424428643,((((OTU1064:0.03140664555,OTU600:0.03140664555):0.01495898123,OTU740:0.04636562678):0.001894651407,OTU2302:0.04826027819):0.0243975639,((((OTU478:0.01743313022,OTU445:0.01743313022):0.005130319169,OTU2957:0.02256344939):0.01993222084,((OTU1781:0.01183023497,OTU1338:0.01183023497):0.01529641281,OTU283:0.02712664779):0.01536902244):0.01915497988,(((OTU1237:0.01690923323,OTU517:0.01690923323):0.01159551295,OTU1932:0.02850474617):0.02974934003,(OTU481:0.01626575196,OTU1365:0.01626575196):0.04198833424):0.003396563903):0.01100719199):0.01068147756):0.02078552834):0.0149433871,((OTU1542:0.1034072481,(((OTU1286:0.07341736935,OTU2053:0.07341736935):0.0109074851,(((((OTU1464:0.03275889134,(OTU2079:0.01114090707,OTU1066:0.01114090707):0.02161798427):0.01542491649,(((OTU2542:0.02190144791,(OTU986:0.01659919894,OTU942:0.01659919894):0.005302248972):0.01611942746,OTU2201:0.03802087537):0.009875885741,((OTU2615:0.01259332036,OTU387:0.01259332036):0.01610974186,OTU2036:0.02870306222):0.01919369889):0.0002870467256):0.003124095421,(OTU2379:0.03010090469,(OTU225:0.01232573524,(OTU1917:0.006876666778,OTU1384:0.006876666778):0.00544906846):0.01777516945):0.02120699857):0.006541810484,((OTU2010:0.04696381587,((OTU1043:0.03103832675,OTU1406:0.03103832675):0.004111267267,OTU650:0.03514959402):0.01181422185):0.0080281565,(OTU349:0.03071397292,OTU2812:0.03071397292):0.02427799945):0.002857741369):0.004561565777,OTU794:0.06241127952):0.02191357493):0.01742019438,(((((OTU3024:0.01205857943,OTU340:0.01205857943):0.0004275970577,(OTU842:0.007940594157,OTU1632:0.007940594157):0.004545582327):0.02048136664,(OTU1511:0.01927644689,OTU234:0.01927644689):0.01369109623):0.01369305845,(OTU1206:0.04009563738,(OTU2224:0.03518472355,OTU1830:0.03518472355):0.004910913835):0.006564964192):0.05172125258,(((OTU1288:0.02490551279,OTU1354:0.02490551279):0.01841854779,((OTU2407:0.02363857027,OTU2279:0.02363857027):0.001358736038,OTU2891:0.02499730631):0.01832675427):0.0008371491133,((OTU2356:0.01553379017,OTU861:0.01553379017):0.02306907986,(OTU2543:0.02167330143,((OTU987:0.005763650723,OTU1660:0.005763650723):0.01107534819,OTU80:0.01683899892):0.004834302516):0.0169295686):0.005558339661):0.05422064446):0.003363194676):0.001662199224):0.002286338742,OTU537:0.1056935868):0.01337464829):0.006112807255):0.01333742087):0.02983570045,((OTU640:0.05466669792,(OTU2585:0.04246540815,(OTU1143:0.03765593749,OTU648:0.03765593749):0.004809470657):0.01220128977):0.09213470699,((((((OTU2165:0.01545707506,OTU316:0.01545707506):0.02284879621,OTU969:0.03830587127):0.03018221291,OTU1775:0.06848808418):0.04596377377,OTU1564:0.114451858):0.0006960673412,((OTU710:0.01738045078,OTU688:0.01738045078):0.04415775813,(((OTU781:0.02439520358,OTU1950:0.02439520358):0.003901282782,(OTU2418:0.0232178588,(OTU3345:0.008503963802,OTU187:0.008503963802):0.014713895):0.005078627564):0.002933329602,((OTU661:0.01815059394,OTU1263:0.01815059394):0.004823269323,(OTU2511:0.007061193222,OTU1596:0.007061193222):0.01591267004):0.008255952699):0.03030839294):0.05360971639):0.0008299765278,(((OTU693:0.05271870679,((OTU515:0.0322191751,OTU2393:0.0322191751):0.01577196879,OTU1159:0.04799114388):0.00472756291):0.02844671183,((OTU636:0.05075788606,(OTU2366:0.01181726636,OTU3836:0.01181726636):0.0389406197):0.02342093193,(OTU2189:0.04878261958,OTU596:0.04878261958):0.02539619842):0.006986600628):0.01624868579,(((((OTU719:0.01776921882,OTU756:0.01776921882):0.01608016316,(OTU941:0.0222986867,OTU697:0.0222986867):0.01155069527):0.006142402838,OTU375:0.03999178481):0.005307726438,(OTU1158:0.01565669765,OTU1310:0.01565669765):0.0296428136):0.01377762513,((OTU595:0.02970254516,(OTU563:0.01239722432,OTU1015:0.01239722432):0.01730532085):0.01052636108,OTU613:0.04022890625):0.01884823013):0.03833696804):0.01856379741):0.0308235031):0.02155275874):0.01410642684):0.02437998129,((OTU1016:0.07938341801,OTU1460:0.07938341801):0.03937493121,OTU585:0.1187583492):0.08808222257):0.009854722484,(OTU444:0.1835930808,((((OTU976:0.07366213371,OTU1676:0.07366213371):0.01291216451,(OTU1283:0.07932740231,((OTU1512:0.05276716002,((OTU526:0.0100614487,OTU2330:0.0100614487):0.01005216344,OTU1371:0.02011361215):0.03265354787):0.0009961547663,((((OTU951:0.0213039765,(OTU2584:0.007743108537,((OTU2950:0.006593500554,OTU1840:0.006593500554):0.0008751867244,OTU2226:0.007468687278):0.0002744212587):0.01356086797):0.006366479054,OTU79:0.02767045556):0.009523690907,(OTU1918:0.0359244386,OTU2200:0.0359244386):0.001269707868):0.008337356478,(OTU1524:0.04076661823,(OTU1451:0.02492166315,(OTU1507:0.01402431471,OTU1476:0.01402431471):0.01089734843):0.01584495508):0.004764884718):0.008231811841):0.02556408752):0.007246895915):0.03179579462,OTU1594:0.1183700928):0.05863770376,(OTU1834:0.02683544911,((OTU86:0.01312215138,OTU791:0.01312215138):0.007984902995,OTU172:0.02110705437):0.005728394735):0.1501723475):0.006585284237):0.03310221343):0.01672109184):0.006426598748,(((((OTU1184:0.08420615753,(((OTU1082:0.05069284334,(OTU893:0.03534005579,(OTU120:0.01376205439,OTU1318:0.01376205439):0.0215780014):0.01535278755):0.01295528171,OTU1350:0.06364812505):0.008928190413,((((OTU1874:0.02090644892,((OTU20:0.009838708507,OTU2318:0.009838708507):0.008642025289,OTU1681:0.0184807338):0.002425715121):0.004894947983,OTU1825:0.0258013969):0.02704876352,OTU2070:0.05285016042):0.009734937051,((OTU1550:0.0444506946,((OTU2148:0.02129635433,OTU1847:0.02129635433):0.01696961992,OTU1023:0.03826597425):0.006184720349):0.004002500738,((OTU2045:0.03043454423,OTU1361:0.03043454423):0.0007997435954,(OTU1797:0.02405050658,(OTU1776:0.01597042485,OTU1386:0.01597042485):0.008080081736):0.007183781244):0.01721890751):0.01413190213):0.009991217996):0.01162984207):0.08586347915,((OTU668:0.03143170956,(OTU2669:0.007238104572,OTU2721:0.007238104572):0.02419360499):0.1350101931,((OTU2229:0.09338546707,(((OTU3306:0.08309861315,(OTU783:0.01011456823,OTU2179:0.01011456823):0.07298404492):0.005717768963,OTU2359:0.08881638211):0.001358183636,((((OTU695:0.04279525315,((OTU1737:0.03255223625,OTU3029:0.03255223625):0.003053511613,(OTU2357:0.0316518687,(OTU3028:0.003242615876,OTU506:0.003242615876):0.02840925282):0.003953879166):0.007189505279):0.005821087064,OTU2668:0.04861634021):0.00529686398,OTU735:0.05391320419):0.02334307287,((OTU5042:0.03704547678,OTU646:0.03704547678):0.01801269787,(((OTU1745:0.03625828291,(OTU1377:0.02672494918,(OTU243:0.01746160294,((OTU1560:0.008755991297,OTU2017:0.008755991297):0.001942852082,OTU3304:0.01069884338):0.006762759561):0.00926334624):0.009533333732):0.007185944213,OTU1225:0.04344422713):0.006695106629,OTU3789:0.05013933375):0.004918840899):0.02219810241):0.01291828869):0.00321090132):0.0458016651,((((((OTU2959:0.02030460123,OTU3788:0.02030460123):0.01698565508,(OTU422:0.02148907174,(OTU1174:0.01904125168,OTU3305:0.01904125168):0.002447820058):0.01580118458):0.0143193085,OTU903:0.05160956481):0.01132034462,(OTU1431:0.02387339803,OTU856:0.02387339803):0.0390565114):0.02589798127,(((OTU2722:0.02334991318,OTU486:0.02334991318):0.02380054071,(OTU528:0.0218606826,(OTU2663:0.00878686648,OTU371:0.00878686648):0.01307381612):0.02528977129):0.009124756937,(((OTU2115:0.01957491652,OTU2134:0.01957491652):0.01122991865,(OTU963:0.01327879559,OTU1114:0.01327879559):0.01752603958):0.01615830739,OTU1321:0.04696314256):0.009312068264):0.03255267988):0.03885776386,(OTU2159:0.01498231724,(OTU2308:0.008822847254,OTU2441:0.008822847254):0.006159469982):0.1127033373):0.01150147761):0.02725477052):0.003627733991):0.006727687929,(((((OTU2048:0.05243944467,OTU4207:0.05243944467):0.01697750051,(OTU3529:0.05188275926,(OTU2412:0.03276653313,OTU3664:0.03276653313):0.01911622613):0.01753418593):0.001462548718,(OTU2309:0.0515077788,(OTU238:0.04950953486,(OTU1972:0.02149551205,OTU1153:0.02149551205):0.02801402281):0.001998243934):0.01937171511):0.08393054696,(((((OTU2019:0.01407406372,OTU3027:0.01407406372):0.006962478381,OTU2228:0.0210365421):0.008259726532,OTU264:0.02929626863):0.03653108273,(OTU2667:0.01941971861,OTU3303:0.01941971861):0.04640763276):0.01024840578,(OTU3203:0.0512000087,(OTU983:0.01506710994,OTU802:0.01506710994):0.03613289875):0.02487574845):0.07873428373):0.01397386592,((((((OTU2206:0.03106901606,OTU2623:0.03106901606):0.001617825677,(OTU329:0.01782450689,(OTU2508:0.0154235872,OTU817:0.0154235872):0.002400919687):0.01486233484):0.008928705072,OTU2253:0.04161554681):0.07904808674,((OTU2284:0.06953653004,(OTU3031:0.04905112584,OTU483:0.04905112584):0.0204854042):0.005571267816,((OTU1423:0.03991310941,(OTU3429:0.0247023888,OTU1595:0.0247023888):0.01521072061):0.01566307282,OTU1482:0.05557618224):0.01953161562):0.04555583569):0.004859828042,OTU2622:0.1255234616):0.02287269247,((OTU2160:0.03733226016,OTU2018:0.03733226016):0.0928547252,(((OTU4006:0.08006783956,((OTU1289:0.01374914691,OTU2320:0.01374914691):0.03373638318,(OTU3942:0.01407412962,OTU393:0.01407412962):0.03341140046):0.03258230948):0.02327662548,(OTU398:0.06610538109,OTU883:0.06610538109):0.03723908395):0.01003608558,OTU4114:0.1133805506):0.01680643474):0.01820916869):0.02038775273):0.008013417825):0.007893606968,OTU132:0.1846909316):0.04530722692,OTU459:0.2299981585):0.009844826361):0.01276308124):0.02589900879,((((((((OTU2088:0.03412110169,(((OTU3150:0.006101654494,OTU192:0.006101654494):0.003265710918,OTU792:0.009367365412):0.004913332981,OTU622:0.01428069839):0.0198404033):0.01509902512,(OTU3252:0.009330273153,(OTU505:0.003398116797,OTU678:0.003398116797):0.005932156356):0.03988985365):0.06775157984,(OTU2321:0.09425651483,(OTU2456:0.0781128088,(OTU1533:0.06255152474,((OTU2989:0.02516159529,(OTU2571:0.01644601262,(OTU627:0.0102345987,OTU3358:0.0102345987):0.006211413923):0.008715582668):0.01963628263,OTU348:0.04479787792):0.01775364682):0.01556128406):0.01614370603):0.02271519182):0.01833805719,((((((((OTU2105:0.02012940504,OTU2368:0.02012940504):0.01908184442,((OTU277:0.0158203033,OTU1634:0.0158203033):0.0160900012,OTU2455:0.0319103045):0.007300944967):0.01737905247,(OTU513:0.04669801957,OTU1203:0.04669801957):0.009892282362):0.02270251605,((((OTU2516:0.02580881149,(OTU2926:0.02377745134,OTU1183:0.02377745134):0.002031360144):0.006511315437,OTU583:0.03232012692):0.02631408986,OTU1410:0.05863421679):0.008829988514,OTU1938:0.0674642053):0.01182861268):0.01578023262,OTU2291:0.0950730506):0.003399117669,OTU1990:0.09847216827):0.02652253901,((OTU3576:0.1074308576,(((OTU2860:0.07696878932,((((OTU3577:0.02073172205,OTU1875:0.02073172205):0.006477281741,OTU1375:0.02720900379):0.007577535809,OTU1723:0.0347865396):0.01660447628,(((OTU1076:0.02065540406,OTU2168:0.02065540406):0.006358072419,OTU1329:0.02701347648):0.01451061726,(((OTU1713:0.01742734745,(OTU4423:0.01524863514,OTU2124:0.01524863514):0.002178712301):0.005692812638,OTU1814:0.02312016008):0.00977388792,OTU182:0.032894048):0.008630045734):0.009866922142):0.02557777344):0.01156140496,(((OTU3145:0.05429605818,(OTU1176:0.03010937105,OTU543:0.03010937105):0.02418668713):0.005891192602,(((OTU2743:0.008673999191,OTU1448:0.008673999191):0.01447166861,OTU1861:0.0231456678):0.01147558924,(OTU1182:0.01683774452,OTU2213:0.01683774452):0.01778351252):0.02556599374):0.01152557251,(OTU865:0.006558974132,OTU1516:0.006558974132):0.06515384916):0.01681737098):0.0102098868,OTU891:0.09874008108):0.008690776506):0.01558659053,OTU3247:0.1230174481):0.001977259159):0.001777872808,OTU205:0.1267725801):0.008537183753):0.04104478846,(((OTU1079:0.01402163943,OTU868:0.01402163943):0.02412917682,OTU123:0.03815081624):0.097932254,(((OTU888:0.04321860935,OTU864:0.04321860935):0.02494072591,(OTU1683:0.02948245726,OTU2658:0.02948245726):0.038676878):0.03756902494,(((OTU853:0.02538994247,((OTU1592:0.009757095257,(OTU1201:0.00761459518,OTU1096:0.00761459518):0.002142500077):0.005383217768,OTU253:0.01514031303):0.01024962944):0.02981415131,(OTU2949:0.02047394042,OTU618:0.02047394042):0.03473015336):0.0418300038,(((OTU562:0.009378753519,OTU939:0.009378753519):0.008662074536,OTU978:0.01804082806):0.01557729196,OTU1852:0.03361812002):0.06341597756):0.008694262627):0.03035471003):0.04027148206):0.001802267442,(((((OTU44:0.01071386306,OTU1508:0.01071386306):0.02130153431,OTU2642:0.03201539736):0.02325843072,OTU1304:0.05527382808):0.003777840513,OTU2314:0.0590516686):0.05333832478,OTU1582:0.1123899934):0.06576682636):0.08295218898,(((OTU702:0.05312597543,(OTU1859:0.01396385238,OTU458:0.01396385238):0.03916212305):0.06111164002,((((((OTU34:0.01770277878,(OTU1463:0.007742754135,OTU2087:0.007742754135):0.009960024643):0.008205312782,OTU108:0.02590809156):0.0272831394,OTU99:0.05319123096):0.003792017393,OTU436:0.05698324835):0.001530246871,OTU2145:0.05851349522):0.009019222469,(OTU854:0.0646331509,((OTU249:0.01276255738,OTU126:0.01276255738):0.01751196313,((OTU998:0.008854097996,OTU3059:0.008854097996):0.01895970318,((OTU224:0.01923088691,(OTU2313:0.01634526103,OTU3700:0.01634526103):0.002885625882):0.005592083201,OTU484:0.02482297011):0.002990831063):0.002460719326):0.0343586304):0.002899566787):0.04670489776):0.01313164685,(OTU512:0.07037803102,(OTU827:0.0618340193,(OTU118:0.04116688067,OTU559:0.04116688067):0.02066713863):0.008544011722):0.05699123128):0.1337397464):0.0115463446,((OTU1251:0.09141599812,(OTU3112:0.02802344329,OTU367:0.02802344329):0.06339255482):0.04663164305,OTU322:0.1380476412):0.1346077121):0.005849721573):0.02335678194):0.01121042555,(((OTU1017:0.1444542544,(((((OTU1724:0.02788146999,OTU2072:0.02788146999):0.06383666423,(((((OTU2510:0.02995516381,(OTU1598:0.02138536073,OTU2675:0.02138536073):0.008569803084):0.01091346835,(((OTU383:0.008102496336,OTU3226:0.008102496336):0.0002949371852,(OTU2271:0.008254679672,OTU1000:0.008254679672):0.0001427538488):0.02599926318,((OTU1198:0.02338234231,(OTU1189:0.01603513154,(OTU1747:0.0109816352,(OTU1589:0.006250484929,OTU741:0.006250484929):0.004731150276):0.005053496331):0.007347210779):0.003402038573,OTU757:0.02678438089):0.007612315817):0.006471935462):0.01202037626,((OTU1843:0.02617547142,(OTU1358:0.01344086667,OTU1588:0.01344086667):0.01273460476):0.02624239729,(OTU203:0.01423799685,(OTU1998:0.008857613034,OTU2835:0.008857613034):0.005380383815):0.03817987187):0.0004711397056):0.01007149594,(OTU850:0.01728776334,(OTU2900:0.01207132135,OTU1322:0.01207132135):0.00521644199):0.04567274102):0.0210029357,(((OTU1065:0.03306946861,OTU1190:0.03306946861):0.02069260803,(((OTU2260:0.01383529831,OTU170:0.01383529831):0.01990774896,(OTU1708:0.01290757287,OTU1608:0.01290757287):0.0208354744):0.005569591884,(OTU714:0.03759245849,(OTU1366:0.0295224704,(OTU3670:0.02298938696,OTU2593:0.02298938696):0.006533083435):0.008069988097):0.001720180655):0.01444943749):0.01405593342,(((((OTU1865:0.02674083843,OTU2625:0.02674083843):0.006884226658,(OTU2059:0.02934221428,OTU260:0.02934221428):0.004282850818):0.02055793906,((((OTU2162:0.02096734215,(OTU1892:0.01530477514,(OTU3311:0.01312777861,OTU2117:0.01312777861):0.002176996526):0.005662567014):0.005757021758,OTU2058:0.02672436391):0.001136726643,OTU3037:0.02786109055):0.0147103904,OTU1514:0.04257148095):0.0116115232):0.007652166995,OTU1156:0.06183517114):0.002537864578,(OTU1568:0.0359709108,((OTU240:0.009636003802,OTU2749:0.009636003802):0.007857610418,OTU2908:0.01749361422):0.01847729658):0.02840212492):0.003444974341):0.01614543):0.00775469416):0.00608211752,OTU3257:0.09780025174):0.02919343095,OTU2293:0.1269936827):0.002449384849,((OTU47:0.01530752628,OTU1025:0.01530752628):0.05295379889,OTU800:0.06826132516):0.06118174237):0.01501118688):0.08428627097,((((OTU1652:0.1537208192,((OTU2605:0.07900855493,((OTU1826:0.064060664,OTU2644:0.064060664):0.001211031683,((OTU156:0.02011906532,(OTU1352:0.009039842656,OTU1481:0.009039842656):0.01107922266):0.01261192933,OTU677:0.03273099465):0.03254070104):0.01373685924):0.03676980516,(((OTU1345:0.02699320671,OTU2817:0.02699320671):0.05597533219,((OTU3072:0.01922459553,OTU504:0.01922459553):0.04596268074,OTU2723:0.06518727627):0.01778126263):0.01998985051,(OTU2894:0.07161008393,OTU1869:0.07161008393):0.03134830548):0.01281997068):0.03794245913):0.008695118481,((((OTU3344:0.06965147922,(OTU2789:0.06556849444,((OTU2166:0.03679730003,(((OTU158:0.02796921407,OTU2316:0.02796921407):0.0001529244961,OTU1498:0.02812213857):0.005412486951,OTU2062:0.03353462552):0.003262674517):0.00765970299,(OTU1905:0.03425901897,OTU3144:0.03425901897):0.01019798405):0.02111149141):0.004082984781):0.02107037272,OTU2063:0.09072185193):0.001924311336,(OTU326:0.06123397025,OTU1145:0.06123397025):0.03141219302):0.03828819334,((OTU2683:0.08438971221,(OTU3365:0.02602632026,OTU768:0.02602632026):0.05836339196):0.01687597003,OTU18:0.1012656822):0.02966867437):0.03148158108):0.01220120693,(OTU145:0.1613560915,((((OTU480:0.01645499608,OTU2261:0.01645499608):0.08767238427,OTU433:0.1041273803):0.007067052847,((((OTU1006:0.03261416105,OTU1833:0.03261416105):0.01927251703,OTU1403:0.05188667809):0.02410038911,OTU2899:0.0759870672):0.02531732098,OTU590:0.1013043882):0.009890045017):0.007176484502,(((OTU2139:0.01803965472,OTU281:0.01803965472):0.0206467352,(OTU1762:0.03825673971,OTU2966:0.03825673971):0.0004296502124):0.05453557983,(((OTU3120:0.03774230421,((OTU994:0.02745716495,OTU449:0.02745716495):0.009598529482,((OTU1397:0.02283576454,OTU1673:0.02283576454):0.00338795237,(OTU1207:0.01820600598,OTU905:0.01820600598):0.008017710924):0.01083197753):0.0006866097734):0.0292419573,((OTU1617:0.04298230587,OTU299:0.04298230587):0.01049850094,(OTU2674:0.04913054021,OTU2629:0.04913054021):0.004350266591):0.01350345471):0.002486147951,((OTU146:0.02930357508,OTU3216:0.02930357508):0.01299339831,(OTU1653:0.0388340927,OTU1864:0.0388340927):0.003462880693):0.02717343607):0.02375156029):0.02514894794):0.04298517383):0.01326105309):0.0472938898,(((((OTU411:0.03291894648,OTU1693:0.03291894648):0.01424808162,OTU1223:0.0471670281):0.02690123865,((OTU776:0.0175093815,OTU37:0.0175093815):0.04224417188,(OTU307:0.02895382938,OTU2929:0.02895382938):0.030799724):0.01431471337):0.02807356117,OTU4176:0.1021418279):0.08178295892,(OTU1934:0.1548888034,((OTU1243:0.005256205201,OTU2445:0.005256205201):0.1248173064,((OTU363:0.09913243497,(((OTU2421:0.05018129591,(OTU762:0.04423535024,(((OTU27:0.02241163685,(OTU1964:0.02121892045,(OTU730:0.005894931092,OTU1438:0.005894931092):0.01532398936):0.001192716404):0.01834641002,((OTU2208:0.008674293745,OTU1654:0.008674293745):0.007468388067,OTU2230:0.01614268181):0.02461536507):0.001969794237,OTU946:0.04272784111):0.001507509125):0.00594594567):0.006487019019,OTU1794:0.05666831493):0.01934324244,OTU609:0.07601155737):0.02312087761):0.01757787921,((OTU89:0.05969258027,((OTU310:0.02947181057,OTU1260:0.02947181057):0.02581036526,(((OTU2233:0.02007700582,OTU834:0.02007700582):0.01095290463,(OTU2054:0.01421454384,OTU1461:0.01421454384):0.01681536661):0.005631146347,OTU1357:0.0366610568):0.01862111903):0.004410404441):0.03578813024,OTU1193:0.09548071051):0.02122960367):0.01336319742):0.02481529177):0.02903598347):0.03798624758):0.006829490967):0.04079637108,(OTU2358:0.2641451754,(((OTU251:0.031246008,OTU3085:0.031246008):0.03385669319,(OTU110:0.03071552795,OTU4435:0.03071552795):0.03438717324):0.1014640148,(OTU933:0.1337940731,OTU1157:0.1337940731):0.03277264288):0.09757845935):0.005391721096):0.0435353859):0.009435347536,(((OTU1903:0.04472775978,OTU985:0.04472775978):0.04330574667,OTU1255:0.08803350645):0.1325446606,(((((OTU2609:0.01705887331,OTU527:0.01705887331):0.02185677143,OTU948:0.03891564474):0.01275180313,(((OTU2856:0.01591170954,OTU767:0.01591170954):0.00588953823,OTU1262:0.02180124777):0.008557821252,OTU311:0.03035906902):0.02130837885):0.005895141849,OTU1196:0.05756258972):0.01333993494,((OTU2513:0.0235195391,OTU2311:0.0235195391):0.04264614065,OTU672:0.06616567975):0.004736844903):0.1496756424):0.1019294628):0.02220183289);
((((((OTU334:0.05292098887,OTU530:0.05292098887):0.06892265573,(OTU1948:0.05800949347,(OTU944:0.02130441836,OTU2775:0.02130441836):0.03670507511):0.06383415113):0.17413824,((OTU1309:0.192322055,((((((OTU358:0.06305112137,(OTU72:0.02178525724,OTU836:0.02178525724):0.04126586413):0.005278485448,(OTU806:0.05616313868,OTU1630:0.05616313868):0.01216646813):0.03320904424,(((OTU219:0.01244755153,OTU1914:0.01244755153):0.04880681314,OTU615:0.06125436467):0.02084079077,(OTU454:0.0419606265,OTU1101:0.0419606265):0.04013452894):0.01944349562):0.03062995085,(OTU2188:0.09480660733,(OTU54:0.07119548326,OTU338:0.07119548326):0.02361112407):0.03736199458):0.0510597928,((((OTU92:0.04365819561,(OTU3063:0.01619040059,OTU2514:0.01619040059):0.02746779502):0.05875290117,((OTU3097:0.03831095097,OTU2540:0.03831095097):0.02257604672,(OTU959:0.03915067055,OTU168:0.03915067055):0.02173632713):0.0415240991):0.03310546749,(((OTU1373:0.02039169545,OTU1871:0.02039169545):0.07458801015,(((OTU2460:0.05023677998,OTU1242:0.05023677998):0.01259408084,(OTU450:0.05134118471,(OTU3855:0.03541175551,OTU700:0.03541175551):0.01592942919):0.01148967612):0.00795750683,(OTU574:0.02046106954,OTU2140:0.02046106954):0.05032729812):0.02419133795):0.01660206286,((OTU1787:0.02267103242,OTU786:0.02267103242):0.01326436412,OTU1509:0.03593539653):0.07564637194):0.0239347958):0.04356355042,(OTU1970:0.1419163402,OTU754:0.1419163402):0.03716377453):0.004148280025):0.00515738486,(((OTU1527:0.08807743844,OTU136:0.08807743844):0.01914451596,OTU239:0.1072219544):0.007018287545,((OTU1541:0.04709646521,OTU1717:0.04709646521):0.02106256211,OTU1791:0.06815902732):0.04608121462):0.07414553763):0.003936275395):0.1000592354,((((OTU1492:0.1612920288,(OTU1127:0.09192611082,(OTU302:0.06098656617,OTU55:0.06098656617):0.03093954465):0.06936591795):0.01479740818,(((((OTU181:0.04419322183,OTU3827:0.04419322183):0.02252990938,OTU2391:0.06672313121):0.01963749717,(OTU1569:0.07577017484,((OTU2573:0.00793934674,OTU544:0.00793934674):0.02748629887,(OTU3064:0.006243113056,OTU522:0.006243113056):0.02918253255):0.04034452923):0.01059045354):0.006126992276,(OTU409:0.0373151172,(OTU1537:0.02010451672,OTU992:0.02010451672):0.01721060048):0.05517250346):0.03209773447,(((OTU2774:0.01839583422,OTU357:0.01839583422):0.07944620898,((OTU2578:0.02589397724,(OTU2706:0.006723895021,OTU2398:0.006723895021):0.01917008222):0.02235379146,(OTU269:0.01289265749,OTU2492:0.01289265749):0.03535511122):0.04959427449):0.002310380291,(OTU1205:0.0645219757,(OTU598:0.02211061246,OTU472:0.02211061246):0.04241136324):0.03563044779):0.02443293164):0.05150408182):0.0860876622,((((OTU784:0.04610952147,OTU857:0.04610952147):0.08062962778,(((OTU3214:0.04300215033,OTU3946:0.04300215033):0.005439426858,((OTU3264:0.02888780265,OTU4141:0.02888780265):0.01162502643,OTU412:0.04051282908):0.007928748112):0.02087617487,((OTU2286:0.05695974067,(OTU1719:0.03023631394,(OTU898:0.0271920278,OTU2118:0.0271920278):0.003044286134):0.02672342674):0.006212266027,(OTU3431:0.04996251824,(OTU2413:0.01974868043,OTU709:0.01974868043):0.03021383781):0.01320948846):0.006145745358):0.05742139719):0.01332294491,((OTU713:0.09255344365,((OTU2397:0.02444223437,OTU2187:0.02444223437):0.06340501739,OTU1126:0.08784725176):0.004706191887):0.01602989315,OTU698:0.1085833368):0.03147875736):0.07104184314,((((OTU2976:0.02572183018,OTU416:0.02572183018):0.01923277817,OTU2141:0.04495460835):0.02982756715,OTU656:0.0747821755):0.05683861066,(OTU493:0.06068807448,OTU2386:0.06068807448):0.07093271168):0.07948315114):0.05107316185):0.02442672336,((OTU860:0.1343896272,((OTU2371:0.03602252219,OTU2895:0.03602252219):0.0252944167,(OTU2420:0.05484684092,OTU188:0.05484684092):0.006470097967):0.07307268832):0.1334726212,(OTU907:0.1973553266,((OTU1045:0.02600289339,OTU2392:0.02600289339):0.1058066342,((OTU1894:0.08931013802,OTU915:0.08931013802):0.03848039869,(OTU1499:0.05806260898,OTU1650:0.05806260898):0.06972792773):0.004018990885):0.06554579898):0.0705069218):0.01874157414):0.005777467816):0.003600594313):0.01374386006,((((OTU1090:0.01713945448,OTU2060:0.01713945448):0.1153905488,OTU1474:0.1325300033):0.00217117148,((OTU286:0.02581741109,(OTU2558:0.01550203392,OTU550:0.01550203392):0.01031537717):0.002173633843,OTU970:0.02799104493):0.1067101298):0.1241629971,((((((OTU553:0.01753703067,OTU844:0.01753703067):0.06441392023,OTU1186:0.0819509509):0.003022878867,(OTU1925:0.03707564801,(OTU2798:0.03436408323,((OTU1342:0.02139913484,OTU587:0.02139913484):0.007753208375,OTU330:0.02915234322):0.00521174001):0.002711564783):0.04789818175):0.009922255604,OTU816:0.09489608537):0.01818038295,((OTU1981:0.04308850465,OTU694:0.04308850465):0.05729302793,(OTU644:0.09855488313,(OTU2215:0.07562832237,((((OTU758:0.01343255937,OTU1538:0.01343255937):0.008298567569,(OTU180:0.01800302361,OTU2177:0.01800302361):0.00372810333):0.006782623091,OTU2161:0.02851375003):0.03664909216,OTU1405:0.06516284219):0.01046548018):0.02292656077):0.001826649451):0.01269493574):0.007212662256,OTU432:0.1202891306):0.1385750413):0.05086157285):0.03382015322,((((((((OTU379:0.03567418352,OTU2922:0.03567418352):0.1314061563,(((OTU1455:0.07145965255,OTU1069:0.07145965255):0.06116720434,OTU139:0.1326268569):0.000861001338,(((OTU1102:0.05295486102,OTU847:0.05295486102):0.03142580325,(OTU749:0.06416833285,((((OTU971:0.02388957421,OTU900:0.02388957421):0.00961891698,((OTU3154:0.01225380115,OTU1440:0.01225380115):0.01140016226,OTU91:0.02365396341):0.009854527783):0.01212345248,((OTU525:0.02570678856,OTU295:0.02570678856):0.01323760059,(OTU996:0.03428288581,((OTU658:0.01267382451,(OTU2090:0.01117790991,OTU1505:0.01117790991):0.001495914593):0.01307508069,OTU4015:0.02574890519):0.008533980615):0.004661503343):0.006687554522):0.003411305336,OTU1382:0.04904324901):0.01512508384):0.02021233142):0.03254917364,(((OTU3462:0.01819872314,OTU196:0.01819872314):0.01611635486,(OTU3589:0.03378071644,OTU4214:0.03378071644):0.0005343615559):0.07227052819,OTU2127:0.1065856062):0.01034423173):0.01655802032):0.03359248164):0.02018561604,OTU1051:0.1872659559):0.03158298326,OTU1325:0.2188489392):0.003293295331,(((OTU1631:0.08517741914,OTU761:0.08517741914):0.07220796928,(((OTU369:0.07147320315,OTU797:0.07147320315):0.0354203807,(OTU2693:0.02678485855,OTU469:0.02678485855):0.0801087253):0.0104183457,OTU419:0.1173119295):0.04007345888):0.007245220749,(((OTU247:0.06872317806,(OTU1994:0.04162119246,OTU578:0.04162119246):0.0271019856):0.06371352113,(OTU592:0.04331355493,OTU5091:0.04331355493):0.08912314426):0.01230634763,OTU1730:0.1447430468):0.01988756235):0.05751162532):0.01201851981,((OTU1003:0.1006383177,(((OTU69:0.004113203843,OTU2432:0.004113203843):0.04859131021,(OTU75:0.01781715236,OTU1971:0.01781715236):0.0348873617):0.03189247019,(OTU3242:0.02354764003,OTU293:0.02354764003):0.06104934421):0.01604133344):0.04012620404,(OTU1024:0.09194685223,OTU2904:0.09194685223):0.04881766949):0.09339623258):0.01644319403,(OTU928:0.1625978776,OTU1008:0.1625978776):0.08800607076):0.05337056243,(((((OTU494:0.09685155049,((OTU1531:0.0310487012,((OTU1273:0.01380162557,OTU1946:0.01380162557):0.008755221836,OTU64:0.02255684741):0.008491853794):0.005895806919,OTU2337:0.03694450812):0.05990704237):0.02273179493,(OTU1883:0.01473425331,OTU488:0.01473425331):0.1048490921):0.07438221747,(OTU1270:0.1274207428,OTU428:0.1274207428):0.0665448201):0.0742607516,((OTU96:0.1590025824,(OTU705:0.01521643039,OTU2041:0.01521643039):0.143786152):0.0448282797,(((OTU1664:0.01290041437,OTU809:0.01290041437):0.006184146334,OTU1306:0.01908456071):0.03599104002,((OTU2925:0.01535451895,OTU619:0.01535451895):0.03313159184,(((OTU887:0.02466305248,(OTU3251:0.01170811899,(OTU3842:0.01074297041,OTU845:0.01074297041):0.0009651485791):0.01295493349):0.003294853236,OTU2570:0.02795790571):0.01277436371,(OTU750:0.02665019552,((OTU3149:0.007024673107,OTU3250:0.007024673107):0.01338411766,OTU570:0.02040879077):0.006241404755):0.0140820739):0.007753841359):0.006589489938):0.1487552614):0.06439545236):0.01746955343,(((OTU3950:0.01085650941,OTU324:0.01085650941):0.09317538339,OTU276:0.1040318928):0.0277535323,((OTU647:0.03541516783,OTU4542:0.03541516783):0.08155542633,OTU437:0.1169705942):0.01481483093):0.1539104428):0.01827864285):0.03957138716):0.02471073041,((((((OTU1017:0.1782822332,((((OTU3257:0.09337048211,((((OTU2510:0.03636376763,(((OTU1198:0.02270166698,((OTU1589:0.003726158512,OTU741:0.003726158512):0.007512566074,(OTU1747:0.006592977991,OTU1189:0.006592977991):0.004645746595):0.0114629424):0.01221939189,((OTU1000:0.008525448617,((OTU383:0.003544448303,OTU3226:0.003544448303):0.004836070247,OTU2271:0.00838051855):0.000144930067):0.02598131575,OTU757:0.03450676437):0.0004142944996):0.0006644024065,(OTU2835:0.01897136052,(OTU1998:0.007143400247,OTU203:0.007143400247):0.01182796027):0.01661410076):0.0007783063518):0.01733150993,((OTU1588:0.03304378482,(OTU1843:0.02080322061,OTU1358:0.02080322061):0.01224056421):0.01819916992,(OTU1598:0.01419083491,OTU2675:0.01419083491):0.03705211983):0.002452322814):0.01097548891,(OTU2900:0.05074614898,(OTU850:0.009309794583,OTU1322:0.009309794583):0.0414363544):0.01392461749):0.01496379333,(((OTU1065:0.03357359778,OTU1190:0.03357359778):0.01935135396,((OTU1366:0.02659843724,(OTU3670:0.01592252101,OTU2593:0.01592252101):0.01067591624):0.02101695882,(OTU714:0.04412161639,((OTU2260:0.008521718772,OTU170:0.008521718772):0.02573572607,(OTU1708:0.009423673843,OTU1608:0.009423673843):0.024833771):0.009864171552):0.003493779676):0.005309555671):0.02053128213,((((OTU1514:0.04561160403,(((OTU2162:0.01885558367,(OTU1892:0.01573276119,(OTU3311:0.007791226532,OTU2117:0.007791226532):0.007941534654):0.003122822481):0.002277205593,OTU3037:0.02113278926):0.01435313486,OTU2058:0.03548592412):0.01012567991):0.003415488256,(OTU260:0.03882412926,(OTU2059:0.03412203242,(OTU1865:0.01551584049,OTU2625:0.01551584049):0.01860619193):0.00470209684):0.01020296303):0.01123596294,OTU1156:0.06026305523):0.001034439779,(OTU1568:0.03283919056,((OTU240:0.008403431766,OTU2749:0.008403431766):0.01028432752,OTU2908:0.01868775929):0.01415143127):0.02845830444):0.01215873886):0.006178325929):0.01373592231):0.01163800282,(OTU1724:0.05686038864,OTU2072:0.05686038864):0.04814809629):0.02072521613,OTU2293:0.1257337011):0.02242707896,((OTU47:0.01554088263,OTU1025:0.01554088263):0.09040344597,OTU800:0.1059443286):0.04221645141):0.0301214532):0.06791900516,((((OTU1652:0.1487171668,((OTU2605:0.0749310538,((OTU1826:0.06503724,OTU2644:0.06503724):0.0008303750103,((OTU156:0.02951071632,(OTU1352:0.0178506838,OTU1481:0.0178506838):0.01166003251):0.003719247621,OTU677:0.03322996394):0.03263765108):0.009063438783):0.05183303426,(((OTU1345:0.02520198046,OTU2817:0.02520198046):0.06097882344,((OTU3072:0.01951766584,OTU504:0.01951766584):0.06152571416,OTU2723:0.08104337999):0.005137423908):0.02166014874,(OTU2894:0.05780876463,OTU1869:0.05780876463):0.05003218801):0.01892313542):0.0219530787):0.01617472884,((((OTU2789:0.06422620994,((OTU2062:0.04096042337,(((OTU158:0.0233307304,OTU1498:0.0233307304):0.005220117514,OTU2316:0.02855084792):0.005543661969,OTU2166:0.03409450988):0.006865913483):0.02153343229,(OTU3344:0.05769699743,(OTU1905:0.04451729657,OTU3144:0.04451729657):0.01317970086):0.004796858221):0.001732354288):0.02787865581,OTU2063:0.09210486575):0.05299144865,(OTU326:0.05146093955,OTU1145:0.05146093955):0.09363537485):0.01138151389,((OTU2683:0.08567619541,(OTU3365:0.0254416248,OTU768:0.0254416248):0.0602345706):0.03158029062,OTU18:0.117256486):0.03922134226):0.008414067297):0.01211189724,(OTU145:0.1336347641,((((OTU480:0.01670584509,OTU2261:0.01670584509):0.07334889143,OTU433:0.09005473652):0.01688879551,((((OTU1006:0.02637890686,OTU1833:0.02637890686):0.03472460481,OTU1403:0.06110351166):0.01604194419,OTU2899:0.07714545585):0.02570327215,OTU590:0.102848728):0.004094804023):0.0140331799,((OTU2966:0.03927614653,(OTU1762:0.02752183378,(OTU2139:0.0273864408,OTU281:0.0273864408):0.0001353929778):0.01175431275):0.0458247162,(((OTU3120:0.04589958851,((OTU994:0.01761890998,OTU449:0.01761890998):0.02453977759,(((OTU1207:0.006485782109,OTU905:0.006485782109):0.01199926333,OTU1673:0.01848504544):0.008138440238,OTU1397:0.02662348567):0.0155352019):0.003740900937):0.02318295309,((OTU146:0.03439570569,OTU3216:0.03439570569):0.02579810748,(OTU1653:0.03942610097,OTU1864:0.03942610097):0.02076771221):0.008888728428):0.001446912996,(OTU2674:0.05173862119,((OTU1617:0.01064006287,OTU299:0.01064006287):0.04011883298,OTU2629:0.05075889585):0.0009797253415):0.01879083341):0.01457140813):0.03587584919):0.01265805217):0.04336902873):0.04409507452,(((((OTU411:0.02277067472,OTU1223:0.02277067472):0.0251153935,OTU1693:0.04788606822):0.04183232078,((OTU776:0.0139415889,OTU37:0.0139415889):0.05600524291,(OTU307:0.0303934257,OTU2929:0.0303934257):0.03955340611):0.01977155718):0.03401205356,OTU4176:0.1237304426):0.05262338467,(OTU1934:0.1611986389,((OTU1243:0.005336333684,OTU2445:0.005336333684):0.1208586812,((OTU363:0.08448813208,(((OTU2421:0.05237207075,(OTU762:0.04996382523,(((OTU1964:0.0290600512,((OTU730:0.009369341133,OTU1438:0.009369341133):0.01212704646,OTU27:0.0214963876):0.007563663603):0.01294111875,OTU946:0.04200116995):0.0004038192998,((OTU2208:0.01006711098,OTU1654:0.01006711098):0.01030779074,OTU2230:0.02037490172):0.02203008753):0.007558835976):0.002408245524):0.004575011314,OTU1794:0.05694708206):0.02145173861,OTU609:0.07839882068):0.006089311401):0.009043322558,((((OTU2054:0.02260723556,((OTU2233:0.007190461402,OTU834:0.007190461402):0.005012541422,OTU1461:0.01220300282):0.01040423273):0.003189132767,OTU1357:0.02579636832):0.03277876728,((OTU310:0.03286015776,OTU1260:0.03286015776):0.0225324358,OTU89:0.05539259357):0.003182542041):0.03358278474,OTU1193:0.09215792035):0.001373534287):0.03266356022):0.03500362407):0.0151551883):0.04474504012):0.02510237103):0.01115767148,(OTU2358:0.239620751,(((OTU251:0.03172233933,OTU3085:0.03172233933):0.04965671463,(OTU110:0.03059079819,OTU4435:0.03059079819):0.05078825577):0.07087864892,(OTU933:0.1359627628,OTU1157:0.1359627628):0.01629494007):0.08736304815):0.01773815882):0.05700239685,((((((((OTU2088:0.03888747977,(((OTU3150:0.005513774462,OTU792:0.005513774462):0.003996392222,OTU192:0.009510166683):0.001109372332,OTU622:0.01061953902):0.02826794075):0.02729593623,(OTU505:0.01153352703,(OTU3252:0.006850196693,OTU678:0.006850196693):0.004683330333):0.05464988897):0.03292878219,(OTU2321:0.08950779835,(OTU1533:0.07682321235,(OTU2456:0.07580027539,((OTU2989:0.02802255946,(OTU2571:0.01349310404,(OTU627:0.01073695195,OTU3358:0.01073695195):0.002756152082):0.01452945542):0.008116298293,OTU348:0.03613885775):0.03966141764):0.001022936957):0.012684586):0.009604399842):0.04331024073,(OTU205:0.1370166444,(((OTU3576:0.1152031622,(((OTU2860:0.08484663502,(((OTU1076:0.03084450995,OTU1329:0.03084450995):0.00280578758,OTU2168:0.03365029753):0.02396150413,((((OTU3577:0.02104776783,OTU1875:0.02104776783):0.003110937547,OTU1375:0.02415870538):0.01350846904,OTU1723:0.03766717441):0.01167906874,(((OTU1713:0.01769301952,(OTU4423:0.01524805795,OTU2124:0.01524805795):0.002444961564):0.006385011101,OTU1814:0.02407803062):0.01889081504,OTU182:0.04296884566):0.00637739749):0.008265558507):0.02723483336):0.00842978102,(((OTU3145:0.03193252202,(OTU1176:0.01493835877,OTU543:0.01493835877):0.01699416325):0.01568871929,(((OTU2743:0.008806230406,OTU1448:0.008806230406):0.01469228269,OTU1861:0.02349851309):0.00515710152,(OTU1182:0.01338812719,OTU2213:0.01338812719):0.01526748743):0.0189656267):0.01163740061,(OTU865:0.006658962741,OTU1516:0.006658962741):0.05259967918):0.03401777412):0.01139356864,OTU891:0.1046699847):0.01053317753):0.007165734882,OTU3247:0.1223688971):0.01270587949,((((((OTU1183:0.02835377572,(OTU2926:0.02413992789,OTU2516:0.02413992789):0.004213847828):0.0002151422279,OTU583:0.02856891795):0.02129146725,OTU1938:0.04986038519):0.03925102562,(OTU1410:0.06960448611,((OTU2455:0.04808361024,((OTU277:0.01220782541,OTU1634:0.01220782541):0.02486794622,(OTU2105:0.01613815216,OTU2368:0.01613815216):0.02093761947):0.01100783862):0.009915285015,(OTU513:0.04740990987,OTU1203:0.04740990987):0.01058898539):0.01160559085):0.0195069247):0.01647780544,OTU2291:0.1055892163):0.009444498009,OTU1990:0.1150337143):0.02004106232):0.001941867841):0.005405794492):0.03662055918,(((OTU1079:0.01211056761,OTU868:0.01211056761):0.02335935742,OTU123:0.03546992503):0.1166846967,(((OTU888:0.04530374018,OTU864:0.04530374018):0.01695664592,(OTU1683:0.02993190405,OTU2658:0.02993190405):0.03232848206):0.06199561326,(((OTU853:0.04549053104,((OTU1592:0.01823552472,(OTU1201:0.007730676257,OTU1096:0.007730676257):0.01050484846):0.005969929133,OTU253:0.02420545385):0.02128507719):0.01314088944,(OTU2949:0.02419530093,OTU618:0.02419530093):0.03443611956):0.03573708077,(((OTU978:0.003718860614,OTU939:0.003718860614):0.008441384705,OTU562:0.01216024532):0.01335001451,OTU1852:0.02551025983):0.06885824142):0.02988749812):0.02789862232):0.02688837641):0.003449666595,(((((OTU44:0.01087719108,OTU1508:0.01087719108):0.01866831671,OTU2642:0.02954550779):0.009953951389,OTU1304:0.03949945918):0.01025745279,OTU2314:0.04975691198):0.06748367247,OTU1582:0.1172405844):0.06525208025):0.01941598739,(((OTU702:0.05393585702,(OTU1859:0.01417672503,OTU458:0.01417672503):0.03975913199):0.04023163363,(((((OTU34:0.01797264968,(OTU1463:0.01242910682,OTU2087:0.01242910682):0.005543542857):0.01117792574,OTU108:0.02915057542):0.02793348887,OTU99:0.05708406428):0.002670015152,(OTU436:0.02857180389,OTU2145:0.02857180389):0.03118227554):0.002990013316,(OTU854:0.05723210573,((OTU249:0.01914293235,OTU126:0.01914293235):0.0115931096,((OTU998:0.01575032793,OTU3059:0.01575032793):0.01248748213,((OTU484:0.02422782252,(OTU2313:0.02023240208,OTU3700:0.02023240208):0.003995420447):5.196332922e-05,OTU224:0.02427978585):0.003958024207):0.002498231885):0.02649606379):0.005511987021):0.0314233979):0.02283071788,(OTU512:0.08337200956,(OTU827:0.06923777912,(OTU118:0.04179445124,OTU559:0.04179445124):0.02744332788):0.01413423044):0.03362619896):0.08491044356):0.08084210736,(((((((OTU1484:0.06845506782,OTU1487:0.06845506782):0.08653167937,(OTU1097:0.1302778368,(((OTU3191:0.04068188152,(OTU774:0.02450695556,OTU4068:0.02450695556):0.01617492596):0.03674109941,(OTU733:0.02139428596,OTU426:0.02139428596):0.05602869497):0.04226522364,OTU824:0.1196882046):0.01058963222):0.0247089104):0.01033855719,(((OTU2507:0.01876277933,OTU811:0.01876277933):0.02289081788,OTU4608:0.04165359722):0.05462569786,(OTU1390:0.06722337688,(OTU1488:0.0378321681,OTU380:0.0378321681):0.02939120878):0.0290559182):0.06904600931):0.06122795039,(((((OTU1624:0.09257902853,OTU804:0.09257902853):0.02085033859,(OTU1099:0.09788081004,(OTU1081:0.07211603352,OTU964:0.07211603352):0.02576477653):0.01554855708):0.05848333017,((((OTU241:0.07351016032,((OTU404:0.0576173327,(OTU793:0.02981648861,OTU2480:0.02981648861):0.02780084409):0.006083068445,OTU2714:0.06370040114):0.009809759179):0.05101802382,OTU4671:0.1245281841):0.005570864809,(OTU403:0.04101643187,(OTU290:0.008456112259,OTU1355:0.008456112259):0.03256031961):0.08908261708):0.02582483438,((((((OTU3550:0.01822512706,OTU1609:0.01822512706):0.05690467501,((OTU2682:0.01733946651,((OTU1021:0.005645350988,OTU221:0.005645350988):0.009635911732,OTU2120:0.01528126272):0.002058203793):0.0348463116,OTU519:0.05218577812):0.02294402396):0.0305875789,(((OTU424:0.009218262047,OTU1739:0.009218262047):0.05203229743,OTU3642:0.06125055948):0.01988693028,(OTU2447:0.006484761377,OTU268:0.006484761377):0.07465272838):0.02457989122):0.02540707714,(OTU1290:0.0474148212,OTU711:0.0474148212):0.08370963692):0.0105868556,(((((OTU1706:0.05211549674,OTU1515:0.05211549674):0.05958089777,(OTU3195:0.0576003057,(OTU2046:0.009402453701,OTU353:0.009402453701):0.048197852):0.0540960888):0.02555114524,(OTU2506:0.1363419996,(((OTU388:0.07275455337,((OTU2239:0.03031516221,OTU3575:0.03031516221):0.02441781014,((OTU1623:0.01812188817,OTU3352:0.01812188817):0.02514494136,OTU402:0.04326682953):0.01146614282):0.01802158102):0.0432512775,(OTU3041:0.03090011936,OTU166:0.03090011936):0.08510571151):0.006969948485,(((OTU429:0.06143525722,(((OTU144:0.007686310108,OTU2961:0.007686310108):0.01240189043,OTU425:0.02008820054):0.0291273205,(OTU344:0.03746490233,(OTU4157:0.01587105617,OTU421:0.01587105617):0.02159384616):0.01175061871):0.01221973618):0.01447610722,((OTU1809:0.07035218588,((OTU1895:0.02904179343,(OTU1341:0.01138772287,OTU2414:0.01138772287):0.01765407056):0.02773486851,(((OTU2515:0.01508319322,OTU1798:0.01508319322):0.009151235709,OTU4531:0.02423442893):0.01616151123,(OTU14:0.02342615926,OTU479:0.02342615926):0.0169697809):0.01638072177):0.01357552395):0.003883908195,(OTU2347:0.06238282082,(OTU3465:0.02151644451,OTU178:0.02151644451):0.04086637631):0.01185327326):0.001675270368):0.04321489271,(OTU4665:0.04484953445,OTU876:0.04484953445):0.0742767227):0.0038495222):0.0133662202):0.0009055401981):0.00169630396,OTU3023:0.1389438437):0.0002931605795,(((OTU960:0.05211151884,OTU2479:0.05211151884):0.06523482094,(OTU4119:0.0720227126,(OTU3657:0.02011865781,(OTU2135:0.01584131595,OTU175:0.01584131595):0.004277341864):0.05190405479):0.04532362718):0.01107178949,(((((((OTU1995:0.03247580369,OTU2861:0.03247580369):0.01221540813,(OTU1380:0.03749972805,(OTU2348:0.007196708891,OTU464:0.007196708891):0.03030301916):0.00719148377):0.003538556395,OTU3067:0.04822976822):0.008842065477,(OTU3354:0.02925546459,(OTU1230:0.02513726628,OTU1401:0.02513726628):0.004118198311):0.0278163691):0.005895045352,OTU1893:0.06296687905):0.001329847844,(((OTU2744:0.01285022807,OTU87:0.01285022807):0.02377151149,OTU707:0.03662173956):0.02662796386,(OTU33:0.03930081432,(((OTU2791:0.02556515148,OTU3248:0.02556515148):0.0008149888446,(OTU1475:0.01205081391,OTU2214:0.01205081391):0.01432932642):0.002959045913,OTU3065:0.02933918624):0.009961628085):0.0239488891):0.001047023471):0.02054401344,OTU53:0.08484074032):0.04357738894):0.01081887502):0.002474309422):0.01051819391,(((OTU2954:0.06174837097,OTU362:0.06174837097):0.04146974448,OTU1095:0.1032181155):0.02270090263,(((((OTU2227:0.02584553875,(OTU1535:0.01235527601,OTU2557:0.01235527601):0.01349026274):0.01442235538,OTU167:0.04026789413):0.00605830719,OTU2678:0.04632620132):0.02468504029,OTU1792:0.0710112416):0.04355368233,((OTU368:0.01012421928,OTU1319:0.01012421928):0.08640858968,((OTU1558:0.007833636483,OTU103:0.007833636483):0.06291016533,OTU1672:0.07074380182):0.02578900714):0.01803211498):0.01135409414):0.02631048954):0.003694375703):0.01598881396):0.02886045955,((((((OTU2205:0.02687764964,OTU1933:0.02687764964):0.02072350328,OTU125:0.04760115291):0.05081507177,OTU3113:0.09841622468):0.0407406406,(OTU549:0.1098317181,(OTU1490:0.06758272641,((OTU1996:0.006274178736,OTU223:0.006274178736):0.007982623637,OTU1060:0.01425680237):0.05332592403):0.04224899174):0.02932514714):0.03542755065,(((OTU220:0.009881790951,OTU3427:0.009881790951):0.07910716514,(OTU2618:0.08484223884,((OTU159:0.03432581976,OTU2015:0.03432581976):0.01161810853,(OTU3437:0.02366471118,((OTU210:0.01554452084,OTU1922:0.01554452084):0.002807223047,OTU3222:0.01835174388):0.005312967298):0.0222792171):0.03889831055):0.004146717252):0.07256521183,((OTU1626:0.0992688971,((((OTU1305:0.0210041222,(OTU863:0.01037066134,OTU183:0.01037066134):0.01063346086):0.03471953203,OTU447:0.05572365423):0.006299037081,((OTU2603:0.01272246558,OTU3464:0.01272246558):0.02382457808,OTU2026:0.03654704365):0.02547564766):0.01844549707,(OTU67:0.04426897805,OTU88:0.04426897805):0.03619921033):0.01880070871):0.02721698303,(OTU4800:0.1056066573,(OTU321:0.0700638524,OTU745:0.0700638524):0.03554280485):0.02087922287):0.0350682878):0.01303024801):0.01160128954,((OTU620:0.1336117794,(OTU1332:0.0639521036,OTU1525:0.0639521036):0.06965967578):0.05183563787,(((OTU1154:0.01739862864,OTU2365:0.01739862864):0.04631317263,OTU3441:0.06371180127):0.1006123305,OTU395:0.1643241318):0.02112328544):0.0007382882249):0.01458745135):0.006993834965,OTU3652:0.2077669918):0.01878626298):0.01094861585,((((OTU1285:0.03732733857,OTU19:0.03732733857):0.01832720858,((OTU2974:0.03174777054,OTU3554:0.03174777054):0.008147054594,OTU1645:0.03989482513):0.01575972202):0.03997153489,(OTU833:0.06869666735,((OTU954:0.01795591405,OTU1757:0.01795591405):0.008431110217,((OTU673:0.01073151265,OTU1806:0.01073151265):0.01349796963,OTU62:0.02422948228):0.002157541991):0.04230964308):0.02692941468):0.05723804906,(((((OTU2083:0.01117681709,OTU995:0.01117681709):0.06432042545,((OTU1197:0.01645186018,OTU116:0.01645186018):0.01201032288,(OTU1769:0.02222870631,(OTU2039:0.004714759678,OTU1385:0.004714759678):0.01751394663):0.006233476741):0.04703505948):0.001161919316,OTU1705:0.07665916185):0.0254440831,((OTU24:0.04866640027,(OTU1113:0.03742348111,OTU151:0.03742348111):0.01124291916):0.03259648071,(OTU914:0.03483856869,OTU2082:0.03483856869):0.04642431229):0.02084036397):0.01339642118,(OTU74:0.0679427078,(OTU712:0.02303732911,OTU1301:0.02303732911):0.04490537869):0.04755695833):0.03736446496):0.08463773953):0.02798516457,(((((((OTU2975:0.01811459653,OTU342:0.01811459653):0.08865821668,(OTU2907:0.09107501106,(OTU2042:0.06351969543,OTU637:0.06351969543):0.02755531563):0.01569780214):0.07006791514,((((OTU674:0.02943622951,OTU1495:0.02943622951):0.004816780714,OTU331:0.03425301022):0.08758609093,(((OTU3810:0.05478696983,((((OTU2792:0.007469008452,OTU2457:0.007469008452):0.00990624697,OTU3253:0.01737525542):0.005346973402,OTU3723:0.02272222882):0.01119274855,OTU35:0.03391497737):0.02087199246):0.03071357648,OTU1710:0.08550054631):0.004694715401,(OTU691:0.05299341501,(OTU272:0.007114756063,OTU2782:0.007114756063):0.04587865895):0.03720184671):0.03164383944):0.03380397201,(((((((OTU2730:0.03880394822,OTU396:0.03880394822):0.01255068685,OTU1602:0.05135463507):0.005186974736,(OTU194:0.02600304327,OTU3360:0.02600304327):0.03053856653):0.01061175174,OTU2928:0.06715336154):0.03042397152,(OTU1456:0.0268709878,OTU162:0.0268709878):0.07070634526):0.04098936141,(((OTU41:0.02499669407,OTU1759:0.02499669407):0.07546542947,((OTU255:0.01307618272,OTU2987:0.01307618272):0.02429963225,(OTU3413:0.009578406226,OTU233:0.009578406226):0.02779740874):0.06308630857):0.01839207949,((((((((OTU2776:0.01211833161,OTU1544:0.01211833161):0.01859873243,(OTU2509:0.01906620218,OTU1686:0.01906620218):0.01165086187):0.01099611476,OTU244:0.04171317881):0.01334725846,(OTU685:0.007352500881,OTU1587:0.007352500881):0.04770793638):0.0322008284,OTU573:0.08726126566):0.004894357898,(OTU2731:0.04769564863,OTU3936:0.04769564863):0.04445997493):0.008732996345,(OTU1868:0.0698445144,OTU771:0.0698445144):0.0310441055):0.008481468467,((OTU1394:0.0485495496,OTU4436:0.0485495496):0.002311308797,OTU455:0.0508608584):0.05850922997):0.009484114662):0.01971249144):0.01407145599,((((OTU1349:0.02696320945,OTU1799:0.02696320945):0.01744383898,(OTU830:0.02480360482,OTU2125:0.02480360482):0.0196034436):0.01325348665,(OTU2149:0.03996063499,(OTU2319:0.03811352045,OTU16:0.03811352045):0.001847114547):0.01769990008):0.05298453959,(OTU2262:0.06370411925,(OTU457:0.04818679843,OTU3320:0.04818679843):0.01551732082):0.0469409554):0.04199307581):0.003004922695):0.02119765518):0.02465518939,(OTU1427:0.02642407361,OTU337:0.02642407361):0.1750718441):0.0225679104,((((OTU26:0.06695155408,((OTU1426:0.03878138645,OTU2396:0.03878138645):0.02618937007,(OTU904:0.02094097273,OTU798:0.02094097273):0.04402978379):0.001980797564):0.03235045511,(((OTU1268:0.03783885326,OTU3254:0.03783885326):0.0229262987,(OTU3152:0.04575223284,OTU3359:0.04575223284):0.01501291913):0.03506696487,OTU747:0.09583211683):0.003469892361):0.04087982066,(OTU509:0.1105808858,OTU171:0.1105808858):0.02960094407):0.01897338771,(OTU1121:0.04311545936,OTU1908:0.04311545936):0.1160397582):0.06490861056):0.02149633543,(((((OTU640:0.05560043036,(OTU2585:0.0473240933,(OTU1143:0.03822998532,OTU648:0.03822998532):0.009094107985):0.008276337062):0.1108007745,(((((((OTU814:0.06299195316,(OTU1453:0.03365019936,(OTU787:0.0215834079,OTU2055:0.0215834079):0.01206679146):0.02934175381):0.004391660631,(OTU2665:0.05431881435,(((OTU350:0.006762290563,OTU2382:0.006762290563):0.01241660172,OTU3295:0.01917889228):0.007136178162,OTU2621:0.02631507045):0.0280037439):0.01306479945):0.02232258549,(((((OTU1218:0.05601765816,OTU889:0.05601765816):0.001587829835,((OTU599:0.03518176078,((OTU788:0.02720616102,OTU2588:0.02720616102):0.007538871319,(OTU1935:0.01272424747,OTU2587:0.01272424747):0.02202078487):0.0004367284398):0.01765517807,(OTU471:0.04716181147,OTU2037:0.04716181147):0.005675127383):0.004768549143):0.003773209435,OTU717:0.06137869743):0.01286183231,((OTU1103:0.03225443772,OTU1344:0.03225443772):0.03287366031,((OTU1339:0.06008008659,(OTU593:0.02316859937,OTU670:0.02316859937):0.03691148722):0.002637619244,(OTU2280:0.007461516703,OTU318:0.007461516703):0.05525618913):0.002410392192):0.009112431712):0.0082390872,(OTU3525:0.01713546494,OTU359:0.01713546494):0.065344152):0.007226582347):0.01194221607,(((((OTU1046:0.02495280729,(OTU1086:0.01462960573,OTU2620:0.01462960573):0.01032320156):0.04776939824,((OTU287:0.05735769771,((OTU1520:0.02025897093,OTU1034:0.02025897093):0.007701184043,OTU1684:0.02796015498):0.02939754273):0.01506907711,((((((OTU575:0.02582789511,OTU1093:0.02582789511):0.002527100028,(OTU2100:0.02166920209,OTU466:0.02166920209):0.006685793045):0.008648283671,OTU1020:0.03700327881):0.005291534654,OTU2958:0.04229481346):0.003076634377,((((OTU1229:0.02826629008,OTU2502:0.02826629008):0.001978729634,OTU2056:0.03024501971):0.001595147078,OTU76:0.03184016679):0.00867459773,((((OTU2283:0.02767813248,OTU3357:0.02767813248):0.006532139804,(OTU2259:0.02216463937,OTU2619:0.02216463937):0.01204563291):0.0005617972088,OTU769:0.03477206949):0.004748749228,((OTU955:0.01460055219,OTU2255:0.01460055219):0.01562992917,(OTU417:0.02787205259,((OTU1678:0.01541935894,(OTU2333:0.01307934568,OTU1164:0.01307934568):0.002340013264):0.01034006504,OTU721:0.02575942398):0.002112628608):0.002358428772):0.009290337356):0.0009939458009):0.004856683324):0.009328488191,(OTU899:0.03654528684,(((((OTU1855:0.009225862433,OTU1337:0.009225862433):0.005396166091,OTU920:0.01462202852):0.008284606133,OTU1486:0.02290663466):0.01176657283,OTU1890:0.03467320749):0.001428581569,((OTU191:0.009719510326,OTU1731:0.009719510326):0.0149228207,OTU1628:0.02464233103):0.01145945803):0.0004434977792):0.0181546492):0.01772683879):0.0002954307066):0.002508312553,(((OTU1068:0.03701448368,OTU1698:0.03701448368):0.01092382978,(OTU2589:0.02906175907,(OTU1437:0.01788766476,OTU2016:0.01788766476):0.01117409431):0.01887655438):0.02237633096,(OTU1293:0.05931494994,(OTU2501:0.04611972659,OTU2334:0.04611972659):0.01319522335):0.01099969448):0.004915873667):0.008436850597,((((OTU1064:0.02445520174,OTU600:0.02445520174):0.008698927693,OTU2302:0.03315412944):0.01984554024,OTU740:0.05299966967):0.02704498451,(((OTU1237:0.03159957405,OTU517:0.03159957405):0.008943851154,OTU1932:0.0405434252):0.02105876704,((((OTU2957:0.008639350321,OTU445:0.008639350321):0.004213318495,OTU478:0.01285266882):0.01862041432,((OTU1781:0.01201058158,OTU1338:0.01201058158):0.0065428015,OTU283:0.01855338308):0.01291970005):0.02791801004,(OTU481:0.01008411216,OTU1365:0.01008411216):0.04930698102):0.002211099064):0.01844246194):0.003622714496):0.01331386418,(((OTU1364:0.04380494299,((OTU373:0.0180689267,(OTU1160:0.005430102736,OTU979:0.005430102736):0.01263882396):0.01536094846,((OTU524:0.01491869072,OTU1217:0.01491869072):0.01260216437,OTU582:0.02752085509):0.005909020077):0.01037506783):0.001213124337,OTU1169:0.04501806733):0.02731781126,(((((OTU341:0.01390786978,OTU463:0.01390786978):0.0118878368,(OTU852:0.01220382931,OTU407:0.01220382931):0.01359187727):0.01226119115,((OTU751:0.01610482438,OTU2896:0.01610482438):0.01367277572,OTU460:0.0297776001):0.008279297637):0.004083264317,((OTU878:0.02171824062,OTU335:0.02171824062):0.008153186833,OTU1061:0.02987142745):0.0122687346):0.007042893423,((OTU1098:0.03820433686,((OTU2282:0.0259127123,OTU1944:0.0259127123):0.002663762141,(OTU1445:0.01661516447,(OTU1295:0.006316450281,OTU1816:0.006316450281):0.01029871419):0.01196130998):0.009627862419):0.01048787074,(OTU418:0.04724793994,OTU1559:0.04724793994):0.001444267663):0.0004908478707):0.02315282311):0.02464535428):0.004667182503):0.03099463868,((OTU1542:0.1036742682,((((((OTU794:0.05405337125,(OTU349:0.02033511208,OTU2812:0.02033511208):0.03371825916):0.005913997081,(((OTU2379:0.03351984578,(OTU1464:0.03184060936,(OTU225:0.01251363553,(OTU1917:0.008655827569,OTU1384:0.008655827569):0.003857807957):0.01932697383):0.001679236425):0.00378124376,(OTU2079:0.0195616107,OTU1066:0.0195616107):0.01773947884):0.01275166267,(((OTU2542:0.02251747922,(OTU986:0.007663242055,OTU942:0.007663242055):0.01485423716):0.01608300729,OTU2201:0.03860048651):0.006686801341,((OTU2615:0.009018779642,OTU387:0.009018779642):0.005930836831,OTU2036:0.01494961647):0.03033767138):0.004765464366):0.009914616111):0.003395343069,(OTU2010:0.04477666973,((OTU650:0.0233960017,OTU1406:0.0233960017):0.01292397805,OTU1043:0.03631997976):0.008456689975):0.01858604166):0.01008352989,OTU2053:0.07344624129):0.007077048585,OTU1286:0.08052328987):0.0227499354,(((((OTU842:0.01469016497,((OTU3024:0.01249562346,OTU340:0.01249562346):0.001330305085,OTU1632:0.01382592855):0.0008642364223):0.007468458719,OTU234:0.02215862369):0.004139833351,OTU1511:0.02629845704):0.0188394404,(OTU1206:0.04095584587,(OTU2224:0.03572109883,OTU1830:0.03572109883):0.005234747046):0.004182051564):0.04441908986,((((OTU2356:0.01577059582,OTU861:0.01577059582):0.003531061765,(OTU2543:0.01743015336,((OTU987:0.01220079631,OTU1660:0.01220079631):0.004098279151,OTU80:0.01629907546):0.001131077902):0.001871504222):0.01401654795,((OTU2407:0.02399892964,OTU2279:0.02399892964):0.003455112937,OTU2891:0.02745404258):0.005864162956):0.02561414247,(OTU1288:0.01631237736,OTU1354:0.01631237736):0.04261997064):0.03062463929):0.01371623798):0.000401042947):0.009943508814,OTU537:0.113617777):0.01902527701):0.005069521273,((OTU764:0.04554384255,OTU2113:0.04554384255):0.08031217615,((((OTU1566:0.0121015827,OTU667:0.0121015827):0.01168271633,OTU2035:0.02378429903):0.04770159428,(OTU2096:0.02044278404,OTU1033:0.02044278404):0.05104310927):0.04243662223,((OTU1077:0.04140786386,OTU2434:0.04140786386):0.06549547279,((((((OTU83:0.02765624032,((OTU975:0.01081508066,OTU2301:0.01081508066):0.007825177656,(OTU2819:0.01682464773,OTU1987:0.01682464773):0.001815610588):0.009015982011):0.006242415165,OTU823:0.03389865549):0.002247503184,(OTU2541:0.03116160141,(OTU2305:0.02347032196,(OTU2098:0.006406763005,OTU2111:0.006406763005):0.01706355896):0.007691279448):0.004984557264):0.01033540289,OTU1697:0.04648156156):0.02827503648,(((OTU1240:0.01409111548,OTU1633:0.01409111548):0.01098698118,(OTU968:0.02321053471,OTU2951:0.02321053471):0.001867561953):0.04770407831,(OTU875:0.0460111827,(((OTU881:0.02825781047,OTU1620:0.02825781047):0.002759209478,OTU2080:0.03101701995):0.003498333251,((OTU2403:0.02014452444,OTU608:0.02014452444):0.008063911847,OTU1018:0.02820843629):0.006306916916):0.0114958295):0.02677099228):0.001974423062):0.0115405297,((((OTU356:0.013489005,OTU1805:0.013489005):0.03571615144,((OTU1777:0.01639174038,OTU566:0.01639174038):0.01221675527,(OTU2252:0.02072366298,OTU2013:0.02072366298):0.007884832675):0.02059666079):0.01920284796,((OTU572:0.02882254097,OTU1563:0.02882254097):0.02498615567,OTU2355:0.05380869664):0.01459930777):0.01067427159,((OTU1133:0.05753982145,OTU1736:0.05753982145):0.01916353405,(OTU1080:0.0396922609,OTU1264:0.0396922609):0.0370110946):0.002378920504):0.007214851743):0.02060620891):0.007019178895):0.01193350315):0.01185655662):0.02728599631,((((((OTU779:0.03237991633,OTU1221:0.03237991633):0.0190021087,OTU1224:0.05138202502):0.0060579612,(OTU2044:0.02973208499,OTU1296:0.02973208499):0.02770790123):0.03567414306,((OTU1951:0.007804737813,OTU1752:0.007804737813):0.07397182427,(((((OTU291:0.01726083902,OTU1470:0.01726083902):0.001782329121,OTU1491:0.01904316814):0.0007871402779,OTU1246:0.01983030842):0.01417042007,OTU1233:0.03400072849):0.002562011544,OTU1381:0.03656274003):0.04521382205):0.0113375672):0.03851714997,((((OTU812:0.04749798876,(OTU518:0.04688822208,OTU533:0.04688822208):0.000609766679):0.02448431034,(OTU803:0.02401505584,OTU2518:0.02401505584):0.04796724326):0.0120602945,OTU1247:0.0840425936):0.01689589451,OTU502:0.1009384881):0.03069279114):0.0135411129,OTU2114:0.1451723921):0.01982617948):0.001402633282):0.002882850844,((((((OTU515:0.02738097178,OTU2393:0.02738097178):0.02622420018,(OTU693:0.04924362225,OTU1159:0.04924362225):0.004361549708):0.04382219517,((OTU636:0.05111392506,(OTU2366:0.04211160443,OTU3836:0.04211160443):0.00900232063):0.04581550243,(OTU2189:0.06690679077,OTU596:0.06690679077):0.03002263672):0.0004979396375):0.005404523542,((((OTU595:0.02427073606,(OTU563:0.01258621442,OTU1015:0.01258621442):0.01168452163):0.00471754845,OTU613:0.02898828451):0.01779459073,(OTU1158:0.01589537696,OTU1310:0.01589537696):0.03088749827):0.003024659585,(((OTU719:0.007034445033,OTU756:0.007034445033):0.02345143458,(OTU941:0.02167302676,OTU697:0.02167302676):0.008812852856):0.01423804239,OTU375:0.04472392201):0.005083612812):0.05302435585):0.007675246132,(((OTU2165:0.01569271121,OTU316:0.01569271121):0.0255826893,OTU969:0.04127540051):0.03468195385,OTU1775:0.07595735437):0.03454978243):0.007754200007,(((OTU710:0.01644177066,OTU688:0.01644177066):0.0275385978,(((OTU781:0.02738962562,OTU1950:0.02738962562):0.001649097596,(OTU2418:0.02442813031,(OTU3345:0.00463437222,OTU187:0.00463437222):0.01979375809):0.00461059291):0.007016288605,((OTU661:0.01722424308,OTU1263:0.01722424308):0.002744013575,(OTU2511:0.01526592646,OTU1596:0.01526592646):0.004702330198):0.01608675517):0.007925356633):0.04538556722,OTU1564:0.08936593567):0.02889540114):0.05102271895):0.03518464187,((OTU1016:0.08019150305,OTU1460:0.08019150305):0.02639956696,OTU585:0.10659107):0.09787762761):0.01553001892,((OTU172:0.02724454345,((OTU86:0.01730957208,OTU791:0.01730957208):0.004119249836,OTU1834:0.02142882192):0.005815721536):0.1589428729,((((OTU976:0.0774196679,OTU1676:0.0774196679):0.008629879451,(OTU1283:0.0528471635,((OTU1512:0.03965488776,((OTU526:0.01106243452,OTU1371:0.01106243452):0.008502158185,OTU2330:0.01956459271):0.02009029505):0.009824493835,((((OTU951:0.02162874604,((OTU2950:0.008030949055,OTU1840:0.008030949055):0.00964205385,(OTU2584:0.01225204581,OTU2226:0.01225204581):0.005420957095):0.003955743136):0.005224549597,OTU79:0.02685329564):0.003078231301,(OTU1918:0.01787303639,OTU2200:0.01787303639):0.01205849055):0.01356502946,(OTU1524:0.0291123456,(OTU1451:0.022050363,(OTU1507:0.01195535672,OTU1476:0.01195535672):0.01009500629):0.007061982593):0.01438421081):0.005982825193):0.003367781903):0.03320238386):0.03391180044,OTU1594:0.1199613478):0.05918595284,OTU444:0.1791473006):0.007040115747):0.03381130016):0.02556144701):0.003528691005,((((OTU668:0.06148375214,(OTU2669:0.03200784274,OTU2721:0.03200784274):0.02947590939):0.1088037349,((((OTU3306:0.07805565728,OTU2359:0.07805565728):0.009225441988,(OTU783:0.02968846526,OTU2179:0.02968846526):0.05759263401):0.009030665541,((((OTU695:0.04801836886,((OTU1737:0.03596282753,OTU3029:0.03596282753):0.0001857139469,(OTU2357:0.0321343872,(OTU3028:0.003292048096,OTU506:0.003292048096):0.0288423391):0.004014154276):0.01186982739):0.01010851957,OTU2668:0.05812688843):0.002555915453,OTU735:0.06068280388):0.03414246896,(OTU2229:0.08469431313,((OTU5042:0.0461581858,OTU646:0.0461581858):0.007692537446,(((OTU1745:0.03632615608,((OTU243:0.02154302617,OTU1377:0.02154302617):0.0119371625,((OTU2017:0.008889472445,OTU3304:0.008889472445):0.002906882564,OTU1560:0.01179635501):0.02168383366):0.002845967412):0.001796799886,OTU1225:0.03812295597):0.01151374164,OTU3789:0.04963669761):0.004214025634):0.03084358988):0.01013095971):0.001486491967):0.04407173858,((((((OTU2959:0.006903310475,OTU3788:0.006903310475):0.03095541902,(OTU1174:0.02202224343,(OTU422:0.01620160916,OTU3305:0.01620160916):0.005820634271):0.01583648606):0.01803557445,OTU903:0.05589430394):0.009399661649,(OTU1431:0.02006583937,OTU856:0.02006583937):0.04522812622):0.01228530846,(((OTU2722:0.02401356281,OTU486:0.02401356281):0.02385567853,(OTU528:0.02219393887,(OTU2663:0.01118545442,OTU371:0.01118545442):0.01100848445):0.02567530248):0.01824601817,(((OTU2115:0.003720153124,OTU2134:0.003720153124):0.0275542879,(OTU963:0.01684784634,OTU1114:0.01684784634):0.01442659469):0.02256272307,OTU1321:0.0538371641):0.01227809542):0.01146401454):0.02084015684,(OTU2159:0.02675670329,(OTU2308:0.008757223332,OTU2441:0.008757223332):0.01799947996):0.07166272761):0.04196407249):0.02990398367):0.01721897468,((((((OTU2048:0.05323886042,OTU4207:0.05323886042):0.02233070989,(OTU3529:0.03764715613,(OTU2412:0.03326604419,OTU3664:0.03326604419):0.004381111946):0.03792241417):0.01728386418,(OTU2309:0.05229299171,(OTU238:0.04550758839,(OTU1972:0.03674031959,OTU1153:0.03674031959):0.008767268802):0.006785403319):0.04056044277):0.06262382278,(((((OTU2019:0.01428861649,OTU3027:0.01428861649):0.005926221244,OTU2228:0.02021483773):0.01392352812,OTU264:0.03413836585):0.02941137177,(OTU2667:0.009971671983,OTU3303:0.009971671983):0.05357806564):0.02004556125,(OTU3203:0.04268438636,(OTU983:0.01529680126,OTU802:0.01529680126):0.0273875851):0.04091091252):0.07188195839):0.007296490198,((((((OTU2206:0.03154264923,OTU2623:0.03154264923):0.001810748864,(OTU329:0.01977665943,(OTU2508:0.01577509049,OTU817:0.01577509049):0.004001568944):0.01357673867):0.01501217231,OTU2253:0.04836557041):0.07413752595,OTU2622:0.1225030964):0.005323641385,((OTU2284:0.07059658316,((OTU1423:0.04815888725,(OTU3429:0.02564106118,OTU1595:0.02564106118):0.02251782607):0.005807699736,OTU1482:0.05396658699):0.01662999617):0.005656199287,(OTU3031:0.05198758965,OTU483:0.05198758965):0.0242651928):0.0515739553):0.02283164892,((OTU2160:0.03790137367,OTU2018:0.03790137367):0.1007876906,(((OTU4006:0.08308597685,((OTU1289:0.01395874646,OTU2320:0.01395874646):0.03645174984,(OTU3942:0.03560901803,OTU393:0.03560901803):0.01480147827):0.03267548055):0.01548246139,(OTU398:0.05156668774,OTU883:0.05156668774):0.04700175049):0.01436680519,OTU4114:0.1129352434):0.02575382084):0.01196932239):0.0121153608):0.02430064412,(OTU132:0.1841924052,(OTU1184:0.09201803633,(((OTU1082:0.05031419709,(OTU893:0.03159378496,(OTU120:0.007058295469,OTU1318:0.007058295469):0.02453548949):0.01872041213):0.01120643958,OTU1350:0.06152063667):0.0122414323,((((OTU1874:0.02643754696,((OTU20:0.009668915451,OTU2318:0.009668915451):0.00194508813,OTU1681:0.01161400358):0.01482354338):0.01645635538,OTU1825:0.04289390234):0.005957217097,OTU2070:0.04885111944):0.01139263578,((OTU1550:0.04868793595,((OTU2148:0.0281454695,OTU1847:0.0281454695):0.01684844409,OTU1023:0.04499391359):0.003694022356):0.007145711546,((OTU2045:0.02896680831,OTU1361:0.02896680831):0.002743632177,(OTU1797:0.02023759206,(OTU1776:0.01964440021,OTU1386:0.01964440021):0.0005931918573):0.01147284843):0.02412320701):0.004410107727):0.01351831375):0.01825596737):0.09217436888):0.002881986365):0.0004320701556):0.05065009493,OTU459:0.2381565567):0.01093229789):0.01639818064):0.0113248263,((OTU1251:0.1207746524,(OTU3112:0.02243058895,OTU367:0.02243058895):0.09834406342):0.04618191422,OTU322:0.1669565666):0.1098552949):0.005938897947):0.03161054726):0.003296995356,(((((((((OTU1356:0.07773895572,((OTU872:0.02572916897,(OTU4127:0.02276968556,OTU4810:0.02276968556):0.002959483415):0.01931085464,OTU1389:0.04504002361):0.0326989321):0.02965873771,((OTU1842:0.08438528947,(OTU931:0.03932832872,(OTU5025:0.03847393022,OTU3197:0.03847393022):0.0008543984976):0.04505696075):0.008022857149,(((OTU1323:0.02568710819,OTU3940:0.02568710819):0.003227664704,OTU3966:0.02891477289):0.05431399638,(OTU1973:0.07546584923,(OTU2831:0.06691759285,(OTU1782:0.0404517974,OTU2481:0.0404517974):0.02646579544):0.008548256385):0.007762920041):0.009179377352):0.0149895468):0.02379169684,((OTU1454:0.03010474571,(OTU3794:0.02086904897,(OTU2551:0.01202053692,OTU703:0.01202053692):0.008848512052):0.009235696736):0.0298770997,OTU3034:0.05998184541):0.07120754486):0.003804480256,OTU1139:0.1349938705):0.01990638349,(OTU2877:0.133772129,((OTU229:0.03914119667,OTU1958:0.03914119667):0.03485465984,(OTU2662:0.03079038049,OTU2616:0.03079038049):0.04320547602):0.05977627244):0.02112812505):0.03643170489,(((OTU2360:0.03617206079,OTU2769:0.03617206079):0.02235501431,((OTU934:0.02381950304,(OTU4125:0.02345973499,OTU1266:0.02345973499):0.0003597680448):0.01372261634,(((OTU3661:0.01677803771,OTU669:0.01677803771):0.01477811332,OTU1265:0.03155615103):0.0008111658268,(OTU815:0.01819520422,OTU2962:0.01819520422):0.01417211263):0.005174802527):0.02098495572):0.01676980683,OTU1424:0.07529688193):0.116035077):0.0154527031,((OTU1044:0.09733889615,((OTU523:0.02042694775,OTU52:0.02042694775):0.0407988443,OTU1991:0.06122579205):0.0361131041):0.09855548305,((OTU724:0.0602128675,OTU846:0.0602128675):0.1291977427,(((OTU2057:0.02828129151,OTU3114:0.02828129151):0.06870713796,(OTU2158:0.08663912885,((OTU2562:0.06736428848,(OTU3965:0.0324427994,OTU4372:0.0324427994):0.03492148908):0.01483212791,((((OTU1975:0.03714943329,((OTU2679:0.01378758831,OTU1646:0.01378758831):0.004999151121,OTU4370:0.01878673943):0.01836269386):0.01007273392,OTU4162:0.04722216722):0.008372109227,(OTU2038:0.0227148813,OTU687:0.0227148813):0.03287939514):0.01321219896,((((OTU117:0.02916888768,OTU2844:0.02916888768):0.009472113215,(OTU3546:0.03546278681,(OTU298:0.02800974992,((OTU2632:0.01241623828,OTU59:0.01241623828):0.005861741845,(((OTU801:0.007388068257,OTU1857:0.007388068257):0.003762154298,OTU1647:0.01115022256):0.004283331671,OTU1446:0.01543355423):0.002844425899):0.009731769794):0.007453036892):0.003178214082):0.004601600663,OTU3811:0.04324260156):0.00361692964,(OTU1070:0.006069927407,OTU1993:0.006069927407):0.04078960379):0.02194694421):0.01338994098):0.004442712461):0.01034930062):0.05013788274,(OTU2292:0.01048160719,OTU77:0.01048160719):0.136644705):0.04228429798):0.006483769009):0.01089028281):0.05692971083,((((OTU557:0.07707277613,OTU665:0.07707277613):0.02489537778,(OTU2369:0.05640507343,OTU2955:0.05640507343):0.04556308047):0.07199022515,((OTU1234:0.06647323119,OTU651:0.06647323119):0.06544052826,((OTU765:0.04246391513,OTU2335:0.04246391513):0.03400656126,OTU2503:0.07647047639):0.05544328306):0.04204461961):0.006751323762,(((OTU1844:0.04120837051,(OTU1867:0.01380017296,OTU2842:0.01380017296):0.02740819755):0.02542286627,OTU2841:0.06663123678):0.01037534174,((OTU1052:0.04551695798,OTU4592:0.04551695798):0.002171995079,(OTU3129:0.045823233,((OTU775:0.0152352895,OTU410:0.0152352895):0.001260214229,(OTU15:0.01219218168,OTU953:0.01219218168):0.004303322055):0.02932772927):0.001865720064):0.02931762546):0.1037031243):0.08300467001):0.02057443597,((((((((((OTU1477:0.05146389239,(OTU2251:0.01091464864,OTU2715:0.01091464864):0.04054924374):0.02551850849,((OTU94:0.03695919684,((OTU2470:0.02207722185,OTU1567:0.02207722185):0.002375083298,(OTU1904:0.01352802317,OTU1578:0.01352802317):0.01092428197):0.01250689169):0.01429370731,((OTU1853:0.03525946988,OTU1962:0.03525946988):0.009847925517,OTU1919:0.0451073954):0.00614550875):0.02572949673):0.04062542083,((((((OTU3519:0.05197563366,OTU313:0.05197563366):0.01724392298,(OTU2846:0.02643151678,OTU279:0.02643151678):0.04278803986):0.01633127174,OTU4606:0.08555082839):0.01455999945,((OTU2818:0.03587153266,(OTU3515:0.02265063795,OTU336:0.02265063795):0.01322089471):0.03521118225,(OTU1665:0.05618242205,OTU731:0.05618242205):0.01490029286):0.02902811293):0.004876131617,(((OTU2237:0.04002853213,((OTU3146:0.01446076446,OTU3356:0.01446076446):0.01667057028,OTU93:0.03113133474):0.008897197393):0.01499995703,OTU2081:0.05502848916):0.01700552053,(OTU1523:0.05336703661,(OTU943:0.03669449281,OTU1162:0.03669449281):0.0166725438):0.01866697308):0.03295294976):0.005363980258,(OTU148:0.07100547923,((((OTU2845:0.02938253711,(OTU1435:0.009981423561,OTU2257:0.009981423561):0.01940111355):0.002724190709,(OTU2598:0.02191426593,(OTU361:0.01716426779,OTU2304:0.01716426779):0.00474999814):0.01019246189):0.01458843436,(OTU2681:0.01040064856,OTU2906:0.01040064856):0.03629451362):0.01707499931,(OTU663:0.04952435199,(OTU1047:0.04652246292,OTU1185:0.04652246292):0.003001889073):0.01424580951):0.00723531774):0.03934546048):0.007256881994):0.007864122582,OTU1134:0.1254719443):0.004268838623,(((OTU2868:0.03275359203,(OTU940:0.01626165956,OTU1238:0.01626165956):0.01649193247):0.04453572163,(OTU829:0.0324803124,OTU886:0.0324803124):0.04480900126):0.01733244658,(((OTU1195:0.0583595123,((OTU3404:0.007158316605,OTU2885:0.007158316605):0.01427052826,(OTU1942:0.01325405625,(OTU227:0.007904839001,OTU1821:0.007904839001):0.005349217245):0.008174788623):0.03693066743):0.01959790016,((((OTU2012:0.02510709119,OTU778:0.02510709119):0.03046815629,OTU1328:0.05557524748):0.00297819299,OTU440:0.05855344047):0.0001164157089,(OTU1005:0.04786132825,OTU639:0.04786132825):0.01080852793):0.01928755628):0.002837222296,((OTU1638:0.037325726,OTU1393:0.037325726):0.01851488294,(OTU3517:0.01676707592,OTU743:0.01676707592):0.03907353302):0.02495402581):0.01382712549):0.03511902267):0.02300952612,((OTU119:0.0675775499,((OTU577:0.03514024279,OTU378:0.03514024279):0.007579681882,OTU1167:0.04271992467):0.02485762523):0.04220807522,(OTU1149:0.09476283755,(OTU2627:0.05991339083,OTU2440:0.05991339083):0.03484944672):0.01502278757):0.04296468391):0.03577256953,(((((OTU1317:0.08513322822,OTU1155:0.08513322822):0.03066028104,((OTU2720:0.08565291386,(OTU1063:0.02728230497,OTU1146:0.02728230497):0.05837060889):0.009973292713,OTU772:0.09562620657):0.02016730269):0.01074157741,(OTU113:0.06903540186,(OTU1152:0.06077030558,((OTU1856:0.00875760392,OTU1832:0.00875760392):0.01646985971,OTU122:0.02522746363):0.03554284196):0.008265096272):0.05749968482):0.00883877219,(((((OTU3302:0.02708676611,OTU1430:0.02708676611):0.05692888704,((OTU3424:0.01748073052,OTU1478:0.01748073052):0.04961674647,((OTU1489:0.01952190553,OTU3157:0.01952190553):0.02189800686,OTU2772:0.04141991239):0.02567756461):0.01691817616):0.01687471174,(((((OTU51:0.0347316952,OTU2073:0.0347316952):0.01268211016,OTU3644:0.04741380536):0.03296287931,(OTU2107:0.06946384953,(OTU1480:0.06307301848,(((OTU3131:0.006954228003,OTU1884:0.006954228003):0.04582160704,(OTU567:0.02147114833,OTU2697:0.02147114833):0.03130468671):0.004897278229,(((OTU1257:0.01899636453,OTU2216:0.01899636453):0.009717414601,(OTU2522:0.02613379371,(OTU11:0.02435699548,(OTU1926:0.01946519349,(OTU1763:0.01662505659,(OTU3227:0.009300455705,OTU199:0.009300455705):0.007324600881):0.0028401369):0.004891801994):0.001776798226):0.002579985427):0.01353290237,OTU1311:0.0422466815):0.01542643177):0.005399905205):0.006390831048):0.01091283514):0.01429001284,OTU1671:0.09466669751):0.002355188677,(OTU1661:0.035788332,OTU2718:0.035788332):0.06123355418):0.00386847871):0.005328315353,OTU2383:0.1062186802):0.006859279364,((OTU732:0.05874509503,OTU3156:0.05874509503):0.02098095017,((OTU2422:0.02933946742,OTU1734:0.02933946742):0.0233383322,OTU405:0.05267779962):0.02704824557):0.03335191441):0.02229589925):0.01235569774,(((OTU1250:0.02132894477,OTU1677:0.02132894477):0.04413237343,(OTU2014:0.05725373464,(OTU2827:0.03787548651,OTU308:0.03787548651):0.01937824813):0.008207583564):0.07730189788,((((OTU1656:0.06955464989,(OTU2768:0.03534827468,OTU61:0.03534827468):0.03420637521):0.0334219442,(((OTU2767:0.01696532497,OTU1943:0.01696532497):0.03381262664,OTU671:0.05077795161):0.00530375538,OTU2380:0.05608170699):0.0468948871):0.02164205298,((OTU2887:0.0813406877,(OTU807:0.008490077503,OTU4091:0.008490077503):0.07285061019):0.01550017293,OTU867:0.09684086063):0.02777778644):0.004538947955,(OTU2133:0.09180077962,((((OTU2719:0.006014726589,OTU560:0.006014726589):0.06855250557,((OTU257:0.03799441142,((OTU2865:0.01260543112,OTU147:0.01260543112):0.01261915568,(OTU1449:0.01605759534,OTU2694:0.01605759534):0.009166991456):0.01276982463):0.03594509728,OTU2203:0.0739395087):0.0006277234592):0.003377372374,(OTU855:0.05118036972,OTU897:0.05118036972):0.02676423482):0.01183557187,(OTU2381:0.08260434223,(((((OTU3196:0.01079180555,(OTU2306:0.007067060476,OTU753:0.007067060476):0.003724745076):0.009012867511,OTU392:0.01980467306):0.009885956075,OTU602:0.02969062914):0.01008464396,OTU2110:0.0397752731):0.04219350396,(((OTU818:0.03790626603,(OTU305:0.02191223896,OTU736:0.02191223896):0.01599402707):0.01716794363,OTU1891:0.05507420966):0.02321404833,OTU2670:0.07828825799):0.003680519072):0.0006355651733):0.007175834172):0.002020603214):0.03735681541):0.01360562106):0.00496634052):0.04079332196):0.01744009499,(((OTU2965:0.06750848519,OTU612:0.06750848519):0.04628403054,(((((OTU442:0.01109667952,OTU3528:0.01109667952):0.005790063638,OTU3115:0.01688674315):0.003318604313,OTU81:0.02020534747):0.01562107846,(OTU212:0.006440619206,OTU1396:0.006440619206):0.02938580672):0.03790275297,(((OTU3291:0.02646194493,(OTU1854:0.006053707781,OTU84:0.006053707781):0.02040823715):0.02616065374,OTU2116:0.05262259867):0.01825925766,((OTU2724:0.03210567133,OTU1770:0.03210567133):0.0363744715,((OTU3938:0.02886703636,OTU1048:0.02886703636):0.0335261419,(OTU1521:0.05354212997,OTU1447:0.05354212997):0.0088510483):0.006086964556):0.002401713508):0.002847322556):0.04006333684):0.06948904619,(((((OTU2367:0.04210557664,OTU498:0.04210557664):0.04288705777,((((OTU2410:0.05353953457,(OTU973:0.04483427534,OTU1443:0.04483427534):0.008705259226):0.0044515404,((OTU2281:0.01129316276,OTU4782:0.01129316276):0.04126628906,((OTU2560:0.04712995401,(OTU2548:0.01023448365,OTU1679:0.01023448365):0.03689547036):0.001288652128,OTU252:0.04841860614):0.004140845683):0.005431623148):0.01599154272,OTU3106:0.07398261769):0.005346055506,(OTU849:0.07627320422,(OTU4775:0.007833021642,OTU591:0.007833021642):0.06844018258):0.003055468972):0.005663961212):0.01399033882,(OTU1107:0.04854787382,OTU2409:0.04854787382):0.05043509939):0.02114373686,((((OTU1543:0.02298289436,OTU1055:0.02298289436):0.02499446669,((OTU1027:0.02344761229,OTU966:0.02344761229):0.0131708102,OTU2664:0.03661842249):0.01135893857):0.03566888181,(((((((OTU1771:0.02134507371,(OTU1947:0.01388901481,OTU214:0.01388901481):0.007456058899):0.003295257604,OTU3681:0.02464033132):0.02025944712,(OTU3659:0.04043672973,OTU2258:0.04043672973):0.004463048711):0.011143032,(OTU631:0.01615225262,OTU4339:0.01615225262):0.03989055782):0.002425078939,(((OTU1920:0.04617287209,((OTU275:0.03190180125,(((OTU2446:0.006267184233,OTU2022:0.006267184233):0.01030283577,(OTU1824:0.01251843356,OTU1760:0.01251843356):0.00405158644):0.004870218732,OTU30:0.02144023873):0.01046156252):0.008220010722,(((OTU894:0.02512414959,OTU2673:0.02512414959):0.004754765504,OTU3118:0.02987891509):0.007011061072,OTU4123:0.03688997616):0.003231835806):0.006051060122):0.004376581728,(OTU8:0.04128456028,((OTU3119:0.03517944902,OTU3662:0.03517944902):0.001275177831,((OTU2725:0.01888923579,OTU1685:0.01888923579):0.0106306029,OTU1945:0.02951983869):0.006934788166):0.004829933419):0.009264893544):0.005041593601,OTU2624:0.05559104742):0.002876841957):0.01121581138,((((OTU4340:0.01283577158,OTU3208:0.01283577158):0.007486594626,(OTU325:0.01547737642,OTU1561:0.01547737642):0.004844989791):0.030587626,(((OTU73:0.02343566526,OTU1042:0.02343566526):0.001526471625,OTU1580:0.02496213688):0.02120725168,((OTU2830:0.01405953847,(OTU3660:0.01082190605,OTU2829:0.01082190605):0.00323763242):0.002937344462,OTU282:0.01699688293):0.02917250563):0.004740603646):0.0004268286093,((((((OTU2340:0.009610736455,OTU106:0.009610736455):0.003240927376,OTU3324:0.01285166383):0.004608684539,OTU4378:0.01746034837):0.007325117192,OTU840:0.02478546556):0.005946468154,(((OTU974:0.009480019402,OTU917:0.009480019402):0.01930769491,OTU1012:0.02878771431):0.0007648020384,OTU2137:0.02955251635):0.00117941737):0.004048052359,((OTU601:0.01588208633,OTU448:0.01588208633):0.001993921143,OTU947:0.01787600747):0.0169039786):0.01655683474):0.01834687994):0.01018356995,((((OTU2591:0.01914040112,OTU521:0.01914040112):0.03302684651,OTU2169:0.05216724763):0.0008741353935,OTU1340:0.05304138302):0.01280149429,(OTU3714:0.05529111171,(OTU766:0.02493849487,OTU2047:0.02493849487):0.03035261684):0.01055176561):0.01402439339):0.00377897216):0.02892330623,(OTU1284:0.08653011833,OTU1616:0.08653011833):0.02603943077):0.007557160987):0.003577124835,(((OTU4607:0.04647306602,(OTU832:0.01352200228,OTU3440:0.01352200228):0.03295106373):0.009369505283,OTU1753:0.0558425713):0.04507350268,(((OTU3783:0.01937763016,OTU1413:0.01937763016):0.03317007374,((((OTU1793:0.01300354479,OTU2478:0.01300354479):0.005220902074,OTU2254:0.01822444686):0.007643687312,OTU2586:0.02586813417):0.02169561714,(((OTU1960:0.01035675984,OTU2770:0.01035675984):0.006484258098,(OTU3294:0.00619754548,OTU3418:0.00619754548):0.01064347246):0.01986439407,((OTU1841:0.02773345802,OTU1228:0.02773345802):0.008563344639,(OTU21:0.004038786841,OTU1831:0.004038786841):0.03225801582):0.0004086093451):0.01085833931):0.004983952589):0.02175354897,(OTU3117:0.02862809562,OTU2106:0.02862809562):0.04567315725):0.02661482111):0.02278776094):0.059577727):0.02268141163):0.01968076797,((((((((OTU1277:0.02829512194,OTU1188:0.02829512194):0.04776172558,((OTU1125:0.03112592611,(OTU715:0.01820559215,OTU2043:0.01820559215):0.01292033396):0.03598361069,OTU2612:0.0671095368):0.008947310726):0.04912170118,(((OTU1049:0.03292716802,(OTU4274:0.01790573264,OTU4987:0.01790573264):0.01502143537):0.01763778831,OTU2298:0.05056495633):0.03295736409,OTU679:0.08352232042):0.04165622829):0.0449571757,(((OTU1298:0.1443727562,((OTU284:0.1413020034,(OTU1222:0.138089717,((((OTU2008:0.01619738572,OTU1335:0.01619738572):0.05134721293,((OTU982:0.03306627611,(OTU3498:0.03098414106,OTU485:0.03098414106):0.002082135058):0.01121721607,OTU1019:0.04428349218):0.02326110647):0.04866438755,((OTU3602:0.02216762461,OTU2002:0.02216762461):0.0266112811,(OTU2052:0.01025955725,OTU2939:0.01025955725):0.03851934847):0.06743008049):0.01161925222,((((((OTU100:0.02288494538,OTU999:0.02288494538):0.01958028666,(OTU3375:0.03247011808,OTU1432:0.03247011808):0.009995113955):0.02068074989,(OTU1887:0.05866148867,((OTU2985:0.007266984107,OTU1784:0.007266984107):0.02010713301,OTU2218:0.02737411712):0.03128737156):0.004484493255):0.03205774923,(((OTU85:0.01289415611,(OTU2399:0.01178591354,OTU3447:0.01178591354):0.001108242566):0.009756312956,OTU1468:0.02265046906):0.0151412219,OTU1711:0.03779169096):0.05741204019):0.001208365369,(OTU339:0.05911722415,OTU3165:0.05911722415):0.03729487238):0.01359999131,(((OTU1627:0.08499055089,(OTU1037:0.04417637885,(OTU1343:0.03763919168,OTU3627:0.03763919168):0.006537187168):0.04081417204):0.01174138945,(((OTU1282:0.03770470528,(OTU2685:0.02529029886,(OTU133:0.02127564238,OTU1259:0.02127564238):0.004014656482):0.01241440642):0.00995460136,OTU2185:0.04765930664):0.02918611497,(((OTU1878:0.03877366778,((OTU2564:0.003878153453,OTU2910:0.003878153453):0.02089871912,OTU3869:0.02477687258):0.0139967952):0.02815421081,((OTU2163:0.05782658455,((OTU782:0.0204017262,OTU984:0.0204017262):0.02909319464,((((OTU3122:0.03460333825,OTU3533:0.03460333825):0.008651081965,(OTU1773:0.03636185055,(OTU2061:0.01414174799,OTU1267:0.01414174799):0.02222010256):0.006892569658):0.004217600583,OTU874:0.04747202079):0.001113729345,(OTU140:0.01051951671,OTU4179:0.01051951671):0.03806623343):0.000909170695):0.008331663719):0.002166848124,OTU2736:0.05999343268):0.006934445905):0.001508523181,(OTU1299:0.0535024962,(((OTU98:0.00872594073,(OTU3262:0.007553159241,OTU2608:0.007553159241):0.001172781488):0.008364081243,OTU2352:0.01709002197):0.02797033222,OTU4250:0.04506035419):0.008442142008):0.01493390556):0.008409019848):0.01988651872):0.01166160119,((OTU2300:0.06012414716,(OTU3015:0.05794618876,(((OTU879:0.0305519097,((OTU3189:0.004424953849,OTU2475:0.004424953849):0.01766110133,(OTU2009:0.01935257735,((OTU3560:0.007905452377,OTU1877:0.007905452377):0.004232841769,OTU7:0.01213829415):0.007214283199):0.002733477829):0.008465854525):0.006262379293,OTU1659:0.03681428899):0.009207953987,OTU3283:0.04602224298):0.01192394579):0.0021779584):0.03378731856,(((OTU1802:0.05241500806,((OTU2417:0.02542443033,(OTU2025:0.02473994628,(OTU1740:0.01979832761,((OTU248:0.01051986558,OTU1116:0.01051986558):0.003289688355,OTU2569:0.01380955393):0.005988773679):0.004941618671):0.0006844840474):0.002203477131,OTU1692:0.02762790746):0.0247871006):0.00250776888,((OTU957:0.02022179443,OTU3860:0.02022179443):0.005235003921,OTU109:0.02545679835):0.0294659786):0.00411908554,(((OTU3867:0.007684463695,OTU2324:0.007684463695):0.006880444441,OTU2698:0.01456490814):0.004645506147,OTU499:0.01921041428):0.0398314482):0.03486960324):0.0144820758):0.001618546303):0.01781615059):0.01026147857):0.003212286369):0.002509753159,((((((((OTU1083:0.02377254478,OTU1591:0.02377254478):0.00638392897,OTU610:0.03015647375):0.02762779826,(OTU1117:0.04951710146,OTU3081:0.04951710146):0.008267170547):0.003007566898,(OTU1326:0.04865698999,OTU993:0.04865698999):0.01213484891):0.05125558302,(((((((OTU3387:0.01837914507,OTU2937:0.01837914507):0.004729787075,OTU137:0.02310893215):0.02314431712,((OTU2372:0.02700765242,OTU2173:0.02700765242):0.009904446426,((OTU173:0.02861138868,OTU500:0.02861138868):0.004080171657,OTU1213:0.03269156034):0.004220538513):0.009341150413):0.0184660185,((OTU1822:0.004591176064,OTU2847:0.004591176064):0.01907473226,OTU1618:0.02366590832):0.04105335944):0.02853289661,((OTU3381:0.0697149298,(OTU2653:0.03826648612,OTU3479:0.03826648612):0.03144844367):0.02010286723,((OTU1604:0.03069884208,OTU1370:0.03069884208):0.01616714912,(OTU643:0.01481517065,OTU3265:0.01481517065):0.03205082055):0.04295180583):0.003434367349):0.002062785166,(((OTU2040:0.06863761773,(OTU1165:0.05215272785,OTU3002:0.05215272785):0.01648488988):0.01355901443,(OTU3089:0.04296120512,OTU1467:0.04296120512):0.03923542704):0.007769570799,(OTU629:0.01505538824,(OTU1901:0.008620393329,OTU333:0.008620393329):0.006434994911):0.07491081472):0.005348746578):0.01056291942,(OTU540:0.105423824,((OTU3368:0.0323437844,(OTU3738:0.01440798682,OTU1112:0.01440798682):0.01793579758):0.06507415686,(((((OTU1742:0.01041122174,OTU3186:0.01041122174):0.008741390454,(OTU1694:0.008250437068,OTU2275:0.008250437068):0.01090217512):0.01180490819,(OTU1666:0.01158444403,OTU503:0.01158444403):0.01937307635):0.04370445224,(((OTU312:0.01806706499,OTU2194:0.01806706499):0.003406767049,OTU2529:0.02147383204):0.04210258683,(OTU1649:0.04255776879,(OTU3185:0.01933634223,(OTU2948:0.00853571925,OTU134:0.00853571925):0.01080062298):0.02322142656):0.02101865008):0.01108555375):0.01029592499,((OTU529:0.06062093554,OTU2343:0.06062093554):0.02205928925,((OTU1581:0.008963298389,OTU2449:0.008963298389):0.06422088158,((OTU3060:0.05837968016,(OTU828:0.0484422814,OTU3339:0.0484422814):0.009937398759):0.01166792085,((OTU2565:0.03971321649,(OTU1640:0.02993836046,OTU2734:0.02993836046):0.00977485603):0.009457488609,((((OTU690:0.01926564641,((((OTU1144:0.007799277701,OTU1741:0.007799277701):0.0008414423375,OTU2640:0.008640720039):0.006097712497,OTU3061:0.01473843254):0.003119414165,OTU2346:0.0178578467):0.001407799714):0.01867276931,((OTU1004:0.01685548693,((OTU826:0.01070516465,OTU1391:0.01070516465):0.005005612962,(OTU1601:0.01212311194,OTU838:0.01212311194):0.003587665664):0.001144709322):0.002492030324,OTU2:0.01934751725):0.01859089847):0.004124705047,(((OTU722:0.01880049473,OTU3448:0.01880049473):0.001999778341,(OTU1783:0.02005128291,OTU3052:0.02005128291):0.0007489901588):0.01932033406,OTU1026:0.04012060713):0.001942513644):0.001361937257,OTU39:0.04342505803):0.005745647073):0.02087689591):0.003136578958):0.009496044822):0.002277672816):0.01246004365):0.008005882763):0.00045404494):0.006169552964):0.02024019879,(((((OTU1292:0.052972947,((((OTU3179:0.01582812317,OTU3478:0.01582812317):0.005942915102,OTU4035:0.02177103827):0.01417494335,(OTU3607:0.03386857804,(OTU2250:0.02288233151,OTU300:0.02288233151):0.01098624653):0.002077403588):0.01465136202,OTU473:0.05059734364):0.002375603353):0.02714621822,((OTU2689:0.03983209749,((OTU2415:0.02934146256,(OTU2635:0.02402996616,(OTU1108:0.01148867761,OTU1881:0.01148867761):0.01254128854):0.0053114964):0.005170613277,(((OTU3056:0.01370053983,OTU1605:0.01370053983):0.003689629065,(OTU465:0.01476610757,OTU2687:0.01476610757):0.002624061324):0.004812115899,OTU2851:0.0222022848):0.01230979104):0.005320021662):0.01990826749,((OTU684:0.05265842318,OTU1062:0.05265842318):0.001098704423,((OTU142:0.02763225261,(OTU2467:0.02250189765,(OTU1353:0.01455148258,OTU2762:0.01455148258):0.007950415066):0.005130354966):0.01892953677,OTU2217:0.04656178938):0.007195338224):0.005983237382):0.02037880023):0.009303818823,(((OTU2387:0.0501231027,((OTU4:0.01092649635,OTU1276:0.01092649635):0.02082422269,OTU1899:0.03175071903):0.01837238367):0.01198134466,OTU1241:0.06210444736):0.002382966447,OTU2186:0.0644874138):0.02493557024):0.001223596546,(((OTU1131:0.02754783686,OTU2530:0.02754783686):0.0381685939,((OTU2594:0.03188835866,(((OTU3536:0.01586713449,OTU1921:0.01586713449):0.01273815714,(OTU3535:0.02594010943,(OTU50:0.02563573796,(OTU2232:0.01264921627,OTU896:0.01264921627):0.01298652169):0.0003043714622):0.002665182208):0.001468898924,OTU2180:0.03007419056):0.001814168105):0.01672290482,(OTU785:0.008161813021,OTU1058:0.008161813021):0.04044945046):0.01710516728):0.02340792334,(OTU435:0.08632859336,((((OTU1407:0.01462784192,OTU1675:0.01462784192):0.006722739472,OTU1383:0.02135058139):0.02269904759,((OTU3614:0.0156299409,(OTU4258:0.01495660527,OTU1726:0.01495660527):0.000673335636):0.01599186584,OTU739:0.03162180674):0.01242782224):0.02874201066,((((OTU2753:0.009905687685,OTU3451:0.009905687685):0.001664422835,OTU1425:0.01157011052):0.03115590432,((OTU1163:0.02198630187,(OTU2737:0.01729135323,OTU1689:0.01729135323):0.004694948637):0.003693453015,(OTU1111:0.0191655294,(OTU621:0.009992906209,OTU3691:0.009992906209):0.009172623193):0.006514225484):0.01704625995):0.02761661065,((((OTU2756:0.0190189531,OTU1625:0.0190189531):0.0129120724,OTU1248:0.0319310255):0.0006149549162,OTU190:0.03254598042):0.02291589823,OTU726:0.05546187865):0.01488074684):0.002449014158):0.01353695371):0.002795760744):0.001522226486):0.0005313824538,((((OTU246:0.04152214731,(OTU902:0.0218607653,OTU2703:0.0218607653):0.01966138201):0.0079919968,OTU2704:0.04951414411):0.02057455718,(((OTU507:0.01873637431,OTU1968:0.01873637431):0.02851340549,OTU1721:0.0472497798):0.0103399994,OTU1815:0.0575897792):0.01249892208):0.001874380812,OTU1369:0.0719630821):0.01921488094):0.04110965767):0.0007451990657,(((((OTU642:0.01041010651,(OTU3383:0.006186897064,OTU1725:0.006186897064):0.004223209444):0.009407034085,OTU3742:0.01981714059):0.04118716016,OTU2489:0.06100430076):0.01586235346,OTU2075:0.07686665422):0.05335249754,((OTU623:0.01304818765,OTU4464:0.01304818765):0.01067004338,OTU2296:0.02371823103):0.1065009207):0.002813668019):0.004903329485,(((((((((OTU2741:0.02382783767,(OTU3277:0.009681653411,OTU138:0.009681653411):0.01414618426):0.03419383164,(((OTU1548:0.009717673531,OTU3335:0.009717673531):0.01067936772,(OTU1636:0.01515266172,OTU3182:0.01515266172):0.005244379533):0.009749129943,OTU752:0.03014617119):0.02787549811):0.01081404187,(((OTU3626:0.04983795198,((((OTU2936:0.01979181675,OTU3279:0.01979181675):0.007169236811,OTU2222:0.02696105356):0.008175671972,((OTU1485:0.01158540779,OTU104:0.01158540779):0.009565357618,OTU186:0.02115076541):0.01398596012):0.003357525983,(OTU3764:0.009502047688,OTU1408:0.009502047688):0.02899220383):0.01134370046):0.01152264846,((OTU2473:0.01847193406,(OTU843:0.01006884605,OTU1967:0.01006884605):0.008403088005):0.03087412179,OTU1670:0.04934605585):0.01201454459):0.004120235144,(OTU2945:0.05973936801,(OTU1959:0.05190484958,((OTU49:0.01475777281,OTU1767:0.01475777281):0.004362393324,(OTU496:0.01553939125,OTU1744:0.01553939125):0.003580774884):0.03278468345):0.007834518426):0.005741467569):0.003354875594):0.006870140318,(OTU548:0.06137143581,((OTU285:0.01069438455,OTU323:0.01069438455):0.02590188552,((OTU1232:0.008316500789,OTU692:0.008316500789):0.02708666111,OTU1982:0.03540316189):0.001193108174):0.02477516574):0.01433441568):0.01035708187,((OTU626:0.03509509963,OTU2156:0.03509509963):0.02906918093,OTU211:0.06416428056):0.0218986528):0.006501145995,(OTU542:0.08912004279,OTU748:0.08912004279):0.003444036563):0.004477653782,((OTU3228:0.06437541032,OTU2210:0.06437541032):0.00346060215,(OTU967:0.03083085268,OTU315:0.03083085268):0.0370051598):0.02920572067):0.01596234713,((OTU1727:0.09156691928,(OTU2875:0.06463298682,(OTU2472:0.01498435341,OTU4272:0.01498435341):0.04964863341):0.02693393247):0.005796753069,((((((OTU2707:0.02668658783,OTU4494:0.02668658783):0.02138686921,(OTU4271:0.04715187847,((OTU1556:0.00714018158,OTU1829:0.00714018158):0.03338065657,OTU2095:0.04052083815):0.006631040324):0.0009215785698):0.02461670307,OTU3174:0.07269016011):0.01662947537,((((OTU2468:0.04252336305,OTU1696:0.04252336305):0.005724695023,OTU3754:0.04824805807):0.03466842403,OTU1421:0.0829164821):0.005385367484,((OTU1178:0.04019690725,OTU2390:0.04019690725):0.02688148052,(OTU2534:0.02648427647,(OTU2428:0.02407768723,OTU3667:0.02407768723):0.002406589236):0.0405941113):0.02122346182):0.001017785896):0.000490843428,(((OTU906:0.02139151642,OTU453:0.02139151642):0.013675118,OTU3175:0.03506663442):0.006412897422,(OTU821:0.026706202,(OTU1539:0.02179909346,OTU1502:0.02179909346):0.004907108534):0.01477332985):0.04833094706):0.003399884223,OTU1503:0.09321036313):0.004153309219):0.01564040791):0.02194445062,(OTU63:0.07794479076,(((OTU3752:0.02521296,OTU839:0.02521296):0.03705270919,OTU2537:0.06226566919):0.001836616118,(((OTU3268:0.00945072696,OTU1294:0.00945072696):0.005261196869,OTU2524:0.01471192383):0.04550658927,(OTU1173:0.04717992892,(((OTU1007:0.01117252542,OTU2638:0.01117252542):0.01046204217,OTU259:0.02163456758):0.01043459447,OTU1351:0.03206916205):0.01511076687):0.01303858418):0.003883772215):0.01384250545):0.05700374013):0.002987618378):0.005875607254):0.0005609997159):0.009291374862,((((((((((OTU588:0.0223025983,OTU2242:0.0223025983):0.02796733801,(OTU1952:0.02438945725,(OTU202:0.01827735334,(OTU1415:0.008249633194,OTU3603:0.008249633194):0.01002772015):0.006112103908):0.02588047907):0.02583632175,(((OTU355:0.01918637805,OTU1695:0.01918637805):0.006544779938,OTU2091:0.02573115799):0.01807143795,(OTU1100:0.0353711116,(OTU2633:0.03034068603,OTU1796:0.03034068603):0.005030425565):0.008431484336):0.03230366214):0.004012372245,((OTU3609:0.04166822535,OTU2093:0.04166822535):0.00249382174,((OTU1175:0.005267327802,OTU965:0.005267327802):0.02309707802,OTU22:0.02836440582):0.01579764126):0.03595658323):0.02416799246,((((((OTU2751:0.0463982194,(OTU3370:0.03552405628,OTU228:0.03552405628):0.01087416313):0.0194348621,((OTU3004:0.04345293304,(OTU3899:0.01495012308,OTU121:0.01495012308):0.02850280996):0.01652997502,(OTU1433:0.05104859504,((OTU2532:0.03282863291,((OTU2353:0.01075831626,OTU1718:0.01075831626):0.01520068054,OTU2028:0.0259589968):0.006869636117):0.004222594998,OTU2491:0.03705122791):0.01399736713):0.008934313024):0.00585017344):0.004217454421,(OTU586:0.05302296292,OTU737:0.05302296292):0.017027573):0.007313159035,(OTU2801:0.03790312663,((OTU935:0.01762559621,OTU351:0.01762559621):0.005881722702,OTU1789:0.02350731892):0.01439580772):0.03946056833):0.001686705767,(((((OTU1528:0.01034810255,OTU2871:0.01034810255):0.005528832927,(OTU1500:0.01095705721,OTU755:0.01095705721):0.004919878268):0.04470738184,OTU911:0.06058431731):0.008356788022,OTU2462:0.06894110533):0.003887496966,(((OTU3692:0.04537138203,((OTU3864:0.01552110442,(OTU680:0.009255869169,OTU1912:0.009255869169):0.00626523525):0.02541209326,OTU708:0.04093319768):0.004438184346):0.0003135590335,OTU1983:0.04568494106):0.02330775399,((OTU1610:0.02249682663,OTU155:0.02249682663):0.008509072952,(OTU1804:0.02956407179,((OTU189:0.007609398493,OTU4187:0.007609398493):0.01179882626,OTU1215:0.01940822476):0.01015584703):0.001441827792):0.03798679547):0.003835907248):0.006221798429):0.02011890195,((((OTU2576:0.01351438541,OTU65:0.01351438541):0.01428124838,OTU2424:0.02779563379):0.05208906538,(OTU452:0.04763352898,(OTU1754:0.02532160544,OTU759:0.02532160544):0.02231192355):0.03225117018):0.007910088844,((((OTU1927:0.009561940881,OTU3976:0.009561940881):0.01461338322,OTU2151:0.0241753241):0.005239629435,(OTU200:0.01045078916,OTU2223:0.01045078916):0.01896416437):0.003665805293,OTU1954:0.03308075883):0.05471402918):0.01137451467):0.005117320096):0.01082224701,(((OTU1434:0.07335427139,(OTU932:0.02030157717,(OTU1510:0.008032125471,OTU4278:0.008032125471):0.0122694517):0.05305269421):0.01438786255,((((OTU420:0.02584196768,OTU1930:0.02584196768):0.005254138635,OTU3187:0.03109610631):0.02508778845,(((OTU858:0.008161737899,OTU3766:0.008161737899):0.02378983526,(OTU1704:0.01187542817,OTU1553:0.01187542817):0.02007614498):0.01890449265,((((OTU2329:0.01650683061,OTU3013:0.01650683061):0.007317953428,OTU2199:0.02382478404):0.008720051164,OTU163:0.0325448352):0.003372546207,(OTU1530:0.0303191138,((OTU1729:0.009312270812,OTU2763:0.009312270812):0.003376528145,(OTU1838:0.009167279816,OTU3281:0.009167279816):0.003521519141):0.01763031485):0.005598267603):0.0149386844):0.005327828953):0.01533102765,(OTU3757:0.06695854797,(OTU2430:0.02691080108,OTU273:0.02691080108):0.04004774688):0.004556374443):0.01622721153):0.02500185443,(OTU2874:0.1084572219,(((OTU2713:0.06109517745,(OTU3684:0.01813593289,OTU552:0.01813593289):0.04295924456):0.01261960833,OTU346:0.07371478579):0.008461527879,(((OTU114:0.006871863415,OTU2005:0.006871863415):0.006762994491,OTU545:0.01363485791):0.06073760649,(((((OTU3155:0.02770854725,(((OTU278:0.00626441022,OTU3038:0.00626441022):0.01472800181,OTU997:0.02099241203):0.005630553155,OTU1275:0.02662296519):0.001085582058):0.0005325374324,(((OTU3076:0.01465648042,(OTU320:0.002837674977,OTU1612:0.002837674977):0.01181880544):0.009628900296,OTU2696:0.02428538072):0.001148966974,OTU2241:0.02543434769):0.002806736988):0.00517266167,(OTU366:0.01424949532,OTU1980:0.01424949532):0.01916425103):0.01380711132,OTU720:0.04722085767):0.005735853182,((OTU2648:0.02085600418,OTU2649:0.02085600418):0.01671798309,(OTU174:0.01787292785,(OTU2171:0.01344639628,OTU352:0.01344639628):0.00442653157):0.01970105942):0.01538272358):0.02141575354):0.007803849273):0.0262809082):0.004286766504):0.002364881413):0.001311501932,(((((OTU866:0.0426861597,OTU2458:0.0426861597):0.04035224784,((OTU1613:0.01824112602,((OTU1600:0.005236795137,OTU250:0.005236795137):0.009220306912,OTU2051:0.01445710205):0.003784023969):0.01152172385,OTU2077:0.02976284987):0.05327555766):0.001607489227,(OTU912:0.04904730479,(OTU2553:0.03127925103,OTU770:0.03127925103):0.01776805376):0.03559859197):0.004966480807,(OTU2528:0.06839106465,OTU1940:0.06839106465):0.02122131292):0.006397537576,((OTU384:0.06983540545,((OTU2750:0.04364615384,(OTU3601:0.009886758015,OTU3158:0.009886758015):0.03375939583):0.001263233765,OTU1574:0.04490938761):0.02492601784):0.02612755584,(((OTU822:0.02971631851,OTU568:0.02971631851):0.03492544873,OTU1422:0.06464176725):0.02445536263,OTU2654:0.08909712988):0.006865831417):4.695384957e-05):0.02041045657):0.02229317261,((((((OTU961:0.05384932088,((OTU2996:0.009998277088,OTU1585:0.009998277088):0.01149020105,OTU1402:0.02148847814):0.03236084273):0.02310819204,((((((OTU2128:0.01362302692,OTU2526:0.01362302692):0.02166333338,((OTU135:0.01826350548,OTU3608:0.01826350548):0.003152402618,OTU2525:0.02141590809):0.01387045221):0.02367932482,OTU2066:0.05896568513):0.0003926606835,(OTU972:0.04378525111,(OTU430:0.02128123762,(OTU2427:0.01023370817,OTU1735:0.01023370817):0.01104752946):0.02250401349):0.0155730947):0.001086634583,(OTU2981:0.03631140884,(OTU1256:0.02828469028,OTU2873:0.02828469028):0.008026718557):0.02413357156):0.0001552764206,(OTU1123:0.04016757263,(OTU2297:0.03410142247,((OTU1493:0.0134693672,OTU57:0.0134693672):0.002105691491,OTU1028:0.01557505869):0.01852636378):0.00606615016):0.02043268418):0.0163572561):0.01345035172,(((((OTU1657:0.04453535842,((OTU3553:0.03468931552,((OTU1105:0.01621307344,OTU655:0.01621307344):0.0149083654,(OTU1906:0.01511144114,OTU1378:0.01511144114):0.01600999769):0.003567876683):0.007046087531,OTU6:0.04173540305):0.002799955375):0.01726555782,(OTU2064:0.02065962816,(OTU2312:0.01239831976,OTU1641:0.01239831976):0.008261308401):0.04114128807):0.006374520061,OTU539:0.0681754363):0.003819982533,(((((OTU2464:0.01094769006,(OTU624:0.005744527635,OTU547:0.005744527635):0.005203162426):0.001907425275,(OTU495:0.01204020708,OTU438:0.01204020708):0.0008149082576):0.005806397792,OTU2686:0.01866151313):0.02528124628,(OTU1849:0.0252254284,OTU2490:0.0252254284):0.01871733101):0.01607786815,((OTU3376:0.008910574825,OTU4246:0.008910574825):0.008056256164,OTU1828:0.01696683099):0.04305379657):0.01197479127):0.002044754671,((OTU2800:0.02485954614,OTU1820:0.02485954614):0.0395958368,((OTU890:0.05471135396,((((OTU1187:0.01395617143,OTU3078:0.01395617143):0.004251754698,OTU1376:0.01820792613):0.02245162132,(((OTU10:0.01889341444,OTU2806:0.01889341444):0.007823408215,OTU1562:0.02671682266):0.006317135821,(OTU1331:0.02458188666,OTU2007:0.02458188666):0.00845207182):0.007625588966):0.008760838191,OTU2595:0.04942038564):0.005290968326):0.0008489260044,OTU805:0.05556027997):0.008895102975):0.009584790558):0.01636769113):0.02301693398,(OTU2184:0.08601915415,(OTU1788:0.0506993146,((OTU2001:0.01868092141,(OTU2655:0.01315496701,OTU3483:0.01315496701):0.005525954404):0.02203936749,(OTU1418:0.03757021561,((OTU3628:0.02221947971,OTU2880:0.02221947971):0.01289254495,(OTU1428:0.004683393319,OTU3615:0.004683393319):0.03042863134):0.002458190945):0.00315007329):0.009979025709):0.03531983954):0.02740564446):0.01076648029,((OTU2192:0.02655395848,OTU3133:0.02655395848):0.06955024683,(((OTU3006:0.008940237066,OTU3488:0.008940237066):0.009507745462,OTU744:0.01844798253):0.0579395518,OTU2884:0.07638753432):0.01971667098):0.0280870736):0.006243411042,(((((OTU871:0.0710355535,(OTU1565:0.01031036953,OTU1953:0.01031036953):0.06072518397):0.006213839085,OTU195:0.07724939258):0.006700380186,((OTU3231:0.01520123538,(OTU1092:0.01337501847,OTU154:0.01337501847):0.001826216918):0.0449821139,OTU1010:0.06018334928):0.02376642349):0.03755278771,((OTU1089:0.1122330731,OTU2930:0.1122330731):0.008165633647,(((((OTU2027:0.03854239523,OTU1911:0.03854239523):0.02432211374,(OTU926:0.05977329475,((((OTU2979:0.02023741469,OTU1897:0.02023741469):0.01388288785,OTU508:0.03412030254):0.01471782603,(OTU193:0.04040600085,OTU796:0.04040600085):0.008432127719):0.00159022888,OTU716:0.05042835745):0.009344937304):0.003091214224):0.04053067598,((((((OTU534:0.03463028933,OTU3476:0.03463028933):0.02580452404,OTU930:0.06043481337):0.002540360289,((OTU443:0.03250786143,OTU3373:0.03250786143):0.007656689759,OTU222:0.04016455119):0.02281062247):0.01173289818,(OTU1216:0.03554264712,OTU1320:0.03554264712):0.03916542472):0.01656676777,(((OTU510:0.05259874179,OTU1969:0.05259874179):0.02752004135,(((((OTU2429:0.02360389815,OTU3394:0.02360389815):0.03450648903,(OTU2757:0.04420072752,(OTU989:0.0154098159,OTU1584:0.0154098159):0.02879091162):0.01390965967):0.003614887597,(OTU2326:0.0373649034,OTU589:0.0373649034):0.02436037138):0.005857656421,(((OTU3491:0.03727853045,OTU1936:0.03727853045):0.001758135055,(OTU604:0.0298004352,(OTU415:0.01253840747,OTU746:0.01253840747):0.01726202773):0.009236230301):0.007735477431,((OTU3181:0.01701452696,(OTU2808:0.004074621793,OTU124:0.004074621793):0.01293990516):0.01283952569,OTU1586:0.02985405264):0.01691809029):0.02081078827):0.008495946006,((((OTU676:0.02880109013,(OTU1644:0.02190139825,OTU1084:0.02190139825):0.006899691883):0.01237576044,((OTU2351:0.01977045897,(OTU3482:0.01444510093,OTU204:0.01444510093):0.005325358042):0.0174404985,(OTU490:0.03213784682,OTU2288:0.03213784682):0.005073110644):0.003965893108):0.01888550786,(OTU2575:0.05501107548,((OTU742:0.04227757131,(OTU102:0.03866025337,(OTU399:0.03212183644,OTU1031:0.03212183644):0.006538416931):0.00361731794):0.008211951749,(OTU1053:0.0408901402,(OTU3012:0.02897786816,((OTU2327:0.01693392141,OTU2328:0.01693392141):0.008666863965,OTU2195:0.02560078537):0.003377082785):0.01191227204):0.009599382859):0.004521552416):0.005051282961):0.01471910329,(((OTU581:0.01736244835,OTU4726:0.01736244835):0.03848901109,(OTU2295:0.05263759605,((OTU1599:0.04124490808,OTU2631:0.04124490808):0.005499621844,OTU406:0.04674452992):0.005893066128):0.003213863389):0.01426251242,(OTU1621:0.05763874604,OTU1712:0.05763874604):0.01247522582):0.004667489866):0.00129741548):0.004039905932):0.00977395846,((OTU1955:0.07734412602,(OTU2523:0.0674247612,(OTU32:0.05834794589,(OTU467:0.01479069701,OTU1860:0.01479069701):0.04355724889):0.009076815306):0.009919364819):0.003462157347,(OTU45:0.0198572686,(OTU2050:0.01710462034,OTU1363:0.01710462034):0.002752648265):0.06094901476):0.009086458233):0.001382098009):0.01072117755,((OTU3184:0.06311830977,(OTU2947:0.05089988251,(OTU2582:0.04670922908,OTU3765:0.04670922908):0.004190653437):0.01221842725):0.02787115006,(OTU2377:0.08683802475,((OTU451:0.03094802315,OTU1986:0.03094802315):0.03409226804,(OTU462:0.05513306831,OTU2198:0.05513306831):0.009907222879):0.02179773356):0.004151435073):0.01100655733):0.001399167791):0.001951766266,(((((OTU372:0.01611892572,OTU1278:0.01611892572):0.008488481041,OTU1755:0.02460740676):0.009369623406,(OTU408:0.0237982889,OTU1915:0.0237982889):0.01017874127):0.004644052259,OTU2538:0.03862108243):0.06456554402,((OTU1974:0.03507468937,(OTU127:0.01288508616,OTU2245:0.01288508616):0.02218960321):0.004945187299,(OTU1839:0.01360654604,OTU2764:0.01360654604):0.02641333063):0.06316674977):0.002160324773):0.01203413877,((OTU4031:0.08512761961,((OTU1457:0.0558089197,(((OTU2463:0.01755421983,OTU1642:0.01755421983):0.006751109361,((OTU1067:0.01251391151,(OTU289:0.01177353585,(OTU2234:0.00695710209,OTU1570:0.00695710209):0.004816433758):0.0007403756664):0.003511471774,OTU2527:0.01602538329):0.008279945907):0.0246764821,(OTU3396:0.02853849431,OTU2497:0.02853849431):0.02044331699):0.006827108401):0.006953244294,((((OTU3315:0.006578873855,OTU1333:0.006578873855):0.01428196215,OTU164:0.020860836):0.01674365022,(OTU3629:0.03544743894,(OTU3630:0.02365417319,OTU2378:0.02365417319):0.01179326574):0.002157047287):0.02146641152,(OTU2699:0.04178976416,OTU2190:0.04178976416):0.01728113358):0.00369126625):0.02236545562):0.02145662388,(((((OTU820:0.0391913894,(OTU1420:0.03620686854,OTU1110:0.03620686854):0.002984520866):0.02529738409,((OTU3477:0.01796857844,OTU699:0.01796857844):0.01319347114,OTU1764:0.03116204958):0.0333267239):0.01221285011,(OTU1716:0.06522696907,((OTU3079:0.01412375369,OTU1939:0.01412375369):0.03206441612,(OTU3284:0.02505435469,OTU226:0.02505435469):0.02113381511):0.01903879926):0.01147465453):0.003924318188,((OTU1039:0.0383573704,OTU296:0.0383573704):0.0413299376,(OTU837:0.05728408783,(OTU3372:0.05411195256,((OTU2272:0.04649907314,(OTU558:0.02627206613,OTU2172:0.02627206613):0.02022700701):0.00030788791,(OTU1583:0.04235714599,OTU2425:0.04235714599):0.00444981506):0.007304991513):0.003172135272):0.02240322017):0.0009386337826):0.01617650643,((OTU3378:0.04570192281,(OTU3484:0.03864642972,((OTU2943:0.01621630689,OTU274:0.01621630689):0.01586751675,OTU2758:0.03208382364):0.006562606079):0.007055493086):0.03629958768,((OTU2461:0.06105701424,((((OTU2785:0.03637640683,(OTU1691:0.01757272889,OTU1348:0.01757272889):0.01880367794):0.007724670921,(OTU2416:0.03828270749,OTU1885:0.03828270749):0.005818370263):0.001880213855,(OTU1136:0.02423209798,(OTU3136:0.01649564744,(OTU2984:0.008323762401,OTU2568:0.008323762401):0.008171885043):0.007736450534):0.02174919363):0.009017400014,((OTU1643:0.0175537413,((OTU1876:0.007882272639,OTU638:0.007882272639):0.007876027038,OTU1444:0.01575829968):0.001795441627):0.03556225371,OTU1728:0.05311599502):0.001882696604):0.006058322618):0.01888536009,(((((OTU1368:0.01872775339,OTU3819:0.01872775339):0.00195477004,OTU988:0.02068252343):0.03275818124,OTU1360:0.05344070467):0.007088000948,(((OTU1109:0.03483787981,(OTU1743:0.02256049042,OTU1886:0.02256049042):0.01227738939):0.001289740394,OTU1803:0.03612762021):0.01207492626,(OTU1557:0.03213557944,OTU386:0.03213557944):0.01606696703):0.01232615915):0.005817761873,(OTU2932:0.04560883296,((OTU2068:0.01433611878,OTU835:0.01433611878):0.0146010907,OTU2276:0.02893720948):0.01667162349):0.02073763453):0.01359590683):0.002059136166):0.01480093773):0.009781795269):0.0107968465):0.003017616713):0.001103853774):0.007160749622,(((OTU885:0.04966625491,OTU394:0.04966625491):0.07443748861,((((OTU2982:0.06212659957,((OTU1388:0.02757510437,OTU1417:0.02757510437):0.01974429329,((OTU2246:0.008350572126,OTU5:0.008350572126):0.008940108577,OTU1888:0.0172906807):0.03002871696):0.01480720191):0.0126119348,(OTU1682:0.06199435065,(((OTU2935:0.02025811748,(OTU1450:0.005138508242,OTU2373:0.005138508242):0.01511960924):0.02200714105,(((OTU1040:0.01692478751,OTU682:0.01692478751):0.003835557455,OTU3486:0.02076034497):0.006200239704,(OTU2030:0.009710200459,OTU1913:0.009710200459):0.01725038421):0.01530467385):0.01868924151,((((OTU36:0.007593605184,OTU2029:0.007593605184):0.002194465147,OTU3088:0.009788070331):0.01135769049,(OTU2934:0.01971476888,(OTU157:0.01588690657,OTU2129:0.01588690657):0.00382786231):0.001430991944):0.008004342729,OTU841:0.02915010355):0.03180439649):0.001039850613):0.01274418372):0.004038330967,((OTU1534:0.03842308863,OTU2531:0.03842308863):0.004614489965,((OTU3617:0.01315745607,OTU520:0.01315745607):0.02811082396,OTU2152:0.04126828003):0.001769298564):0.03573928674):0.03306766676,(((OTU370:0.05711428242,(OTU922:0.05417644161,(OTU1984:0.04188021063,(OTU3369:0.004088182652,OTU256:0.004088182652):0.03779202798):0.01229623098):0.00293784081):0.02143802383,OTU1819:0.07855230625):0.02552314405,OTU1404:0.1040754503):0.007769081799):0.01225921141):0.002106577952,(OTU319:0.02720016829,OTU2219:0.02720016829):0.09901015318):0.002452988634):0.001771379845):0.008278854382):0.005198240768,(((OTU2244:0.02931945732,OTU1529:0.02931945732):0.08642572435,((OTU1200:0.04119055836,OTU2933:0.04119055836):0.06620212923,(((OTU1603:0.05484180221,OTU880:0.05484180221):0.01335822837,(OTU3163:0.05049550147,(OTU645:0.03595635575,(OTU1552:0.03209557621,(OTU1593:0.02373539184,OTU262:0.02373539184):0.008360184375):0.003860779538):0.01453914572):0.01770452911):0.002349754442,((OTU3053:0.01554821335,((OTU1795:0.007578958689,OTU3054:0.007578958689):0.006521708116,OTU141:0.0141006668):0.001447546541):0.02423279804,(OTU3863:0.02189313528,OTU3260:0.02189313528):0.01788787611):0.03076877363):0.03684290256):0.008352494084):0.01788907263,(((((OTU2032:0.02641598346,OTU2471:0.02641598346):0.03756388659,OTU3624:0.06397987004):0.02790965353,((OTU2580:0.05500232152,OTU877:0.05500232152):0.02692521861,(((OTU3485:0.01438251786,OTU1220:0.01438251786):0.03599245785,((OTU3493:0.01080469687,(OTU884:0.003576100916,OTU813:0.003576100916):0.007228595956):0.03290928824,OTU130:0.04371398512):0.006660990596):0.01264375405,(OTU1140:0.03447682108,(OTU1132:0.009328328871,OTU2881:0.009328328871):0.02514849221):0.02854190868):0.01890881036):0.00996198345):0.02058763165,((((OTU1768:0.0573144111,OTU2074:0.0573144111):0.01174147018,(((OTU3805:0.009807621845,OTU4036:0.009807621845):0.01444565163,((OTU107:0.01128991648,OTU2496:0.01128991648):0.004756525122,OTU1002:0.0160464416):0.008206831873):0.02072239477,OTU1879:0.04497566825):0.02408021303):0.001915265591,(((OTU2249:0.03831427977,OTU2474:0.03831427977):0.01405088219,OTU343:0.05236516196):0.01117117566,(OTU1300:0.04203500019,(OTU2086:0.03181035727,(OTU654:0.01832722585,OTU3384:0.01832722585):0.01348313142):0.01022464291):0.02150133743):0.007434809253):0.03901381037,(((OTU1674:0.03878115879,(OTU3385:0.03408778907,(OTU3746:0.02636472212,OTU401:0.02636472212):0.007723066955):0.004693369723):0.002650789349,OTU2094:0.04143194814):0.05250407841,(OTU381:0.08005472406,OTU729:0.08005472406):0.0138813025):0.01604893069):0.002492197987):0.01682003099,((((OTU150:0.02314671443,(OTU3605:0.01821680798,(OTU1122:0.01195629501,OTU1441:0.01195629501):0.006260512967):0.004929906459):0.0135431335,OTU1078:0.03668984794):0.01775822382,(OTU2755:0.006558863425,OTU389:0.006558863425):0.04788920833):0.001759010838,OTU3954:0.0562070826):0.07309010362):0.00433706808):0.0102775308):0.005081994509,((((OTU1161:0.09892224784,((OTU1442:0.009011357256,OTU2711:0.009011357256):0.009091048754,OTU2130:0.01810240601):0.08081984183):0.004023037149,(((((OTU1281:0.02065981366,OTU1177:0.02065981366):0.02941165924,((OTU2579:0.003415603384,OTU1050:0.003415603384):0.03362422326,(OTU2183:0.01874471182,OTU1091:0.01874471182):0.01829511482):0.01303164626):0.02865027445,((OTU2786:0.04586891481,(OTU1022:0.03234670064,((OTU1751:0.004878308092,OTU2290:0.004878308092):0.01888779499,OTU1872:0.02376610308):0.008580597558):0.01352221417):0.02777968928,(((OTU3210:0.02540598146,((OTU1551:0.003681234881,OTU2268:0.003681234881):0.01078469925,OTU1459:0.01446593413):0.01094004733):0.0188206992,((OTU3400:0.02187423194,OTU38:0.02187423194):0.01933311063,OTU1577:0.04120734257):0.003019338093):0.006582502977,OTU1316:0.05080918364):0.02283942045):0.005073143254):0.0003182005245,(OTU1749:0.05411256523,(((OTU1214:0.02310638842,OTU4630:0.02310638842):0.003805103666,OTU58:0.02691149208):0.008893135084,OTU1494:0.03580462717):0.01830793806):0.02492738264):0.01060036432,(((OTU910:0.02399631334,(OTU1291:0.0144671505,OTU2637:0.0144671505):0.009529162841):0.01804461586,OTU2788:0.04204092921):0.04151323472,(OTU1135:0.003379320776,OTU909:0.003379320776):0.08017484315):0.00608614826):0.0133049728):0.0108219295,(((OTU1818:0.02432550205,(OTU230:0.02130714276,(OTU1811:0.01913547813,OTU1817:0.01913547813):0.00217166463):0.003018359288):0.04886265728,((OTU706:0.04858411672,(((OTU2067:0.01627907251,OTU1209:0.01627907251):0.003136225793,OTU3453:0.0194152983):0.01600173051,(OTU4039:0.02543970501,OTU1142:0.02543970501):0.0099773238):0.01316708791):0.001244043032,OTU564:0.04982815975):0.02335999958):0.03248046479,(((((((OTU354:0.02269763011,OTU2289:0.02269763011):0.01921551346,(OTU649:0.02889470073,OTU3233:0.02889470073):0.01301844284):0.01022932812,(OTU1655:0.04450105229,(OTU919:0.01179732198,OTU1977:0.01179732198):0.0327037303):0.007641419403):0.02415661485,(((OTU2266:0.03156176112,((OTU2146:0.009342956808,OTU1732:0.009342956808):0.006502828942,OTU3570:0.01584578575):0.01571597537):0.01153607093,OTU1966:0.04309783206):0.01566580912,((OTU2919:0.01912093752,OTU1400:0.01912093752):0.01413895765,((OTU1812:0.01260695543,OTU1392:0.01260695543):0.01234434828,OTU2452:0.0249513037):0.008308591468):0.025503746):0.01753544537):0.01319101411,((((OTU1846:0.03505782175,(OTU1469:0.02458048005,(OTU2451:0.02206511083,OTU2739:0.02206511083):0.00251536922):0.0104773417):0.003646739224,(((OTU1873:0.01029863,OTU3243:0.01029863):0.003567364732,(OTU882:0.008970526045,OTU2345:0.008970526045):0.004895468689):0.01754615889,(OTU1909:0.009245656334,OTU2389:0.009245656334):0.02216649729):0.007292407349):0.03537906988,OTU4629:0.07408363086):0.006097857304,(OTU1374:0.05131195659,((OTU3455:0.04937940415,((OTU2914:0.02210003673,(OTU990:0.02171975933,OTU2450:0.02171975933):0.0003802774004):0.01967807168,(OTU1536:0.03727505413,((OTU2235:0.02442910758,(((OTU1254:0.01019467437,OTU1750:0.01019467437):0.001240857348,OTU2211:0.01143553172):0.006741714446,OTU1072:0.01817724616):0.006251861415):0.005925014788,OTU13:0.03035412237):0.006920931767):0.004503054281):0.007601295737):0.0002459094318,OTU1419:0.04962531358):0.001686643002):0.02886953158):0.009308612483):0.007618814836,((((OTU901:0.01396272149,OTU1032:0.01396272149):0.03668660072,OTU1801:0.05064932221):0.005187674881,((OTU1239:0.03475406912,OTU1412:0.03475406912):0.01092360198,((OTU1963:0.01708698837,OTU660:0.01708698837):0.01547278999,OTU78:0.03255977837):0.01311789274):0.01015932599):0.02927421538,(OTU1949:0.03643016068,OTU2263:0.03643016068):0.04868105179):0.01199770301):0.007599573522,(OTU1965:0.0642450099,(OTU2448:0.05635739968,OTU215:0.05635739968):0.007887610219):0.04046347911):0.0009601351219):0.008098590362):0.02363523543,(((OTU1312:0.03251016239,OTU1929:0.03251016239):0.04637057436,(OTU701:0.0731062166,(OTU3487:0.04745048819,OTU938:0.04745048819):0.02565572841):0.005774520141):0.05842292223,(((((((OTU1334:0.06262515458,(OTU3587:0.03102593584,(OTU2793:0.01951585866,((OTU492:0.004123266104,OTU1827:0.004123266104):0.006646922164,OTU2990:0.01077018827):0.008745670391):0.01151007718):0.03159921874):0.03232018198,(((OTU2911:0.0465282315,OTU3139:0.0465282315):0.00882032734,(OTU1399:0.04815364004,(OTU1094:0.02236664455,OTU2636:0.02236664455):0.0257869955):0.007194918791):0.003912910172,(((OTU3080:0.01368351102,OTU184:0.01368351102):0.00898336945,OTU2264:0.02266688047):0.01585675977,OTU1245:0.03852364023):0.02073782877):0.03568386755):0.003085355839,(OTU2634:0.08904717316,((((OTU3134:0.03656308472,(OTU3057:0.01528313646,OTU111:0.01528313646):0.02127994825):0.01301548533,OTU2069:0.04957857005):0.01621330364,(OTU3239:0.04935984451,OTU2738:0.04935984451):0.01643202918):0.004775763967,(((OTU913:0.01257762665,OTU3972:0.01257762665):0.0283073583,(OTU3142:0.02862094552,OTU2643:0.02862094552):0.01226403943):0.01747652568,OTU1690:0.05836151063):0.01220612702):0.0184795355):0.00898351924):0.0187673561,(((((OTU2155:0.05047541664,OTU2375:0.05047541664):0.004918814541,((OTU895:0.01369016173,OTU1722:0.01369016173):0.03040617011,(OTU2376:0.01543849783,OTU1271:0.01543849783):0.028657834):0.01129789935):0.02230223992,OTU2031:0.0776964711):0.02375075217,(((OTU3007:0.04864936119,OTU584:0.04864936119):0.01982212726,OTU431:0.06847148844):0.0303858904,(((((((OTU789:0.01627018792,OTU2494:0.01627018792):0.01997786772,OTU1073:0.03624805564):0.01590944492,(OTU1128:0.03280782488,OTU1611:0.03280782488):0.01934967568):0.01311194494,OTU1138:0.06526944549):0.01331168203,((((OTU3495:0.02506786523,OTU808:0.02506786523):0.01639838112,(OTU265:0.02635464314,(OTU1606:0.01458449366,((OTU1902:0.007931433361,OTU1615:0.007931433361):0.001088419924,OTU2495:0.009019853285):0.005564640371):0.01177014948):0.01511160321):0.003491599113,OTU3183:0.04495784546):0.02317488066,((((OTU2761:0.02280760128,(OTU2401:0.01379653581,OTU1074:0.01379653581):0.009011065468):0.009906905192,(OTU97:0.03040569168,OTU3180:0.03040569168):0.002308814787):0.02265004174,(OTU2006:0.03394979846,((OTU2221:0.02138198894,OTU2536:0.02138198894):0.008190591651,OTU1148:0.02957258059):0.004377217871):0.02141474974):0.01029879832,(((OTU470:0.04052921566,(OTU3011:0.03955386226,((OTU2153:0.0162976798,OTU2710:0.0162976798):0.001999702629,OTU1518:0.01829738242):0.02125647983):0.0009753533965):0.009202831235,(OTU2196:0.04633937393,(((OTU245:0.01621532224,OTU1668:0.01621532224):0.001392171836,OTU1669:0.01760749408):0.02248057551,((OTU2220:0.007206433411,OTU3177:0.007206433411):0.02897980612,OTU3606:0.03618623954):0.003901830049):0.006251304346):0.00339267296):0.01303817615,OTU3761:0.06277022304):0.002893123495):0.002469379589):0.0104484014):9.583290268e-05,(((((OTU3698:0.04023301736,OTU1663:0.04023301736):0.006064840978,((OTU696:0.03430636645,OTU2742:0.03430636645):0.008256972387,(((((OTU46:0.0110624128,OTU2853:0.0110624128):0.002738754829,OTU2024:0.01380116763):0.0023461418,OTU1181:0.01614730943):0.0008660699488,OTU2692:0.01701337938):0.01609187914,(OTU1219:0.01116401269,OTU413:0.01116401269):0.02194124583):0.009458080318):0.003734519506):0.007368585574,OTU236:0.05366644391):0.007727112105,((OTU1985:0.03721184784,OTU2109:0.03721184784):0.003815583574,OTU1882:0.04102743142):0.0203661246):0.01433156445,OTU1115:0.07572512047):0.002951839959):0.005690292612,(OTU927:0.07779863992,((OTU659:0.05088877679,OTU2581:0.05088877679):0.01648298209,OTU1756:0.06737175889):0.01042688104):0.006568613114):0.01449012581):0.002589844417):0.004366747145,((OTU605:0.04641635426,((OTU1314:0.01804815953,OTU3001:0.01804815953):0.01462884891,(OTU1924:0.01285565294,OTU2754:0.01285565294):0.0198213555):0.01373934582):0.02381738268,(OTU2342:0.05793355565,(OTU235:0.03234687969,OTU3084:0.03234687969):0.02558667597):0.01230018129):0.03558023346):0.01098407809):0.003641785544,(((OTU738:0.04313017836,OTU482:0.04313017836):0.008374651565,((((OTU3461:0.02192199771,OTU1648:0.02192199771):0.002547987619,(OTU1813:0.00366761637,OTU1:0.00366761637):0.02080236896):0.01638140152,(OTU1519:0.03052600384,(OTU2882:0.02428816495,((OTU149:0.006951719449,OTU1336:0.006951719449):0.007281739596,OTU2176:0.01423345905):0.0100547059):0.006237838896):0.01032538301):0.006490560128,((OTU541:0.03895021364,(OTU1999:0.01364405272,OTU848:0.01364405272):0.02530616092):0.005488009012,(OTU2566:0.01311356931,OTU1280:0.01311356931):0.03132465334):0.002903724329):0.004162882944):0.000917808162,OTU1858:0.05242263808):0.06801719596):0.006813071207,(((OTU101:0.01253333747,OTU859:0.01253333747):0.03676214186,((OTU606:0.01135619932,OTU1540:0.01135619932):0.03709391591,OTU2913:0.04845011523):0.000845364107):0.01605497142,((OTU2709:0.01860315567,(OTU892:0.01374276694,OTU1517:0.01374276694):0.004860388729):0.02703037929,OTU48:0.04563353496):0.0197169158):0.06190245449):0.005944514043,((((((OTU1252:0.03957755151,(OTU2993:0.03598789592,((OTU1896:0.02103312254,(OTU2388:0.02098374657,(OTU1907:0.01143285936,OTU1191:0.01143285936):0.009550887211):4.937596921e-05):0.01144799626,(OTU2273:0.02250257212,OTU2752:0.02250257212):0.009978546679):0.003506777123):0.003589655592):0.03964066091,((OTU2103:0.03148312098,OTU981:0.03148312098):0.009080103068,(((OTU1038:0.01641546031,OTU3:0.01641546031):0.01745809352,(OTU1379:0.02726207739,(OTU254:0.01656607329,OTU632:0.01656607329):0.0106960041):0.006611476438):0.002993183243,OTU2484:0.03686673707):0.003696486981):0.03865498837):0.02225884717,((((OTU3755:0.04756433308,OTU4275:0.04756433308):0.02804660867,((OTU2154:0.01495226189,OTU2708:0.01495226189):0.02716109534,OTU1429:0.04211335723):0.03349758451):0.009453206364,((((OTU456:0.02369640051,OTU628:0.02369640051):0.02361046272,(OTU43:0.04174174321,((OTU2400:0.04030100577,(((OTU2898:0.01851659767,OTU2766:0.01851659767):0.002702429957,(OTU1619:0.01721999984,(OTU2807:0.009198764731,OTU1179:0.009198764731):0.008021235112):0.003999027783):0.001989298213,OTU2144:0.02320832584):0.01709267993):7.067810735e-05,(OTU2299:0.02934399704,OTU2941:0.02934399704):0.01102768683):0.001370059334):0.005565120022):0.01685366329,((OTU1837:0.04155355714,OTU1253:0.04155355714):0.002856498514,(OTU1845:0.02240245135,(OTU3457:0.01370504947,(OTU3454:0.01363822736,OTU1118:0.01363822736):6.682211169e-05):0.008697401879):0.0220076043):0.01975047086):0.003025288147,(OTU3888:0.04015477585,(OTU2277:0.0154887626,(OTU201:0.0086963358,OTU2108:0.0086963358):0.006792426803):0.02466601324):0.02703103882):0.01787833344):0.003875862672,OTU1473:0.08894001078):0.01253704881):0.0122716169,(((((OTU1898:0.03022075554,OTU1547:0.03022075554):0.02630380874,OTU3229:0.05652456428):0.0134983445,(((((OTU2164:0.008822227445,OTU4405:0.008822227445):0.03127044344,(OTU70:0.01842228245,OTU1119:0.01842228245):0.02167038844):0.01162604623,(OTU1880:0.02258069169,OTU4290:0.02258069169):0.02913802542):0.004125295151,OTU3825:0.05584401226):0.008355280832,((((OTU2212:0.01708185451,OTU207:0.01708185451):0.01270050836,OTU2265:0.02978236287):0.007895935904,OTU1029:0.03767829877):0.02509507385,(OTU1244:0.03971475704,(OTU1774:0.02593557115,OTU377:0.02593557115):0.01377918589):0.02305861558):0.001425920472):0.005823615691):0.01724724064,((((OTU258:0.02775906441,(OTU3172:0.02725363006,OTU1258:0.02725363006):0.0005054343487):0.01342536147,(OTU977:0.02712864483,OTU206:0.02712864483):0.01405578105):0.002466398772,(OTU937:0.03711595166,(((OTU2465:0.02806721777,OTU3876:0.02806721777):0.001427879061,OTU1199:0.02949509683):0.005259471905,((OTU851:0.005514718793,OTU2191:0.005514718793):0.020250845,((OTU1287:0.01455208235,OTU1614:0.01455208235):0.001343699855,OTU554:0.01589578221):0.009869781586):0.008989004941):0.002361382919):0.006534872997):0.02412183959,(((OTU2104:0.01261755918,OTU3829:0.01261755918):0.01008900633,(OTU1496:0.01693062756,OTU143:0.01693062756):0.005775937949):0.03078312515,((OTU1629:0.04273524032,((OTU3259:0.02058949538,OTU60:0.02058949538):0.0212455764,(OTU3377:0.02785881633,OTU153:0.02785881633):0.01397625545):0.0009001685427):0.007038578965,((OTU2247:0.01009559671,OTU2606:0.01009559671):0.03559253336,(OTU1575:0.02262509049,OTU1439:0.02262509049):0.02306303958):0.004085689216):0.003715871373):0.01428297358):0.01949748518):0.02399740227,((((((((OTU56:0.01059794132,OTU1236:0.01059794132):0.006099426485,(OTU2143:0.008296100998,OTU1851:0.008296100998):0.008401266807):0.0056564732,(OTU873:0.01713426296,OTU1313:0.01713426296):0.00521957805):0.01450251671,OTU2876:0.03685635772):0.0104022885,((OTU3620:0.03203905294,(OTU441:0.01952191472,OTU1703:0.01952191472):0.01251713822):0.005793316005,OTU2197:0.03783236894):0.009426277274):0.03652825789,OTU3879:0.08378690411):0.01407935522,((OTU1054:0.07363615947,(OTU1387:0.02301523192,OTU1124:0.02301523192):0.05062092755):0.01734456491,OTU2805:0.09098072438):0.00688553494):0.0009673986012,((((OTU952:0.04417446717,OTU3826:0.04417446717):0.02211676259,((OTU2362:0.04098843824,(OTU1526:0.03280907561,OTU3096:0.03280907561):0.008179362631):0.0208154166,(OTU1120:0.02281044123,OTU2150:0.02281044123):0.0389934136):0.004487374931):0.001238462404,(OTU2076:0.0218247512,(OTU1458:0.0101834923,OTU2810:0.0101834923):0.0116412589):0.04570494097):0.01306815893,((((OTU9:0.04329636953,(((OTU1778:0.01442487511,OTU1658:0.01442487511):0.01168043989,OTU4566:0.026105315):0.005676567693,(OTU1863:0.01991747052,OTU3342:0.01991747052):0.01186441218):0.01151448684):0.001026290128,(OTU597:0.02559298898,OTU1372:0.02559298898):0.01872967068):0.009366672936,((OTU2493:0.01652698599,OTU1790:0.01652698599):0.005776370923,OTU213:0.02230335691):0.03138597569):0.0005126115115,(OTU3042:0.02119963403,OTU4589:0.02119963403):0.03300231008):0.026395907):0.01823580682):0.01243389377):0.002481124799):0.008217421699,((OTU1501:0.05181755329,((OTU2469:0.01756286121,OTU1554:0.01756286121):0.007443970891,OTU2997:0.0250068321):0.02681072119):0.04221845815,((OTU2691:0.02009492539,OTU3456:0.02009492539):0.01638514953,OTU3561:0.03648007491):0.05755593653):0.02793008675):0.00167763014,((((((OTU1866:0.06574989604,(((OTU1785:0.02886977615,OTU511:0.02886977615):0.01942175077,(OTU1416:0.01318867049,OTU2174:0.01318867049):0.03510285643):0.006959777875,(OTU2102:0.007528915009,OTU728:0.007528915009):0.04772238979):0.01049859124):0.01574231961,((OTU2274:0.03848139258,(OTU611:0.008452317913,OTU1928:0.008452317913):0.03002907467):6.58840869e-05,OTU921:0.03854727667):0.04294493898):0.01343948965,(((OTU397:0.07306071028,OTU1976:0.07306071028):0.01330452502,((OTU1130:0.0264082779,OTU2611:0.0264082779):0.0102577641,(OTU1327:0.02913688872,OTU2854:0.02913688872):0.007529153278):0.04969919331):0.0002363294928,(OTU2426:0.07413969817,((OTU1226:0.04062550841,OTU795:0.04062550841):0.001582578314,OTU1269:0.04220808672):0.03193161145):0.01246186663):0.008330140496):0.008462068387,OTU2175:0.1033937737):0.009293439474,((OTU491:0.06219463162,OTU1850:0.06219463162):0.01228158716,OTU400:0.07447621878):0.03821099437):0.007283539191,OTU2248:0.1199707523):0.003672975983):0.009553690959):0.004106239685):9.879093651e-05):0.01159132969):0.004670351496):0.002392095704,((OTU1466:0.02499750578,OTU3167:0.02499750578):0.02649311999,(OTU1900:0.04894162645,OTU1862:0.04894162645):0.002548999325):0.104565601):0.01407949761):0.005474701813,(OTU2004:0.1232884199,((OTU2912:0.06519201414,OTU2193:0.06519201414):0.04466349233,(((((OTU12:0.01661158776,(OTU2344:0.01545349643,OTU1748:0.01545349643):0.001158091327):0.01313056833,(OTU1571:0.0255450674,OTU3232:0.0255450674):0.004197088693):0.01228131483,OTU2600:0.04202347093):0.01243078902,(OTU2916:0.0498978007,((OTU1549:0.03463132947,((OTU3338:0.0105229443,OTU1622:0.0105229443):0.01837821932,OTU4642:0.02890116362):0.005730165842):0.01164407529,(OTU303:0.01877035248,OTU1170:0.01877035248):0.02750505227):0.003622395944):0.004556459255):0.03228437471,(OTU2517:0.0574986506,(OTU1303:0.0400528965,OTU95:0.0400528965):0.0174457541):0.02923998406):0.02311687181):0.01343291341):0.05232200634):0.004274860934,(((OTU4717:0.051072575,(OTU3282:0.02849627052,OTU2533:0.02849627052):0.02257630448):0.09001145719,(((OTU3395:0.07080374303,(OTU2131:0.06315649515,OTU4289:0.06315649515):0.007647247879):0.01385060635,((OTU231:0.01840438811,(OTU3030:0.008039167397,OTU3026:0.008039167397):0.01036522071):0.01813904952,OTU2869:0.03654343763):0.04811091174):0.04986985776,((OTU962:0.1002826467,((OTU3022:0.01736946818,OTU925:0.01736946818):0.01466992518,OTU1462:0.03203939336):0.06824325329):0.02896822978,(((OTU3501:0.06063961074,(OTU1272:0.05282633801,(((((OTU1057:0.006413450642,OTU2799:0.006413450642):0.03263494788,(OTU3632:0.0130982616,OTU1235:0.0130982616):0.02595013693):0.005965187078,((OTU1151:0.02674382045,OTU2614:0.02674382045):0.01005773995,((OTU1075:0.009573775511,OTU385:0.009573775511):0.02061041626,((OTU950:0.009604837542,OTU2132:0.009604837542):0.005615291534,OTU216:0.01522012908):0.01496406269):0.006617368631):0.008212025203):0.005179785644,((OTU2539:0.02971338799,(OTU2000:0.02136504626,(OTU2423:0.0126896512,OTU704:0.0126896512):0.008675395063):0.008348341724):0.01175512923,(((OTU1779:0.01061829712,OTU2078:0.01061829712):0.008256411583,OTU1916:0.01887470871):0.01602987386,((OTU723:0.01030866156,OTU3399:0.01030866156):0.008308783206,((OTU2402:0.01348809234,(OTU2660:0.007855897969,OTU3770:0.007855897969):0.005632194372):0.002916542582,OTU1941:0.01640463492):0.00221280984):0.0162871378):0.006563934652):0.008724854032):0.0008149066271,OTU217:0.05100827787):0.001818060135):0.00781327273):0.02658943467,OTU2003:0.08722904541):0.02438257594,(OTU3564:0.01320963303,OTU1667:0.01320963303):0.09840198832):0.01763925508):0.00527333071):0.006559825058):0.008898125427,OTU2872:0.1499821576):0.02990312953):0.01899915951,((((OTU565:0.02539510962,OTU3718:0.02539510962):0.04185738373,OTU908:0.06725249335):0.01580412587,OTU2034:0.08305661922):0.09218854574,(((((OTU2967:0.01603548368,OTU3121:0.01603548368):0.02466095491,OTU1056:0.04069643859):0.01378010003,((OTU360:0.0256876443,OTU3547:0.0256876443):0.02024228606,(OTU1137:0.04253141574,(OTU1707:0.02237073651,(OTU292:0.001878547631,OTU3904:0.001878547631):0.02049218888):0.02016067923):0.003398514621):0.008546608268):0.05143532525,((OTU209:0.0166506897,OTU1398:0.0166506897):0.02580765313,OTU4572:0.04245834284):0.06345352103):0.06274897179,(((((((OTU2142:0.04465087275,(OTU2780:0.01980981134,OTU197:0.01980981134):0.02484106141):0.02392947146,OTU487:0.06858034421):0.004662361769,(OTU2727:0.05814593224,(OTU1687:0.03389869116,OTU1597:0.03389869116):0.02424724107):0.01509677374):0.04457596173,((((OTU918:0.05476794089,(OTU870:0.01188964164,OTU2512:0.01188964164):0.04287829925):0.03436896245,((OTU1639:0.06162467925,((OTU3220:0.02945609163,(OTU773:0.02868726491,OTU2444:0.02868726491):0.0007688267255):0.02313838735,((OTU4297:0.004687796612,OTU179:0.004687796612):0.03337456524,((OTU2338:0.02046641314,OTU1720:0.02046641314):0.002114684252,OTU3217:0.02258109739):0.01548126446):0.01453211713):0.009030200267):0.02461864214,((OTU1030:0.06323554954,OTU1709:0.06323554954):0.02116323884,(OTU2112:0.0495120636,(OTU1141:0.0485056553,OTU497:0.0485056553):0.001006408303):0.03488672478):0.00184453302):0.00289358194):0.002214182666,(((OTU3316:0.01749918695,OTU686:0.01749918695):0.002641665351,OTU3806:0.0201408523):0.045552622,(OTU2626:0.06223535331,((OTU2554:0.03180182211,(OTU777:0.0205313186,OTU1961:0.0205313186):0.01127050351):0.01796470051,OTU309:0.04976652262):0.01246883069):0.003458120986):0.02565761171):0.009238196783,((OTU1497:0.08917950219,((OTU261:0.04057767295,(OTU1483:0.03057490205,OTU2879:0.03057490205):0.01000277089):0.03983559994,(((OTU3676:0.04888214448,OTU2442:0.04888214448):0.00365718133,OTU2781:0.05253932581):0.01496580273,OTU2119:0.06750512854):0.01290814435):0.008766229307):0.008101170584,((((OTU2339:0.006508764506,OTU1465:0.006508764506):0.01479875763,OTU2677:0.02130752214):0.04136358917,OTU516:0.06267111131):0.02928091431,(OTU1227:0.04018846894,((OTU2443:0.02054319716,OTU3125:0.02054319716):0.008708784488,((OTU2364:0.02486857559,((OTU2209:0.008444613167,OTU1504:0.008444613167):0.001590498855,OTU1166:0.01003511202):0.01483346357):0.003541221289,((OTU1590:0.008507519768,OTU2728:0.008507519768):0.01118112057,(OTU2802:0.0136163821,OTU2181:0.0136163821):0.006072258239):0.00872115654):0.000842184767):0.01093648729):0.05176355668):0.005328647158):0.003308610013):0.01722938492):0.005849021608,(((OTU535:0.07195688395,(OTU4037:0.0331265746,OTU3563:0.0331265746):0.03883030935):0.00507181848,(OTU1087:0.06857501063,(OTU218:0.02786794196,((OTU1956:0.01335060154,OTU653:0.01335060154):0.01312443153,OTU869:0.02647503307):0.001392908897):0.04070706867):0.008453691797):0.03534864925,(OTU1324:0.04332691454,(OTU1823:0.02601429395,((OTU2555:0.01668719664,OTU1208:0.01668719664):0.006339207118,OTU3219:0.02302640375):0.002987890197):0.01731262059):0.06905043714):0.01129033762):0.008968902109,(((((OTU29:0.03395397689,(OTU3961:0.02945119463,OTU1835:0.02945119463):0.004502782266):0.00463325123,OTU1546:0.03858722812):0.007324314698,(OTU105:0.03519256835,OTU3751:0.03519256835):0.01071897447):0.006549256846,(OTU980:0.04558695251,OTU2971:0.04558695251):0.006873847159):0.06764213541,OTU1688:0.1201029351):0.01253365634):0.02052848707,(OTU2020:0.02818515981,OTU1810:0.02818515981):0.1249799187):0.01549575717):0.0065843293):0.0236392817):0.00589939614,(((((OTU2021:0.02960933493,OTU391:0.02960933493):0.06831834289,((OTU1800:0.01403633495,OTU1472:0.01403633495):0.02092418261,OTU2411:0.03496051756):0.06296716026):0.02705694318,((OTU475:0.02182671883,OTU2639:0.02182671883):0.05963536072,((OTU2690:0.01415520136,OTU3170:0.01415520136):0.04536301073,(OTU2207:0.03610547197,(OTU3104:0.02835810339,OTU364:0.02835810339):0.007747368584):0.02341274012):0.02194386746):0.04352254144):0.04199839218,((((((OTU561:0.01844463229,OTU1210:0.01844463229):0.02327550907,(OTU2092:0.03647930879,OTU327:0.03647930879):0.005240832565):0.01520353731,(OTU1346:0.02231594753,OTU1651:0.02231594753):0.03460773113):0.04119483142,(((OTU3948:0.00915752413,OTU607:0.00915752413):0.01848445917,OTU580:0.0276419833):0.0501101753,OTU760:0.0777521586):0.02036635149):0.006270823068,((OTU1765:0.02938474731,(OTU2147:0.01166619209,OTU1211:0.01166619209):0.01771855522):0.01984515127,((((((OTU536:0.005629329964,OTU2857:0.005629329964):0.01365874428,OTU630:0.01928807425):0.01503996121,OTU2085:0.03432803546):0.003434511241,(OTU571:0.005774667439,OTU2923:0.005774667439):0.03198787926):0.00853845744,OTU198:0.04630100414):0.00126969927,OTU958:0.04757070341):0.001659195175):0.05515943457):0.05997183611,(((((((OTU1848:0.06873072484,((OTU2394:0.05743248386,(OTU23:0.05000271807,((((OTU1308:0.03166795972,(OTU1274:0.01890530186,(OTU2732:0.0169668465,OTU1701:0.0169668465):0.001938455357):0.01276265786):0.006790812992,OTU1923:0.03845877271):0.01073378931,((OTU2783:0.01404709735,OTU1772:0.01404709735):0.0157041387,OTU3050:0.02975123604):0.01944132598):0.0004814339547,((((((OTU2023:0.0136709946,OTU1013:0.0136709946):0.009227233765,OTU1202:0.02289822836):0.0028490314,OTU1088:0.02574725976):0.008922129041,OTU2121:0.0346693888):0.002098190912,(OTU2182:0.03167022172,(OTU374:0.02497962293,OTU1870:0.02497962293):0.006690598795):0.005097357994):0.0008252273821,OTU666:0.0375928071):0.01208118888):0.0003287220906):0.007429765788):0.003969123081,(OTU3353:0.02056464864,(OTU3711:0.01079674632,OTU1733:0.01079674632):0.009767902326):0.04083695829):0.0073291179):0.02100696169,OTU2826:0.08973768653):0.03991759293,((OTU657:0.09128870448,((OTU1780:0.04803201686,(OTU1746:0.03351463948,OTU924:0.03351463948):0.01451737738):0.02818598492,(OTU40:0.06076528225,(OTU1171:0.01895939845,OTU2049:0.01895939845):0.0418058838):0.01545271953):0.0150707027):0.01908268772,(OTU2278:0.09450018729,((OTU1297:0.04116506874,OTU2323:0.04116506874):0.03480735989,(OTU28:0.0594116438,(OTU569:0.02931945528,OTU1036:0.02931945528):0.03009218851):0.01656078483):0.01852775866):0.01587120491):0.01928388726):0.007656970617,(((((OTU1362:0.01935957574,(OTU675:0.01293715827,OTU3143:0.01293715827):0.00642241747):0.02376603865,OTU294:0.04312561439):0.0002740617088,OTU1150:0.0433996761):0.01651855671,(OTU2349:0.01150085999,OTU2486:0.01150085999):0.04841737283):0.03949507133,(OTU1192:0.02620483161,(OTU1836:0.01516576485,OTU614:0.01516576485):0.01103906676):0.07320847253):0.03789894594):0.008643582902,(((((OTU2084:0.08814652616,((OTU328:0.007174760719,OTU90:0.007174760719):0.06983482181,((OTU160:0.003450013043,OTU3578:0.003450013043):0.02497102594,OTU3444:0.02842103899):0.04858854355):0.01113694363):0.01059053517,OTU477:0.09873706133):0.004841575515,(OTU1979:0.05234726649,((OTU2604:0.008733302224,OTU280:0.008733302224):0.03131007364,OTU991:0.04004337586):0.01230389063):0.05123137035):0.01793717445,((OTU1212:0.03134984521,OTU2864:0.03134984521):0.002228729699,OTU152:0.03357857491):0.08793723639):0.01727894227,((OTU2310:0.01427902803,OTU945:0.01427902803):0.03190757702,OTU634:0.04618660505):0.09260814852):0.00716107941):0.0124406724,OTU949:0.1583965054):0.003275083253,((OTU2745:0.05711755323,OTU1786:0.05711755323):0.07107246219,(OTU3040:0.1033793753,(OTU414:0.01382815346,OTU2267:0.01382815346):0.08955122188):0.02481064009):0.03348157321):0.00268958063):0.002621843916):0.02526321318,(((OTU2746:0.05380939793,OTU780:0.05380939793):0.03244427659,OTU1359:0.08625367453):0.0160988854,(OTU531:0.08268955132,OTU3209:0.08268955132):0.0196630086):0.08989366643):0.01253761644):0.02085989872):0.02803872821,(((((OTU2843:0.0305890927,(OTU165:0.02548489726,(OTU2202:0.01757938216,(OTU2332:0.01045729624,OTU1436:0.01045729624):0.007122085916):0.007905515098):0.005104195442):0.1030865261,(((OTU936:0.0538627473,(OTU301:0.01499706742,OTU1279:0.01499706742):0.03886567988):0.016700284,(((OTU1302:0.03551886281,OTU2671:0.03551886281):0.01713146147,(((OTU1761:0.03014049957,OTU2505:0.03014049957):0.005388163744,OTU2336:0.03552866331):0.009626814581,(OTU1409:0.04498958277,((OTU2803:0.02346224765,OTU365:0.02346224765):0.001970753204,(OTU2097:0.01919121607,OTU2433:0.01919121607):0.006241784788):0.01955658191):0.0001658951288):0.007494846382):0.01346155347,OTU556:0.06611187774):0.004451153553):0.0556970427,((OTU266:0.08715120744,(OTU1766:0.05907476235,(OTU3215:0.03330566748,OTU681:0.03330566748):0.02576909488):0.02807644509):0.02875898034,OTU1041:0.1159101878):0.01034988621):0.007415544817):0.04246279488,(OTU579:0.1554359572,((OTU790:0.07386707661,OTU1414:0.07386707661):0.03448827952,((OTU3782:0.08787292878,(OTU2136:0.03294116148,OTU31:0.03294116148):0.0549317673):0.008281084031,(((OTU2099:0.008583672731,OTU662:0.008583672731):0.02003876182,OTU2331:0.02862243456):0.03751289474,(OTU1522:0.0213604354,(OTU2988:0.02012200561,(OTU271:0.01037386134,OTU617:0.01037386134):0.009748144269):0.001238429793):0.0447748939):0.03001868351):0.01220134332):0.04708060104):0.02070245653):0.02116976873,((((OTU128:0.01806508546,OTU1104:0.01806508546):0.1069159624,(((((OTU1931:0.02148280612,(OTU1957:0.01752062736,OTU434:0.01752062736):0.003962178756):0.01052534395,OTU176:0.03200815007):0.03270947498,(((OTU2011:0.03619135404,((OTU1889:0.01203174283,OTU1180:0.01203174283):0.0193639352,(OTU1071:0.02233933104,OTU2890:0.02233933104):0.009056346984):0.00479567601):0.01492567764,(OTU314:0.02073937819,OTU2406:0.02073937819):0.03037765349):0.01008103202,OTU1147:0.0611980637):0.003519561348):0.00430078418,((OTU929:0.00689399103,OTU2178:0.00689399103):0.00672048529,OTU1555:0.01361447632):0.0554039329):0.03931771884,(((OTU1452:0.01919967439,OTU427:0.01919967439):0.01445551789,OTU2476:0.03365519228):0.05371070354,((OTU538:0.04567738966,OTU1059:0.04567738966):0.01459352001,OTU1573:0.06027090966):0.02709498615):0.02097023225):0.0166449198):0.01171125724,((OTU2672:0.0227722749,(OTU468:0.01238607885,OTU3289:0.01238607885):0.01038619604):0.04583174182,(OTU2886:0.03217170484,(OTU3288:0.009917569133,OTU1637:0.009917569133):0.02225413571):0.03643231187):0.06808828839):0.02795074433,(((OTU476:0.04956003747,OTU1992:0.04956003747):0.05257859031,(OTU1607:0.05921289419,(OTU2828:0.005284494586,OTU532:0.005284494586):0.05392839961):0.04292573359):0.002400679386,(OTU2549:0.04831282117,((OTU1662:0.02627211945,OTU1808:0.02627211945):0.01135280394,OTU2303:0.03762492339):0.01068789778):0.056226486):0.06010374226):0.032665133):0.007858838169,((((OTU1231:0.05107371882,(OTU263:0.02187371487,(OTU4530:0.01692880928,OTU4094:0.01692880928):0.004944905584):0.02920000395):0.05937834605,((OTU616:0.06914581651,OTU1330:0.06914581651):0.01721033687,(((OTU2972:0.02060224503,OTU2561:0.02060224503):0.02002768661,((OTU3130:0.01707536723,OTU3045:0.01707536723):0.01780463679,OTU1367:0.03488000402):0.005749927618):0.006830804155,(OTU2905:0.04658073051,(OTU25:0.04280570804,OTU633:0.04280570804):0.003775022471):0.0008800052773):0.03889541759):0.02409591149):0.007202567831,(((OTU1579:0.04851799704,(OTU2384:0.007809174004,OTU177:0.007809174004):0.04070882304):0.03048087506,((OTU3471:0.03556407939,OTU2439:0.03556407939):0.03708184931,((OTU1194:0.05808249561,OTU2101:0.05808249561):0.007609974992,(((OTU17:0.007731432847,OTU3512:0.007731432847):0.008292629762,OTU1085:0.01602406261):0.02523853164,OTU1807:0.04126259425):0.02442987635):0.006953458102):0.006352943405):0.02372634156,(OTU1315:0.08902734394,((OTU1532:0.01966570442,OTU546:0.01966570442):0.00769080297,OTU2790:0.02735650739):0.06167083655):0.01369786972):0.01492941904):0.0001629353493,(OTU1513:0.07645416302,((OTU68:0.03397565148,OTU956:0.03397565148):0.005119326251,(OTU1576:0.0384912571,(OTU1758:0.02005233737,OTU1395:0.02005233737):0.01843891973):0.0006037206264):0.03735918529):0.04136340503):0.08734945255):0.04851544913):0.03060633907):0.03336949326):0.008477645316,(((OTU1903:0.03616443825,OTU985:0.03616443825):0.0532110994,OTU1255:0.08937553765):0.161056882,(((((OTU2609:0.01756009657,OTU527:0.01756009657):0.02328612397,OTU948:0.04084622054):0.02111834687,(((OTU2856:0.01522287055,OTU767:0.01522287055):0.002582215291,OTU1262:0.01780508584):0.009638326104,OTU311:0.02744341194):0.03452115547):0.001645865833,OTU1196:0.06361043324):0.0083729685,((OTU2513:0.02387808389,OTU2311:0.02387808389):0.03993492955,OTU672:0.06381301344):0.008170388308):0.1784490179):0.07570352769):0.04212068096);
(((((((OTU1090:0.01285547409,OTU2060:0.01285547409):0.04985959998,OTU1474:0.06271507408):0.03379850255,((OTU970:0.01742088756,(OTU2558:0.007376706724,OTU550:0.007376706724):0.01004418083):0.006300209639,OTU286:0.02372109719):0.07279247943):0.1469357993,(OTU432:0.1991137068,(((OTU1981:0.03090905598,OTU694:0.03090905598):0.04921870273,((OTU2215:0.06111214798,(((OTU2161:0.01285022571,(OTU180:0.00891745952,OTU2177:0.00891745952):0.003932766194):0.006003221475,(OTU758:0.01322678728,OTU1538:0.01322678728):0.005626659903):0.03431448381,OTU1405:0.053167931):0.007944216978):0.01368314721,OTU644:0.07479529519):0.005332463526):0.03151267528,(((OTU553:0.04020788024,OTU844:0.04020788024):0.01869820062,(OTU1186:0.05486805697,OTU816:0.05486805697):0.004038023888):0.006155851883,(OTU1925:0.03942425495,((OTU2798:0.02349385531,(OTU1342:0.02292744988,OTU587:0.02292744988):0.0005664054284):0.0007904814872,OTU330:0.02428433679):0.01513991815):0.02563767779):0.04657850126):0.08747327279):0.04433566912):0.06315161091,((((OTU1948:0.056739942,(OTU944:0.01579373406,OTU2775:0.01579373406):0.04094620794):0.03107894415,OTU530:0.08781888614):0.09464386966,OTU334:0.1824627558):0.05487104765,((((OTU1492:0.1010770592,(OTU1127:0.06814934441,(OTU302:0.03706839954,OTU55:0.03706839954):0.03108094487):0.03292771483):0.0406331153,(((((OTU3827:0.05901446864,OTU181:0.05901446864):0.001713730022,OTU2391:0.06072819866):0.05644994757,(OTU1569:0.1105101003,((OTU2573:0.0166191496,OTU544:0.0166191496):0.02218492636,(OTU3064:0.01051414899,OTU522:0.01051414899):0.02828992697):0.07170602433):0.00666804594):0.003611646079,(OTU992:0.03971412918,(OTU1537:0.01702905192,OTU409:0.01702905192):0.02268507726):0.08107566313):0.007576290373,(((OTU2774:0.0245773072,OTU357:0.0245773072):0.06235713462,(OTU2492:0.0346593227,(OTU269:0.03092707201,(OTU2578:0.02938695477,(OTU2706:0.01455500783,OTU2398:0.01455500783):0.01483194694):0.001540117243):0.003732250682):0.05227511912):0.01791046634,(OTU1205:0.0502574852,(OTU598:0.01746510162,OTU472:0.01746510162):0.03279238358):0.05458742296):0.02352117452):0.01334409186):0.06941442753,((((((OTU1126:0.07621326135,(OTU2397:0.05972531663,OTU2187:0.05972531663):0.01648794472):0.009328001339,OTU713:0.08554126269):0.009688099859,OTU698:0.09522936255):0.01046536111,(((OTU3214:0.03684482205,OTU3946:0.03684482205):0.02263831554,((OTU3264:0.01520667875,OTU4141:0.01520667875):0.02219069615,OTU412:0.0373973749):0.02208576269):0.03401073518,((OTU2286:0.03608926778,(OTU2118:0.01952487715,(OTU1719:0.008474086037,OTU898:0.008474086037):0.01105079112):0.01656439063):0.01228703291,(OTU3431:0.02810603618,(OTU2413:0.008182839263,OTU709:0.008182839263):0.01992319691):0.02027026451):0.04511757208):0.0122008509):0.03309958046,(OTU784:0.02600924277,OTU857:0.02600924277):0.1127850614):0.04465309446,(((OTU656:0.05035300661,OTU2141:0.05035300661):0.02277145282,(OTU2976:0.04254081052,OTU416:0.04254081052):0.03058364891):0.07734806423,(OTU493:0.03846414936,OTU2386:0.03846414936):0.1120083743):0.03297487492):0.0276772035):0.01246448772,((((OTU1970:0.1171323435,OTU754:0.1171323435):0.04775581394,((((OTU92:0.02360036253,(OTU3063:0.01290877462,OTU2514:0.01290877462):0.01069158791):0.0854270222,((OTU3097:0.04288713421,OTU2540:0.04288713421):0.02417565938,(OTU959:0.03837442474,OTU168:0.03837442474):0.02868836885):0.04196459113):0.02545923785,(((OTU1373:0.02020121447,OTU1871:0.02020121447):0.08663557758,(((OTU3855:0.07278013233,((OTU574:0.01320715205,OTU2140:0.01320715205):0.03411449239,OTU700:0.04732164444):0.02545848788):0.007392760105,OTU450:0.08017289243):0.007316009594,(OTU2460:0.04167087326,OTU1242:0.04167087326):0.04581802876):0.01934789003):0.01961200343,((OTU1787:0.0259843418,OTU786:0.0259843418):0.004934191749,OTU1509:0.03091853355):0.09553026193):0.008037827089):0.01334237327,((((OTU358:0.06496850007,(OTU72:0.0459235141,OTU836:0.0459235141):0.01904498598):0.02575733093,(OTU806:0.06818618501,OTU1630:0.06818618501):0.02253964599):0.0314385452,(((OTU219:0.0151008907,OTU1914:0.0151008907):0.01320086513,OTU615:0.02830175582):0.02762635415,(OTU454:0.03863154989,OTU1101:0.03863154989):0.01729656009):0.06623626623):0.02205198019,(OTU2188:0.1017106429,(OTU54:0.07532951839,OTU338:0.07532951839):0.02638112456):0.04250571346):0.003612639435):0.01705916158):0.02119998465,((((OTU1541:0.04599755489,(OTU1791:0.04287505251,OTU1717:0.04287505251):0.003122502382):0.03763495357,OTU239:0.08363250846):0.03134673305,(OTU1527:0.08297709716,OTU136:0.08297709716):0.03200214436):0.07044212067,OTU1309:0.1854213622):0.0006667798828):0.03096247306,((OTU860:0.1553619317,(OTU188:0.07271807027,(OTU2420:0.03589192843,(OTU2371:0.02423686994,OTU2895:0.02423686994):0.01165505849):0.03682614184):0.08264386146):0.05242778533,(((OTU1499:0.08777620196,OTU1650:0.08777620196):0.03463602387,(OTU1894:0.09204586506,(OTU915:0.06636808781,(OTU1045:0.02754546068,OTU2392:0.02754546068):0.03882262713):0.02567777726):0.03036636077):0.05816428495,OTU907:0.1805765108):0.02721320627):0.009260898063):0.006538474675):0.01374471366):0.06926718336):0.01422688653,((((((((OTU1994:0.04241120003,OTU578:0.04241120003):0.07666682683,(OTU247:0.08987003948,(OTU592:0.03115039779,OTU5091:0.03115039779):0.05871964169):0.02920798737):0.05106082343,((OTU1631:0.06487540499,OTU761:0.06487540499):0.06278100222,(((OTU2693:0.009766176056,OTU469:0.009766176056):0.07852513268,(OTU797:0.06801576976,OTU369:0.06801576976):0.02027553898):0.01585759191,(OTU419:0.06192397961,OTU1730:0.06192397961):0.04222492103):0.02350750657):0.04248244308):0.03555987278,OTU1325:0.2056987231):0.01121310153,(((OTU379:0.08444946721,OTU2922:0.08444946721):0.05774695473,((OTU1455:0.06439265002,OTU1069:0.06439265002):0.06771620294,((((((OTU3462:0.01279953832,OTU196:0.01279953832):0.02349708663,(OTU3589:0.01033160248,OTU4214:0.01033160248):0.02596502247):0.03482854859,OTU2127:0.07112517354):0.01250258673,OTU847:0.08362776026):0.004819731091,(OTU1102:0.07021143772,(OTU749:0.0643437237,((((((OTU658:0.008862546736,(OTU2090:0.005574304234,OTU1505:0.005574304234):0.003288242502):0.005037568913,OTU4015:0.01390011565):0.01609114975,((OTU3154:0.01252337491,OTU1440:0.01252337491):0.01024017801,OTU91:0.02276355292):0.007227712484):0.01405374368,(OTU971:0.02366974315,OTU900:0.02366974315):0.02037526594):0.008929967008,((OTU525:0.02529939901,OTU295:0.02529939901):0.02043235245,OTU996:0.04573175146):0.007243224631):0.008702298597,OTU1382:0.06167727469):0.002666449005):0.005867714021):0.01823605364):0.03841267766,OTU139:0.126860169):0.005248683944):0.01008756898):0.02481797314,OTU1051:0.1670143951):0.04989742951):0.03476768031,((OTU1003:0.1614972016,(((OTU69:0.0183279875,OTU2432:0.0183279875):0.05058275363,(OTU75:0.01148076921,OTU1971:0.01148076921):0.05742997192):0.0336063128,(OTU3242:0.04109331094,OTU293:0.04109331094):0.06142374299):0.05898014766):0.024391915,(OTU1024:0.04795264311,OTU2904:0.04795264311):0.1379364735):0.06579038831):0.03263971827,(OTU928:0.1179542536,OTU1008:0.1179542536):0.1663649696):0.02427970132,(((((OTU494:0.1176219385,((OTU1531:0.04153412557,((OTU1273:0.01847921667,OTU1946:0.01847921667):0.0001709867921,OTU64:0.01865020347):0.02288392211):0.005170061229,OTU2337:0.0467041868):0.07091775168):0.02616614802,(OTU1883:0.01302577329,OTU488:0.01302577329):0.1307623132):0.04393257997,(OTU1270:0.1714392355,OTU428:0.1714392355):0.016281431):0.06233803493,((OTU96:0.159195903,(OTU705:0.03667551707,OTU2041:0.03667551707):0.1225203859):0.01470478251,(((OTU2570:0.0384526908,(OTU3149:0.02799544824,OTU3250:0.02799544824):0.01045724257):0.03256733632,(((OTU845:0.0269900843,(OTU3251:0.02563441826,OTU3842:0.02563441826):0.001355666046):0.02483820618,(OTU750:0.01007513551,OTU570:0.01007513551):0.04175315498):0.003288295207,OTU887:0.05511658569):0.01590344143):0.02443145883,((OTU2925:0.01757173471,OTU619:0.01757173471):0.05785335455,((OTU1664:0.008660995312,OTU809:0.008660995312):0.03138075358,OTU1306:0.0400417489):0.03538334037):0.0200263967):0.07844919952):0.07615801593):0.02291085383,((OTU647:0.05104913505,OTU4542:0.05104913505):0.1122097796,(((OTU3950:0.0162210572,OTU324:0.0162210572):0.07478223789,OTU276:0.09100329509):0.04179445695,OTU437:0.132797752):0.03046116257):0.1097106406):0.03562936926):0.01222894886):0.03196852756,((((((((OTU3257:0.08342960687,((((OTU1322:0.01360817462,OTU850:0.01360817462):0.05144118174,OTU2900:0.06504935636):0.01088338243,(((((OTU3037:0.02893066404,((OTU1892:0.01847943458,(OTU3311:0.01340224202,OTU2117:0.01340224202):0.005077192553):0.008068528359,(OTU2058:0.02205920372,OTU2162:0.02205920372):0.004488759212):0.0023827011):0.0246781029,((((OTU1865:0.02424389918,OTU2625:0.02424389918):0.01820222507,OTU2059:0.04244612425):0.002688873995,OTU260:0.04513499825):0.007622275764,OTU1514:0.05275727401):0.0008514929252):0.004729983672,OTU1156:0.05833875061):0.008158212414,(((OTU1366:0.03173824543,(OTU3670:0.01177526015,OTU2593:0.01177526015):0.01996298528):0.006444057459,(((OTU2260:0.005796521102,OTU170:0.005796521102):0.0215170681,(OTU1708:0.0106038796,OTU1608:0.0106038796):0.0167097096):0.009779700423,OTU714:0.03709328962):0.001089013266):0.01898862037,(OTU1190:0.05041969482,OTU1065:0.05041969482):0.006751228442):0.009326039763):0.009146852174,(OTU1568:0.03606041076,((OTU240:0.01085663192,OTU2749:0.01085663192):0.002059018805,OTU2908:0.01291565073):0.02314476003):0.03958340444):0.0002889236003):0.00504597721,((((((OTU2271:0.01439244197,(OTU1000:0.008658269701,OTU383:0.008658269701):0.005734172265):0.001652168972,OTU3226:0.01604461094):0.01235704676,((OTU1189:0.008829670015,OTU1198:0.008829670015):0.01699198718,(OTU757:0.01610936577,(OTU1747:0.0103914064,(OTU1589:0.004685440586,OTU741:0.004685440586):0.005705965813):0.00571795937):0.009712291422):0.002580000507):0.009608646784,((OTU1588:0.03236684333,(OTU1358:0.02485375445,OTU1843:0.02485375445):0.007513088876):0.005029199232,OTU2675:0.03739604256):0.000614261921):0.01293092869,((OTU1998:0.0211110717,OTU203:0.0211110717):0.003580287706,OTU2835:0.0246913594):0.02624987376):0.01335416127,(OTU1598:0.04328094754,OTU2510:0.04328094754):0.02101444689):0.01668332157):0.002450890866):0.04460241837,(OTU1724:0.0758533012,OTU2072:0.0758533012):0.05217872404):0.03149325113,OTU2293:0.1595252764):0.02143447705,((OTU47:0.01463214829,OTU1025:0.01463214829):0.06765170866,OTU800:0.08228385695):0.09867589647):0.04672592704,OTU1017:0.2276856805):0.000196779191,(((OTU145:0.1485786894,((((((OTU1403:0.04836603739,OTU1006:0.04836603739):0.002727942148,OTU1833:0.05109397954):0.01235797376,OTU2899:0.0634519533):0.01591606324,OTU590:0.07936801654):0.01489892256,((OTU480:0.0167513144,OTU2261:0.0167513144):0.04939289832,OTU433:0.06614421271):0.02812272638):0.007457480905,(((OTU2139:0.04298555302,(OTU1762:0.02193726819,OTU281:0.02193726819):0.02104828483):0.02232372828,OTU2966:0.0653092813):0.03082439543,(((OTU2629:0.04614985916,((OTU299:0.01137852679,OTU2674:0.01137852679):0.02612171527,OTU1617:0.03750024206):0.008649617098):0.01918461809,((OTU146:0.02197729813,OTU3216:0.02197729813):0.01577567536,(OTU1653:0.03304712537,OTU1864:0.03304712537):0.00470584812):0.02758150376):0.003665612571,((OTU994:0.03392844867,OTU449:0.03392844867):0.0167688434,(((OTU1207:0.01517699737,OTU905:0.01517699737):0.003876906305,OTU1673:0.01905390367):0.01214606353,(OTU1397:0.02490941066,OTU3120:0.02490941066):0.006290556541):0.01949732487):0.01830279775):0.02713358691):0.005590743273):0.0468542694):0.04850467936,((((((OTU1352:0.01007656058,OTU1481:0.01007656058):0.02951001805,(OTU156:0.03080727612,OTU677:0.03080727612):0.008779302508):0.04236039047,(OTU1826:0.06710026976,(OTU2644:0.06366313383,OTU2605:0.06366313383):0.003437135935):0.01484669934):0.04051118469,(((OTU1345:0.05575791959,OTU2817:0.05575791959):0.02920450839,((OTU3072:0.02292458982,OTU504:0.02292458982):0.05069541494,OTU2723:0.07362000476):0.01134242322):0.009258534861,(OTU2894:0.05409358162,OTU1869:0.05409358162):0.04012738121):0.02823719095):0.01285749899,OTU1652:0.1353156528):0.03117289864,((((OTU2789:0.06086292381,(((OTU1905:0.03156138797,OTU3144:0.03156138797):0.003821333466,(OTU2062:0.0315448745,(((OTU2316:0.01715957405,OTU1498:0.01715957405):0.007170985543,OTU158:0.02433055959):0.005959499434,OTU2166:0.03029005902):0.001254815482):0.003837846927):0.02171444797,OTU3344:0.05709716941):0.003765754407):0.01941911482,OTU2063:0.08028203863):0.03708978828,(OTU326:0.08009765533,OTU1145:0.08009765533):0.03727417158):0.01624197314,((OTU2683:0.06218963014,(OTU3365:0.03273797883,OTU768:0.03273797883):0.02945165131):0.05041426021,OTU18:0.1126038903):0.0210099097):0.03287475137):0.03059481734):0.01598991025,(((((OTU1693:0.01750088408,OTU411:0.01750088408):0.01392091283,OTU1223:0.03142179691):0.060759595,((OTU776:0.01986094549,OTU37:0.01986094549):0.04570310787,(OTU307:0.04073143979,OTU2929:0.04073143979):0.02483261357):0.02661733856):0.01319270951,OTU4176:0.1053741014):0.09644156571,(OTU1934:0.168047461,((OTU1243:0.06073125306,OTU2445:0.06073125306):0.08731128082,(OTU1193:0.09409509576,(((((OTU2233:0.02596500465,OTU834:0.02596500465):0.00777769095,OTU1357:0.0337426956):0.002201931149,(OTU1461:0.02686616771,OTU2054:0.02686616771):0.009078459044):0.01925564531,(OTU89:0.05355417698,(OTU310:0.03895953833,OTU1260:0.03895953833):0.01459463865):0.001646095074):0.03782679179,(OTU363:0.07475222265,(((OTU2421:0.0444698138,(OTU762:0.04276557409,((OTU946:0.03794327463,((OTU1964:0.02240459993,OTU27:0.02240459993):0.003417885258,(OTU730:0.003981786054,OTU1438:0.003981786054):0.02184069913):0.01212078945):0.002109164163,((OTU2208:0.004403276388,OTU1654:0.004403276388):0.003832773731,OTU2230:0.008236050119):0.03181638868):0.002713135295):0.00170423971):0.01480387923,OTU1794:0.05927369304):5.954456849e-05,OTU609:0.05933323761):0.01541898505):0.01827484119):0.001068031916):0.05394743813):0.02000492715):0.0337682061):0.01125761188):0.01480918064):0.1039096747,(((OTU1903:0.0298233954,OTU985:0.0298233954):0.06875169046,OTU1255:0.09857508586):0.1415614954,(((((OTU2609:0.01913895599,OTU527:0.01913895599):0.01399861515,OTU948:0.03313757114):0.006755283457,(((OTU311:0.01621941543,OTU767:0.01621941543):0.006289021371,OTU2856:0.0225084368):0.01092650246,OTU1262:0.03343493926):0.006457915338):0.08078400458,OTU1196:0.1206768592):0.02266854952,(OTU672:0.1063707118,(OTU2513:0.03702543099,OTU2311:0.03702543099):0.06934528081):0.03697469689):0.09679117254):0.09165555314):0.01311711789,((((((OTU1044:0.1406861675,((OTU523:0.0124354911,OTU52:0.0124354911):0.02513498027,OTU1991:0.03757047137):0.1031156961):0.07224089572,((((OTU665:0.08400913093,OTU2955:0.08400913093):0.01256909757,(OTU557:0.09613893282,OTU2369:0.09613893282):0.000439295689):0.06745066606,((OTU1234:0.07634551989,OTU651:0.07634551989):0.04621907635,((OTU765:0.04334087428,OTU2335:0.04334087428):0.02164383545,OTU2503:0.06498470973):0.05757988651):0.04146429833):0.03299234473,((((OTU1867:0.02050856459,OTU2842:0.02050856459):0.05510178133,OTU2841:0.07561034592):0.007180841157,((OTU15:0.03704635279,((OTU775:0.0192429704,OTU410:0.0192429704):0.006713149384,OTU953:0.02595611979):0.011090233):0.03665747742,(OTU4592:0.03444444768,(OTU1052:0.02944395317,OTU3129:0.02944395317):0.00500049451):0.03925938253):0.009087356868):0.01832840677,OTU1844:0.1011195938):0.09590164545):0.01590582387):0.04084894276,((OTU724:0.05246918814,OTU846:0.05246918814):0.1528444317,(((((((OTU1356:0.1008024375,((OTU872:0.05473623512,(OTU4127:0.04319951568,OTU4810:0.04319951568):0.01153671944):0.001047602098,OTU1389:0.05578383721):0.04501860024):0.01272331769,((OTU1842:0.08623279786,(OTU5025:0.0527235431,(OTU3197:0.0500951867,OTU931:0.0500951867):0.002628356393):0.03350925476):0.002317708729,(OTU2831:0.08783640196,(((OTU1782:0.03340585043,OTU2481:0.03340585043):0.04951625231,OTU1973:0.08292210274):0.002808470564,((OTU3940:0.02694095676,OTU1323:0.02694095676):0.00433898915,OTU3966:0.03127994591):0.05445062739):0.002105828653):0.0007141046304):0.02497524856):0.02068966853,((OTU1454:0.02821642381,(OTU703:0.02043575131,(OTU2551:0.01743541474,OTU3794:0.01743541474):0.003000336573):0.0077806725):0.02682057966,OTU3034:0.05503700346):0.07917842022):0.003415952576,OTU1139:0.1376313763):0.01694502718,(((OTU2360:0.035777184,OTU2769:0.035777184):0.03034568333,((OTU934:0.02401365881,(OTU4125:0.02108650521,OTU1266:0.02108650521):0.002927153602):0.01795654604,((OTU1265:0.03795319617,(OTU3661:0.008048115014,OTU669:0.008048115014):0.02990508116):0.001679522205,(OTU815:0.01278463243,OTU2962:0.01278463243):0.02684808595):0.002337486472):0.02415266249):0.0446231636,OTU1424:0.1107460309):0.0438303725):0.001038153056,(OTU2877:0.1381259118,((OTU229:0.04968253122,OTU1958:0.04968253122):0.04679338028,(OTU2662:0.03783393113,OTU2616:0.03783393113):0.05864198037):0.04165000032):0.01748864467):0.03642116915,((((OTU2562:0.06842282974,(OTU3965:0.05208468247,OTU4372:0.05208468247):0.01633814727):0.02212006258,(OTU2158:0.05987113142,(OTU2057:0.02353977491,OTU3114:0.02353977491):0.03633135651):0.03067176089):0.005416550908,((OTU4162:0.05868050953,(OTU2038:0.02125306508,OTU687:0.02125306508):0.03742744444):0.01584240191,((OTU1975:0.03339387993,((OTU2679:0.02306645012,OTU1646:0.02306645012):0.005314779827,OTU4370:0.02838122994):0.005012649984):0.0392972419,(((OTU117:0.03226165366,(OTU3546:0.01459581772,((OTU1070:0.003883623649,OTU1993:0.003883623649):0.008431020729,OTU3811:0.01231464438):0.002281173343):0.01766583594):0.002663894329,(OTU298:0.02620418775,(((OTU1446:0.01262648283,OTU59:0.01262648283):0.002994001709,OTU2632:0.01562048454):0.00338181038,((OTU801:0.00856473412,OTU1647:0.00856473412):0.005514940363,OTU1857:0.01407967448):0.004922620439):0.007201892829):0.008721360241):0.01705076257,OTU2844:0.05197631056):0.02071481126):0.001831789604):0.02143653179):0.03423128016,(OTU2292:0.009793111918,OTU77:0.009793111918):0.1203976115):0.06184500225):0.01327789417):0.04846238611):0.02532666087,((((((OTU119:0.07365249235,((OTU577:0.02050784685,OTU378:0.02050784685):0.02078070477,OTU1167:0.04128855162):0.03236394073):0.0748657602,(((((OTU1638:0.0650633676,(OTU3517:0.01598865563,OTU743:0.01598865563):0.04907471198):0.003361602843,OTU1393:0.06842497045):0.01559628411,(((OTU2868:0.02709422352,(OTU940:0.01586190171,OTU1238:0.01586190171):0.01123232181):0.03908263066,(OTU829:0.04668585559,OTU886:0.04668585559):0.01949099858):0.01508193032,(((OTU1005:0.03648666038,(OTU440:0.02158452134,OTU639:0.02158452134):0.01490213904):0.01945540083,((OTU2012:0.01584175288,OTU778:0.01584175288):0.03769012654,OTU1328:0.05353187942):0.002410181794):0.006762782879,(OTU1195:0.04828766595,(OTU1942:0.02571126085,((OTU3404:0.01023258099,OTU2885:0.01023258099):0.009176042161,(OTU227:0.01313889924,OTU1821:0.01313889924):0.006269723905):0.006302637698):0.02257640511):0.01441717814):0.01855394041):0.00276247006):0.05195300023,((((OTU1477:0.02125445295,(OTU2251:0.01031538884,OTU2715:0.01031538884):0.01093906411):0.05635903438,((OTU94:0.03163263892,((OTU2470:0.01510324428,OTU1567:0.01510324428):0.008125392939,(OTU1904:0.01212457466,OTU1578:0.01212457466):0.01110406256):0.008404001706):0.02143067522,(OTU1962:0.0334129559,(OTU1853:0.02597670832,OTU1919:0.02597670832):0.007436247582):0.01965035824):0.02455017319):0.02280611242,(((OTU4606:0.09238961486,(((OTU3519:0.06488968317,(OTU1665:0.03204776813,OTU731:0.03204776813):0.03284191504):0.0001980337095,(OTU2818:0.0125625816,(OTU3515:0.009437568426,OTU336:0.009437568426):0.003125013171):0.05252513528):0.008582997001,((OTU2846:0.01597315032,OTU279:0.01597315032):0.02109889499,OTU313:0.0370720453):0.03659866857):0.01871890098):0.001954102287,(((OTU2237:0.05717163962,((OTU3146:0.01047754328,OTU3356:0.01047754328):0.03095457265,OTU93:0.04143211593):0.01573952369):0.01312146857,OTU2081:0.07029310819):0.008306822163,(OTU1523:0.07018387484,(OTU943:0.05913613018,OTU1162:0.05913613018):0.01104774466):0.008416055512):0.01574378679):0.002233785143,(OTU148:0.09255268247,(((((OTU2598:0.01244793747,OTU361:0.01244793747):0.02317950097,((OTU1435:0.01267432936,OTU2257:0.01267432936):0.01837886502,OTU2845:0.03105319437):0.004574244071):0.00766470711,OTU2304:0.04329214555):0.02734264764,(OTU2681:0.003363403619,OTU2906:0.003363403619):0.06727138958):0.005197823494,(OTU663:0.06640192503,(OTU1185:0.06257851565,OTU1047:0.06257851565):0.003823409388):0.009430691656):0.01672006578):0.004024819816):0.003842097461):0.02105719972,OTU1134:0.1214767995):0.01449745532):0.006443259158,(OTU2440:0.09487354524,(OTU1149:0.04589135044,OTU2627:0.04589135044):0.0489821948):0.0475439687):0.0061007386):0.00612719381,(((((OTU2383:0.1031800406,((OTU732:0.01074603232,OTU3156:0.01074603232):0.08778107874,((OTU2422:0.005057953738,OTU1734:0.005057953738):0.009135704404,OTU405:0.01419365814):0.08433345292):0.00465292951):0.00504017187,(((OTU1661:0.0379326546,OTU2718:0.0379326546):0.05254012521,((((OTU2073:0.04884665169,OTU3644:0.04884665169):0.00491214688,OTU51:0.05375879857):0.01084098908,(OTU2107:0.06010877679,((((OTU1257:0.01950521081,OTU2216:0.01950521081):0.01966010138,(OTU2522:0.03494027639,(OTU11:0.03076531054,(OTU1926:0.01807925214,(OTU1763:0.007190743677,(OTU3227:0.003689297352,OTU199:0.003689297352):0.003501446325):0.01088850846):0.0126860584):0.004174965847):0.004225035808):0.002848014769,OTU1311:0.04201332696):0.01157982163,((OTU567:0.002058416423,OTU2697:0.002058416423):0.04139029151,((OTU3131:0.02650566942,OTU1884:0.02650566942):0.003859666475,OTU1480:0.0303653359):0.01308337204):0.01014444066):0.0065156282):0.004491010862):0.01919893398,OTU1671:0.08379872163):0.006674058187):0.003713203999,((OTU3302:0.04879822382,OTU1430:0.04879822382):0.01966847448,((OTU1478:0.04267525576,OTU3424:0.04267525576):0.01745856331,((OTU1489:0.01097085676,OTU3157:0.01097085676):0.03308976258,OTU2772:0.04406061935):0.01607319972):0.00833287924):0.02571928551):0.01403422862):0.01236119252,((OTU1317:0.07226432622,OTU1155:0.07226432622):0.02119852597,((OTU2720:0.06449667243,(OTU1063:0.01043243839,OTU1146:0.01043243839):0.05406423404):0.01573071007,OTU772:0.0802273825):0.01323546968):0.02711855278):0.002568618884,(OTU113:0.1088869819,(OTU1152:0.07114777947,((OTU1856:0.008926427871,OTU122:0.008926427871):0.007026024628,OTU1832:0.0159524525):0.05519532697):0.03773920239):0.01426304199):0.01435664029,(((OTU1250:0.02116263099,OTU1677:0.02116263099):0.06220705593,(OTU2014:0.03553272855,(OTU308:0.02542391459,OTU2827:0.02542391459):0.01010881396):0.04783695837):0.02679842838,((((OTU1656:0.06662596685,(OTU2768:0.03861885057,OTU61:0.03861885057):0.02800711628):0.007811066862,(((OTU2767:0.0153289282,OTU1943:0.0153289282):0.01638689849,OTU671:0.0317158267):0.01674701971,OTU2380:0.04846284641):0.0259741873):0.0287818961,(((((OTU2719:0.02103562939,OTU560:0.02103562939):0.03780516638,(((OTU2865:0.02145366497,OTU147:0.02145366497):0.002338504662,(OTU1449:0.00735876507,OTU2694:0.00735876507):0.01643340456):0.0167953834,OTU855:0.04058755303):0.01825324275):0.01108363644,OTU897:0.06992443222):0.00420387174,(OTU257:0.05611204307,OTU2203:0.05611204307):0.01801626089):0.01386441397,(OTU2133:0.08626647129,((OTU2381:0.03801585163,OTU2670:0.03801585163):0.03995546754,(((OTU305:0.02869118364,OTU736:0.02869118364):0.03310145909,(OTU1891:0.05358294725,OTU818:0.05358294725):0.008209695492):0.01167770359,(((OTU392:0.02681921008,OTU602:0.02681921008):0.007152827598,OTU2110:0.03397203768):0.0001150661647,((OTU753:0.008163081664,OTU2306:0.008163081664):0.002863353395,OTU3196:0.01102643506):0.02306066879):0.03938324248):0.004500972839):0.008295152125):0.001726246632):0.01522621189):0.001077118992,((OTU867:0.07339657013,(OTU807:0.02907549395,OTU4091:0.02907549395):0.04432107618):0.004907075642,OTU2887:0.07830364577):0.02599240304):0.005872066493):0.02733854884):0.01713878222):0.03251852418,(((((OTU2965:0.04563575254,OTU612:0.04563575254):0.04766629326,(((OTU2724:0.01083013802,OTU1770:0.01083013802):0.05568241054,((((OTU3115:0.007251939396,OTU442:0.007251939396):0.001224181802,OTU3528:0.008476121198):0.004758325569,OTU81:0.01323444677):0.02361780478,(OTU212:0.01979877203,OTU1396:0.01979877203):0.01705347952):0.02966029701):0.01047375801,(((OTU3938:0.04202494695,OTU1048:0.04202494695):0.005307430548,(OTU1521:0.03790344739,OTU1447:0.03790344739):0.009428930103):0.01356791538,((OTU3291:0.02928797426,(OTU1854:0.01591907378,OTU84:0.01591907378):0.01336890049):0.01988547123,OTU2116:0.0491734455):0.01172684738):0.0160860137):0.01631573923):0.01406639131,(OTU1107:0.0731740438,OTU2409:0.0731740438):0.03419439331):0.0180232481,(((OTU849:0.06102189493,(((((OTU2281:0.01716891747,OTU4782:0.01716891747):0.02395940721,OTU2410:0.04112832468):0.009501863008,((OTU252:0.04047323006,(OTU2548:0.01419538239,OTU1679:0.01419538239):0.02627784767):0.006837750758,OTU2560:0.04731098081):0.003319206872):0.000506359813,(OTU973:0.0348576278,OTU1443:0.0348576278):0.0162789197):0.002630988337,OTU3106:0.05376753584):0.007254359091):0.015262968,(OTU498:0.04450419619,OTU2367:0.04450419619):0.03178066673):0.002043319983,(OTU4775:0.01619733174,OTU591:0.01619733174):0.06213085117):0.04706350231):0.01421520946,((((OTU4607:0.05861315192,(OTU832:0.03039547475,OTU3440:0.03039547475):0.02821767717):0.04264644505,OTU1753:0.101259597):0.001487852921,((((OTU21:0.04461662367,(OTU1793:0.02542781172,(OTU2254:0.02349860762,OTU2478:0.02349860762):0.001929204101):0.01918881195):0.01071699054,(((OTU1831:0.03448768673,OTU1228:0.03448768673):0.002425664294,OTU2586:0.03691335102):0.000398748852,(((OTU3418:0.0109205697,OTU3294:0.0109205697):0.008569358656,(OTU1960:0.01867012307,OTU2770:0.01867012307):0.0008198052871):0.00647091006,OTU1841:0.02596083842):0.01135126146):0.01802151434):0.007525029545,(OTU3783:0.02341465169,OTU1413:0.02341465169):0.03944399207):0.006081111524,(OTU3117:0.02295821867,OTU2106:0.02295821867):0.04598153661):0.03380769461):0.03527298167,(((OTU1284:0.06534632927,OTU1616:0.06534632927):0.00892587541,((((OTU2591:0.02762922737,OTU521:0.02762922737):0.03149107211,OTU1340:0.05912029948):0.004799004576,(OTU2169:0.05897867128,(OTU3714:0.04084857384,(OTU766:0.02612868526,OTU2047:0.02612868526):0.01471988858):0.01813009744):0.004940632778):0.01017326231,((OTU1027:0.03073023649,OTU966:0.03073023649):0.02002802485,(OTU2664:0.04859982148,(OTU1543:0.01491926758,OTU1055:0.01491926758):0.0336805539):0.002158439861):0.02333430503):0.0001796383109):0.01417867039,(((OTU4339:0.06552941166,OTU631:0.06552941166):0.004846989763,((((((OTU73:0.01598967664,OTU1042:0.01598967664):0.00712235097,OTU1580:0.02311202761):0.0187398476,((OTU282:0.01845194844,(OTU3660:0.006958773875,OTU2829:0.006958773875):0.01149317456):0.0145817056,OTU2830:0.03303365403):0.008818221178):0.002037210894,(((((((((OTU3324:0.006158876347,OTU106:0.006158876347):0.001219773652,OTU4378:0.00737865):0.008492198491,OTU2340:0.01587084849):0.008392204796,OTU840:0.02426305329):0.001320921842,(OTU974:0.009513481427,OTU917:0.009513481427):0.0160704937):0.0004838709897,OTU2137:0.02606784612):0.003039974323,OTU1012:0.02910782044):0.001968438812,((OTU448:0.0109408745,OTU601:0.0109408745):3.633447683e-05,OTU947:0.01097720898):0.02009905028):0.01040997837,(OTU325:0.02146138903,((OTU4340:0.008947323526,OTU3208:0.008947323526):0.01145266544,OTU1561:0.02039998897):0.001061400061):0.02002484859):0.002402848485):0.005033169004,(((OTU1947:0.006582313565,OTU214:0.006582313565):0.003153943563,OTU3681:0.009736257128):0.02216215497,OTU1771:0.0318984121):0.01702384301):0.01432258732,OTU2624:0.06324484243):0.007131558993):0.007026802043,((((((OTU275:0.02981898462,(OTU30:0.02402201883,((OTU1760:0.01825040659,OTU1824:0.01825040659):0.001268813169,(OTU2446:0.01094821164,OTU2022:0.01094821164):0.008571008125):0.00450279907):0.005796965784):0.006104596812,OTU1920:0.03592358143):0.00379960431,OTU4123:0.03972318574):0.001432987478,(OTU2673:0.0380659544,(OTU3118:0.01573858231,OTU894:0.01573858231):0.02232737209):0.003090218818):0.001028851308,(OTU8:0.03160131824,(((OTU1945:0.01956811706,(OTU1685:0.007325429246,OTU2725:0.007325429246):0.01224268781):0.002303962932,OTU3119:0.02187207999):0.007444150338,OTU3662:0.02931623033):0.002285087908):0.01058370629):0.03132622569,(OTU3659:0.05139536227,OTU2258:0.05139536227):0.02211588795):0.003891953253):0.0110476716):0.04956955649):0.001586463115):0.04755707587):0.02813878739,((((((OTU4572:0.04638663326,(OTU209:0.004966644364,OTU1398:0.004966644364):0.04141998889):0.04174364417,((OTU360:0.04537985951,((OTU2967:0.00826524564,OTU3121:0.00826524564):0.01609708305,OTU1056:0.02436232869):0.02101753083):0.005432731609,(OTU3547:0.04848942861,(OTU1137:0.04651497181,(OTU1707:0.04403668367,(OTU292:0.03442304086,OTU3904:0.03442304086):0.009613642812):0.00247828814):0.0019744568):0.002323162509):0.03731768631):0.07665185216,((OTU2872:0.145783463,(((OTU3395:0.06478921358,(OTU2131:0.0542728721,OTU4289:0.0542728721):0.01051634148):0.0487641262,((OTU231:0.02136946089,(OTU3030:0.008102416959,OTU3026:0.008102416959):0.01326704393):0.04402949712,OTU2869:0.06539895801):0.04815438177):0.01038401328,((OTU962:0.08161245386,((OTU3022:0.01329538863,OTU925:0.01329538863):0.01740202775,OTU1462:0.03069741638):0.05091503748):0.03645493474,(((OTU3501:0.07476365636,(OTU1272:0.04968974984,(((((OTU1057:0.01556757082,OTU2799:0.01556757082):0.008348590843,(OTU3632:0.01587310404,OTU1235:0.01587310404):0.00804305762):0.01604551623,((OTU1151:0.01437047056,OTU2614:0.01437047056):0.02435015202,((OTU1075:0.00968701319,OTU385:0.00968701319):0.01427804101,(OTU216:0.01901493089,(OTU950:0.008873888256,OTU2132:0.008873888256):0.01014104263):0.004950123311):0.01475556838):0.001241055313):0.001876836737,OTU217:0.04183851463):0.000914574241,(((OTU1779:0.01144297366,OTU2078:0.01144297366):0.008412893656,OTU1916:0.01985586731):0.01080074795,(((OTU723:0.01270923293,(((OTU2660:0.009067268242,OTU3770:0.009067268242):0.0006282276414,OTU2402:0.009695495884):0.0003314536869,OTU1941:0.01002694957):0.002682283361):0.006225848818,OTU3399:0.01893508175):0.01047155602,(OTU2539:0.02530010235,(OTU2000:0.01656326809,(OTU2423:0.005324417689,OTU704:0.005324417689):0.0112388504):0.008736834255):0.004106535423):0.001249977495):0.0120964736):0.006936660972):0.02507390652):0.01216508369,OTU2003:0.08692874005):0.02125901406,(OTU3564:0.02118198676,OTU1667:0.02118198676):0.08700576736):0.009879634492):0.005869964458):0.02184610994):0.01207080936,(OTU2533:0.07903402864,(OTU3282:0.05805044809,OTU4717:0.05805044809):0.02098358055):0.07882024372):0.006927857231):0.01595672815,(((OTU908:0.0626500187,OTU2034:0.0626500187):0.0269415753,(OTU565:0.0429718594,OTU3718:0.0429718594):0.0466197346):0.07338961029,(((((OTU2727:0.102536372,(((((OTU2677:0.03418773684,(OTU1465:0.01301912517,OTU2339:0.01301912517):0.02116861167):0.01699085717,OTU516:0.05117859401):0.03421398499,(((OTU1483:0.02595564097,(OTU261:0.02254796689,OTU2879:0.02254796689):0.003407674082):0.02221450109,OTU1497:0.04817014207):0.03263958457,(((OTU3676:0.02758966703,OTU2442:0.02758966703):0.01362652367,OTU2781:0.04121619069):0.028660196,OTU2119:0.06987638669):0.01093333995):0.004582852361):0.001961707639,(OTU1227:0.05152284594,(((((OTU1590:0.006114742504,OTU2728:0.006114742504):0.009358582726,(OTU2802:0.01022684208,OTU2181:0.01022684208):0.005246483152):0.007051374504,OTU3125:0.02252469973):0.007114698922,(OTU2364:0.02323424567,((OTU2209:0.013476552,OTU1166:0.013476552):0.001622601944,OTU1504:0.01509915395):0.008135091722):0.006405152985):0.001191061728,OTU2443:0.03083046038):0.02069238555):0.0358314407):0.006185184479,((((OTU3220:0.02193906667,(OTU2444:0.01766075811,OTU773:0.01766075811):0.004278308556):0.03352299879,(OTU1639:0.04678427258,((OTU4297:0.01426799176,OTU179:0.01426799176):0.02040491992,((OTU2338:0.01313990378,OTU1720:0.01313990378):0.003126526432,OTU3217:0.01626643022):0.01840648146):0.0121113609):0.008677792879):0.0189722658,(((OTU1030:0.06121778716,OTU1709:0.06121778716):0.01153966693,(((OTU3316:0.0325137946,OTU686:0.0325137946):0.007158208754,OTU3806:0.03967200335):0.02087860112,((OTU2554:0.03473337281,(OTU777:0.02447046667,OTU1961:0.02447046667):0.01026290614):0.01306526207,(OTU309:0.03623520695,OTU2626:0.03623520695):0.01156342793):0.01275196959):0.01220684961):0.0003895569027,(OTU2112:0.03944851535,(OTU1141:0.02737175875,OTU497:0.02737175875):0.0120767566):0.03369849563):0.001287320275):0.003295204462,(OTU918:0.04056640729,(OTU870:0.005633578985,OTU2512:0.005633578985):0.0349328283):0.03716312843):0.0158099354):0.00899690085):0.004383079857,((OTU1687:0.02624629566,OTU1597:0.02624629566):0.006828501592,((OTU487:0.02784541612,(OTU2780:0.02583105836,OTU197:0.02583105836):0.002014357753):0.003045563286,OTU2142:0.0308909794):0.002183817849):0.07384465457):0.01497872317,(((((OTU1956:0.008542306644,OTU653:0.008542306644):0.0120957492,OTU869:0.02063805584):0.01707461648,OTU1087:0.03771267233):0.04175244639,((OTU535:0.04605044452,OTU218:0.04605044452):0.02874439126,(OTU4037:0.02084781935,OTU3563:0.02084781935):0.05394701643):0.004670282946):0.001157999745,(OTU1324:0.06869123029,(OTU1823:0.05684379795,((OTU2555:0.009918576983,OTU1208:0.009918576983):0.03250443689,OTU3219:0.04242301388):0.01442078408):0.01184743234):0.01193188817):0.04127505653):0.006750301129,(((OTU980:0.03954037093,(OTU2971:0.03384658474,(OTU3961:0.02258194041,OTU1835:0.02258194041):0.01126464433):0.005693786193):0.01783625819,((OTU29:0.03545385723,OTU1546:0.03545385723):0.002767998926,(OTU105:0.02324835091,OTU3751:0.02324835091):0.01497350524):0.01915477296):0.04029797734,OTU1688:0.09767460647):0.03097386966):0.0100573148,(OTU2020:0.02526914627,OTU1810:0.02526914627):0.1134366447):0.02427541337):0.01775765344):0.01666761148,(((((OTU1277:0.02094641461,OTU1188:0.02094641461):0.02146335923,((OTU1125:0.03309774684,(OTU715:0.0153220469,OTU2043:0.0153220469):0.01777569994):0.005575590873,OTU2612:0.03867333771):0.003736436127):0.0754359754,(((OTU1049:0.02698139242,(OTU4274:0.02081658208,OTU4987:0.02081658208):0.006164810332):0.01846200095,OTU2298:0.04544339337):0.03712359415,OTU679:0.08256698752):0.03527876172):0.0553696095,(((OTU1298:0.1455378656,(((((((((OTU473:0.06246823243,(OTU1292:0.04269742171,(((OTU3179:0.01057137047,OTU3478:0.01057137047):0.01874116041,OTU4035:0.02931253087):0.004713290633,(OTU3607:0.03075919915,(OTU2250:0.02103505838,OTU300:0.02103505838):0.009724140763):0.003266622359):0.008671600204):0.01977081072):0.01277191687,((((OTU2689:0.03615133277,(OTU2415:0.01656447819,((OTU1108:0.008527469977,OTU1881:0.008527469977):0.005301642802,OTU2635:0.01382911278):0.002735365411):0.01958685458):0.01067197458,((OTU1605:0.01916065475,(OTU3056:0.01300571978,OTU2851:0.01300571978):0.006154934968):0.01497134814,(OTU465:0.03138182979,OTU2687:0.03138182979):0.002750173098):0.01269130446):0.02225141773,(((OTU2387:0.04564426216,((OTU4:0.008385758152,OTU1276:0.008385758152):0.02626066157,OTU1899:0.03464641973):0.01099784244):0.003535866745,OTU1241:0.04918012891):0.002143601897,OTU2186:0.05132373081):0.01775099427):0.002494905704,((OTU684:0.02039969957,OTU1062:0.02039969957):0.03316507584,((OTU142:0.03190358659,(OTU2467:0.02483527711,(OTU1353:0.01558773247,OTU2762:0.01558773247):0.009247544642):0.007068309476):0.00394823606,OTU2217:0.03585182265):0.01771295276):0.01800485537):0.003670518523):0.009890622677,(((OTU1815:0.02976632223,OTU1721:0.02976632223):0.03982948402,(((OTU507:0.02859878508,OTU1968:0.02859878508):0.0334680267,((OTU246:0.03925735567,(OTU902:0.03609174212,OTU2703:0.03609174212):0.003165613557):0.001667805565,OTU2704:0.04092516124):0.02114165055):0.001335191533,OTU1369:0.06340200332):0.006193802937):0.008374775881,(OTU1131:0.03252724772,OTU2530:0.03252724772):0.04544333441):0.007160189841):0.005525962993,((((OTU1425:0.02813497689,(OTU2753:0.02650073319,OTU3451:0.02650073319):0.001634243697):0.03104466085,(((OTU2737:0.0162583395,(OTU1163:0.01526395244,OTU1689:0.01526395244):0.0009943870655):0.01107830301,OTU1111:0.02733664252):0.01119855567,(OTU621:0.01015603067,OTU3691:0.01015603067):0.02837916752):0.02064443956):0.005812144791,(((OTU2756:0.03389373728,((OTU1625:0.02526689375,OTU1248:0.02526689375):0.002547783568,OTU190:0.02781467732):0.006079059961):0.02103177062,(OTU739:0.05164580492,((OTU4258:0.01000352358,(OTU3614:0.005207290729,OTU1726:0.005207290729):0.004796232851):0.03342708379,((OTU1407:0.01384520198,OTU1675:0.01384520198):0.006368324244,OTU1383:0.02021352622):0.02321708115):0.008215197551):0.003279702972):0.009964005581,OTU726:0.06488951348):0.0001022690576):0.006319969225,(OTU435:0.06398542671,((((OTU2232:0.009663703331,OTU896:0.009663703331):0.0183737481,(OTU3535:0.02153501486,OTU50:0.02153501486):0.006502436571):0.00514071996,((OTU2180:0.02645171914,OTU2594:0.02645171914):0.003351864186,(OTU3536:0.01998297195,OTU1921:0.01998297195):0.009820611384):0.003374588061):0.02446057922,(OTU785:0.01652306735,OTU1058:0.01652306735):0.04111568326):0.006346676101):0.007326325047):0.01934498321):0.03142989632,(((OTU623:0.01672956056,OTU2296:0.01672956056):0.00284988484,OTU4464:0.0195794454):0.09441458465,((((OTU642:0.01840611064,(OTU3383:0.009106737952,OTU1725:0.009106737952):0.009299372688):0.01589238753,OTU3742:0.03429849817):0.01259470336,OTU2489:0.04689320153):0.005646735501,OTU2075:0.05253993703):0.06145409302):0.008092601242):0.008080284776,((OTU1727:0.1174216486,(OTU2875:0.05406174058,(OTU2472:0.01700039469,OTU4272:0.01700039469):0.03706134589):0.06335990798):0.0006277452084,(((((OTU542:0.04273314457,OTU748:0.04273314457):0.04628470854,((OTU2210:0.04181573057,OTU3228:0.04181573057):0.01331893615,(OTU967:0.0405681082,OTU315:0.0405681082):0.01456655851):0.03388318639):0.001838710378,((((OTU3182:0.04399346338,((OTU752:0.01698080989,(OTU1636:0.01506737045,(OTU1548:0.004251157932,OTU3335:0.004251157932):0.01081621252):0.001913439432):0.02491042312,(OTU2741:0.01687862362,(OTU3277:0.01454145197,OTU138:0.01454145197):0.002337171651):0.02501260938):0.002102230381):0.02543464862,((OTU1959:0.04886408963,((OTU49:0.01287188853,(OTU496:0.009021641564,OTU1744:0.009021641564):0.003850246961):0.01290389629,OTU1767:0.02577578482):0.02308830482):0.008779916525,((OTU2156:0.03070425399,(OTU626:0.01521511222,OTU211:0.01521511222):0.01548914178):0.02146545164,(((OTU285:0.01053809098,OTU323:0.01053809098):0.01044269336,((OTU1232:0.008983642451,OTU692:0.008983642451):0.01192656763,OTU1982:0.02091021008):7.057426197e-05):0.02811908491,OTU548:0.04909986925):0.003069836378):0.005474300526):0.01178410584):0.00875116449,(OTU3626:0.05789202722,((OTU3764:0.01728494746,OTU1408:0.01728494746):0.03186821968,((OTU1485:0.04570029791,OTU104:0.04570029791):0.0024914404,((OTU2936:0.02935037883,OTU3279:0.02935037883):0.008621980725,(OTU2222:0.01194171668,OTU186:0.01194171668):0.02603064287):0.01021937876):0.0009614288312):0.008738860077):0.02028724927):0.008400254014,(OTU2945:0.06927407677,((OTU2473:0.01809039977,(OTU843:0.01181139689,OTU1967:0.01181139689):0.00627900288):0.02115103235,OTU1670:0.03924143212):0.03003264466):0.01730545373):0.004277032984):0.01482103125,(OTU63:0.08311132719,(((OTU3752:0.01930051851,OTU839:0.01930051851):0.01544119908,OTU2537:0.03474171759):0.0397500658,((OTU1173:0.04238114368,(OTU1294:0.02294729605,(OTU2524:0.02212836408,OTU3268:0.02212836408):0.0008189319716):0.01943384763):0.01150472816,(((OTU2638:0.01292882587,OTU1007:0.01292882587):0.009296439919,OTU259:0.02222526579):0.02237580353,OTU1351:0.04460106932):0.009284802514):0.02060591155):0.0086195438):0.02256626755):0.00580400821,(((OTU2707:0.007147878492,OTU4494:0.007147878492):0.07403710146,(OTU1421:0.0785759283,((((OTU1178:0.02602858234,OTU2390:0.02602858234):0.02352081944,(OTU2534:0.0337354343,(OTU2428:0.01384353759,OTU3667:0.01384353759):0.01989189671):0.01581396748):0.02676701836,((OTU2468:0.01144889791,OTU1696:0.01144889791):0.01180089806,OTU3754:0.02324979598):0.05306662417):0.0004802454024,(OTU3174:0.05952351726,((OTU2095:0.03494645109,((OTU1556:0.008271820315,OTU1829:0.008271820315):0.01213882302,OTU4271:0.02041064334):0.01453580775):0.006384048936,(((OTU3175:0.01083072399,OTU906:0.01083072399):0.00193662319,OTU453:0.01276734718):0.01561567599,(OTU821:0.0249803081,(OTU1539:0.0138188732,OTU1502:0.0138188732):0.01116143489):0.00340271508):0.01294747685):0.01819301724):0.01727314828):0.001779262751):0.002609051658):0.01390840668,OTU1503:0.09509338664):0.01638821631):0.006567790824):0.0121175223):0.0008120128921,(((((((OTU3387:0.01130924853,OTU137:0.01130924853):0.006222394295,OTU2937:0.01753164283):0.02597760279,((OTU500:0.0248617141,OTU173:0.0248617141):0.0004228416169,((OTU1213:0.007792939199,OTU2173:0.007792939199):0.005160758058,OTU2372:0.01295369726):0.01233085846):0.0182246899):0.003437463833,((OTU1822:0.014993288,OTU2847:0.014993288):0.01257819964,OTU1618:0.02757148764):0.01937522181):0.04532706117,(((OTU2040:0.04562234326,((OTU3002:0.02882918718,OTU1165:0.02882918718):0.01616226279,(OTU3089:0.03592694774,OTU1467:0.03592694774):0.00906450223):0.0006308932818):0.02487860915,(OTU1901:0.03137842801,(OTU629:0.01723751726,OTU333:0.01723751726):0.01414091075):0.03912252439):0.01753846612,((OTU3381:0.0650706692,(OTU2653:0.02891599662,OTU3479:0.02891599662):0.03615467258):0.006569487687,(((OTU643:0.01595319099,OTU3265:0.01595319099):0.04785160388,OTU1370:0.06380479487):0.003510857655,OTU1604:0.06731565252):0.004324504369):0.01639926163):0.004234352099):0.02666455202,((OTU3738:0.01687884063,(OTU3368:0.01004309908,OTU1112:0.01004309908):0.006835741547):0.09791586509,((((((OTU1742:0.01654093314,OTU3186:0.01654093314):0.005114269915,(OTU1694:0.009063034033,OTU2275:0.009063034033):0.01259216903):0.006734022275,(OTU503:0.02504928517,OTU1666:0.02504928517):0.003339940161):0.03461956506,((OTU1649:0.03110310235,(OTU3185:0.01740039835,(OTU2948:0.01097459227,OTU134:0.01097459227):0.006425806081):0.01370270399):0.01310198778,((OTU2529:0.01510726804,OTU2194:0.01510726804):0.008482670061,OTU312:0.0235899381):0.02061515203):0.01880370027):0.02296755059,((OTU529:0.02910693023,OTU2343:0.02910693023):0.05071400583,((OTU1581:0.0205886028,OTU2449:0.0205886028):0.04865840809,((OTU828:0.03611904174,(OTU3060:0.03376573399,OTU3339:0.03376573399):0.002353307756):0.0278173281,(((OTU2734:0.009601573263,OTU2565:0.009601573263):0.04072538843,OTU1640:0.05032696169):0.00501260363,((((((OTU826:0.01000368092,OTU1391:0.01000368092):0.01833246198,((OTU1601:0.01059402363,OTU838:0.01059402363):0.01728578408,OTU1004:0.0278798077):0.0004563351901):0.001496405297,OTU2:0.02983254819):0.002071693021,(OTU2346:0.02266975111,(OTU690:0.01812028495,((OTU3061:0.009688776369,OTU1144:0.009688776369):0.00236138806,(OTU2640:0.007074472485,OTU1741:0.007074472485):0.004975691944):0.006070120522):0.00454946616):0.009234490102):0.003314677968,(((OTU3448:0.02107666038,OTU1783:0.02107666038):0.003620156197,(OTU722:0.007068700402,OTU3052:0.007068700402):0.01762811617):0.00930505245,OTU1026:0.03400186903):0.001217050156):0.01530033612,OTU39:0.0505192553):0.004820310023):0.008596804517):0.005310641057):0.01057392516):0.00615540493):0.01338790536,OTU540:0.09936424635):0.01543045936):0.00414361692):0.005031905384,(((((OTU610:0.03791132592,OTU1083:0.03791132592):0.01276206491,OTU1117:0.05067339083):0.00532288927,(OTU1326:0.04061535964,OTU993:0.04061535964):0.01538092046):0.01752180332,OTU3081:0.07351808342):0.001884397137,OTU1591:0.07540248056):0.04856774747):0.007008700938):0.005790762589,((((OTU2008:0.03763186863,OTU1335:0.03763186863):0.02422083637,(OTU485:0.05681976477,(OTU1019:0.04070127277,(OTU3498:0.02979287399,OTU982:0.02979287399):0.01090839878):0.01611849201):0.005032940225):0.02186409817,((OTU3602:0.03594015708,OTU2002:0.03594015708):0.02070869049,(OTU2052:0.02265279448,OTU2939:0.02265279448):0.03399605309):0.0270679556):0.03873973582,((((((OTU339:0.04357192994,OTU3165:0.04357192994):0.01730584772,((OTU1887:0.02814118892,(OTU100:0.01116594137,OTU999:0.01116594137):0.01697524755):0.01519844643,(OTU3375:0.01847914696,OTU1432:0.01847914696):0.0248604884):0.0175381423):0.01066958947,(OTU1468:0.04938571149,((OTU1711:0.01781337507,(OTU3447:0.00635091933,OTU85:0.00635091933):0.01146245574):0.004321765809,OTU2399:0.02213514088):0.02725057061):0.02216165564):0.009179981083,((OTU2985:0.01740197574,OTU1784:0.01740197574):0.02037953682,OTU2218:0.03778151256):0.04294583565):0.02614860811,((((OTU3627:0.05386800573,(OTU1037:0.05045109993,OTU1343:0.05045109993):0.003416905801):0.01844332791,(OTU1627:0.06676048945,((OTU2185:0.04265904303,(OTU2685:0.02583945124,(OTU133:0.02320602437,OTU1259:0.02320602437):0.002633426868):0.01681959179):0.01151819286,OTU1282:0.05417723589):0.01258325356):0.005550844194):0.02754100743,(((((OTU2564:0.006087640118,OTU2910:0.006087640118):0.01876042376,OTU3869:0.02484806388):0.03176544067,OTU1878:0.05661350455):0.01121924499,(((OTU98:0.008522106511,(OTU3262:0.005461233716,OTU2608:0.005461233716):0.003060872794):0.009453349403,OTU2352:0.01797545591):0.02731927574,(OTU4250:0.03251960366,OTU1299:0.03251960366):0.01277512799):0.02253801789):0.02195502359,((OTU874:0.06867101201,OTU2736:0.06867101201):0.0007458570787,(((OTU782:0.009478241159,OTU984:0.009478241159):0.0440708456,((OTU3122:0.01640284224,OTU3533:0.01640284224):0.02253685017,((OTU140:0.0265482291,OTU4179:0.0265482291):0.008903905826,(OTU1267:0.03391944873,(OTU2061:0.01573462397,OTU1773:0.01573462397):0.01818482475):0.001532686202):0.003487557486):0.01460939434):0.007199360475,OTU2163:0.06074844723):0.008668421858):0.02037090405):0.01006456793):0.004999477478,((OTU2300:0.06862966609,(OTU3015:0.06146269738,((OTU1659:0.02917042993,((OTU2009:0.0185518971,OTU879:0.0185518971):0.003182994137,((OTU3560:0.004160561053,OTU1877:0.004160561053):0.01414748921,((OTU3189:0.003664483768,OTU2475:0.003664483768):0.005587931633,OTU7:0.009252415401):0.009055634861):0.003426840979):0.007435538685):0.009295420199,OTU3283:0.03846585013):0.02299684725):0.007166968711):0.03425097881,(((((OTU109:0.02430544703,OTU3860:0.02430544703):0.001205217658,OTU957:0.02551066468):0.036458046,((((OTU248:0.01032988423,OTU1116:0.01032988423):0.007911538079,(OTU1740:0.01771518053,OTU2569:0.01771518053):0.0005262417792):0.003667858775,(OTU2417:0.008723094251,OTU2025:0.008723094251):0.01318618683):0.01218951936,OTU1692:0.03409880044):0.02786991024):0.01562359458,OTU1802:0.07759230526):0.01905748113,(((OTU3867:0.009445239599,OTU2324:0.009445239599):0.006624850065,OTU2698:0.01607008966):0.0007139801623,OTU499:0.01678406983):0.07986571657):0.006230858507):0.001971173653):0.002024137767):0.01241349641,OTU1222:0.1192894527):0.003167086264):0.01431315256):0.003831135014,OTU284:0.1406008266):0.004937038989):0.01022892716,((((OTU2192:0.01527490315,OTU3133:0.01527490315):0.09847427518,(((OTU3006:0.01248363398,OTU3488:0.01248363398):0.008310632167,OTU744:0.02079426615):0.00640737059,OTU2884:0.02720163674):0.0865475416):0.02118274081,(((((OTU1135:0.01587135145,OTU909:0.01587135145):0.07484826168,((OTU1316:0.04704167829,((OTU1459:0.03211445586,((OTU1551:0.01224507252,OTU2268:0.01224507252):0.003199913563,OTU3210:0.01544498609):0.01666946977):0.009397511244,((OTU1577:0.0218409718,OTU3400:0.0218409718):0.007330340955,OTU38:0.02917131275):0.01234065435):0.005529711181):0.03057904479,(((((OTU2183:0.009692748479,OTU1091:0.009692748479):0.04117688221,((OTU2579:0.03517848617,OTU1050:0.03517848617):0.001790654098,(OTU1281:0.02029748293,OTU1177:0.02029748293):0.01667165734):0.01390049042):0.0151522572,(OTU1022:0.0450424438,(OTU2786:0.02821056952,((OTU1751:0.006354412118,OTU2290:0.006354412118):0.01367686988,OTU1872:0.020031282):0.008179287518):0.01683187428):0.02097944409):0.005253969526,(OTU1749:0.05662462348,(((OTU4630:0.006175899856,OTU1214:0.006175899856):0.02768816346,OTU58:0.03386406332):0.01524373666,OTU1494:0.04910779998):0.007516823495):0.01465123394):0.00153225219,(OTU1161:0.03174658932,((OTU1442:0.01521546021,OTU2711:0.01521546021):0.00656573645,OTU2130:0.02178119666):0.009965392659):0.04106152029):0.004812613469):0.01309889006):0.02217059119,((OTU910:0.01988372077,(OTU1291:0.006019332086,OTU2637:0.006019332086):0.01386438869):0.002471908953,OTU2788:0.02235562972):0.0905345746):0.01433806362,((((OTU1965:0.06261648522,(OTU2448:0.04477001157,OTU215:0.04477001157):0.01784647365):0.01474802382,(((OTU1966:0.02390374003,((OTU2146:0.008888799438,OTU1732:0.008888799438):0.005394830598,OTU3570:0.01428363004):0.009620109996):0.01339038187,OTU2266:0.0372941219):0.007848423306,((OTU2919:0.01054579545,OTU1400:0.01054579545):0.02168498133,((OTU1812:0.02459313151,OTU1392:0.02459313151):0.003803357227,OTU2452:0.02839648873):0.003834288056):0.01291176842):0.03222196384):0.03018271531,((((OTU1818:0.01938092716,(OTU230:0.009565514087,(OTU1811:0.008333640036,OTU1817:0.008333640036):0.001231874051):0.009815413069):0.009801234338,(OTU706:0.0266346862,OTU564:0.0266346862):0.002547475297):0.01128545705,(((OTU2067:0.01822823648,OTU1209:0.01822823648):0.008693880592,OTU3453:0.02692211707):0.01143158559,(OTU4039:0.01765922084,OTU1142:0.01765922084):0.02069448182):0.002113915888):0.06025358215,((((OTU901:0.01069301586,OTU1032:0.01069301586):0.03358695698,OTU1801:0.04427997284):0.01873877162,((OTU1963:0.00791263995,OTU660:0.00791263995):0.0438047816,(OTU78:0.04388622034,(OTU1239:0.01003633741,OTU1412:0.01003633741):0.03384988293):0.007831201215):0.0113013229):0.01764960128,(OTU1949:0.0440812305,OTU2263:0.0440812305):0.03658711523):0.02005285496):0.006826023662):0.006937265846,((((OTU354:0.01162237916,OTU2289:0.01162237916):0.04427587617,(OTU649:0.04719828458,OTU3233:0.04719828458):0.008699970739):0.01739460605,(((((OTU1469:0.01779272497,(OTU2451:0.0128882502,OTU2739:0.0128882502):0.004904474773):0.02276073498,(((OTU1873:0.005477950999,OTU3243:0.005477950999):0.003077008145,(OTU882:0.006526950565,OTU2345:0.006526950565):0.002028008579):0.01454353675,(OTU1909:0.02293534325,OTU2389:0.02293534325):0.000163152643):0.01745496406):0.003655901251,OTU1846:0.0442093612):0.02651199398,OTU4629:0.07072135518):0.000106910941,(OTU1419:0.05074282473,((OTU3455:0.02645347415,OTU1374:0.02645347415):0.0196330725,(OTU1536:0.04145524914,(((OTU2235:0.01847526799,OTU13:0.01847526799):0.004929604066,(((OTU1254:0.01801623116,OTU1750:0.01801623116):0.002356616985,OTU1072:0.02037284814):0.001227854561,OTU2211:0.02160070271):0.001804169352):0.009285099632,(OTU2914:0.02183566863,(OTU990:0.006376048976,OTU2450:0.006376048976):0.01545961965):0.01085430306):0.008765277455):0.004631297509):0.004656278076):0.02008544139):0.002464595246):0.009182505922,(OTU919:0.06880712074,(OTU1977:0.03959410388,OTU1655:0.03959410388):0.02921301686):0.01366824655):0.03200912291):0.01274377774):0.006261449951,((((OTU1312:0.07990840109,OTU1929:0.07990840109):0.01066143979,OTU701:0.09056984088):0.0002822181864,(OTU3487:0.06872107381,OTU938:0.06872107381):0.02213098526):0.04227709513,(((((OTU2709:0.05883366528,((OTU101:0.01458347353,OTU859:0.01458347353):0.03733097232,((OTU606:0.012759262,OTU1540:0.012759262):0.03026844603,OTU2913:0.04302770803):0.008886737819):0.006919219429):0.03009162623,(OTU48:0.03452140618,(OTU892:0.01026928826,OTU1517:0.01026928826):0.02425211792):0.05440388534):0.008308357299,(((OTU1858:0.03864643918,((OTU1648:0.02380583818,OTU3461:0.02380583818):0.0006909322526,(OTU1813:0.01108547057,OTU1:0.01108547057):0.01341129986):0.01414966875):0.008510645027,(OTU738:0.01436386478,OTU482:0.01436386478):0.03279321943):0.005027742586,((OTU1519:0.04042281085,(OTU2176:0.02994155775,((OTU149:0.009845213039,OTU1336:0.009845213039):0.01991473441,OTU2882:0.02975994745):0.0001816103034):0.0104812531):0.00597609899,(((OTU848:0.01009818838,OTU2566:0.01009818838):0.01117526917,OTU1999:0.02127345755):0.008981539356,(OTU1280:0.01902239261,OTU541:0.01902239261):0.01123260429):0.01614391294):0.005785916955):0.04504882202):0.02553360305,((OTU2634:0.09432954356,(((((OTU913:0.01848479526,OTU3972:0.01848479526):0.01431091314,(OTU3142:0.02552685652,OTU2643:0.02552685652):0.007268851872):0.01617381096,OTU1690:0.04896951936):0.04125446953,((OTU1334:0.04524599632,(OTU3587:0.03133178509,(OTU2793:0.02293702552,((OTU2990:0.008157081182,OTU1827:0.008157081182):0.007939191174,OTU492:0.01609627236):0.006840753164):0.008394759572):0.01391421123):0.04342830455,(((OTU2911:0.02690516166,OTU3139:0.02690516166):0.004028445333,(OTU1094:0.009698176963,OTU2636:0.009698176963):0.02123543003):0.0193840056,(OTU1399:0.02238704163,(((OTU3080:0.007154129628,OTU184:0.007154129628):0.002256009508,OTU2264:0.009410139136):0.01131730793,OTU1245:0.02072744706):0.001659594571):0.02793057096):0.03835668829):0.001549688012):0.002031388099,(((OTU3134:0.0473839497,(OTU3057:0.04139225115,OTU111:0.04139225115):0.005991698547):0.014062011,OTU2069:0.0614459607):0.0203301195,(OTU3239:0.04658131196,OTU2738:0.04658131196):0.03519476824):0.01047929679):0.002074166577):0.02436097076,((((((OTU470:0.04162441194,((OTU2153:0.01956725578,OTU2710:0.01956725578):0.01042431721,OTU1518:0.02999157299):0.01163283895):0.0005453445581,OTU3011:0.0421697565):0.02757494176,OTU3761:0.06974469826):0.005155514593,(((((OTU3606:0.03881423077,OTU2196:0.03881423077):0.0001202182856,((OTU1669:0.03427031779,OTU245:0.03427031779):0.0009154857514,OTU1668:0.03518580354):0.003748645516):0.001910769432,(OTU2220:0.01056104007,OTU3177:0.01056104007):0.03028417842):0.01922967515,(((((OTU265:0.02019270659,((OTU1606:0.01704083587,(OTU1902:0.01379925481,OTU1615:0.01379925481):0.003241581058):5.625314625e-05,OTU2495:0.01709708901):0.003095617574):0.006493983194,OTU808:0.02668668978):0.002951693246,OTU3495:0.02963838303):0.01076998001,OTU3183:0.04040836304):0.01775313256,(OTU1074:0.03352614561,(((OTU97:0.01403770341,OTU2761:0.01403770341):0.007280436352,OTU2401:0.02131813976):0.001061191563,OTU3180:0.02237933132):0.01114681429):0.02463535):0.001913398037):0.01253405776,(OTU2221:0.06182328281,((OTU1148:0.04978078538,OTU2006:0.04978078538):0.004595610432,OTU2536:0.05437639581):0.007446886997):0.01078566859):0.002291261449):0.01899234018,((((((OTU789:0.01575622647,OTU2494:0.01575622647):0.02314144631,OTU1073:0.03889767278):0.0228155949,OTU1138:0.06171326767):0.007639962402,((OTU1128:0.04726008524,OTU1611:0.04726008524):0.01407865215,OTU1115:0.06133873739):0.008014492689):0.009058304108,((((OTU236:0.03178360828,OTU2742:0.03178360828):0.001675052119,(OTU3698:0.02824432281,OTU1663:0.02824432281):0.005214337593):0.005196222233,(OTU696:0.03316970238,((OTU2692:0.02376479842,((OTU2853:0.01479961586,OTU2024:0.01479961586):0.001456064679,OTU46:0.01625568054):0.007509117883):0.007616629051,((OTU1219:0.01209365914,OTU413:0.01209365914):0.002389763921,OTU1181:0.01448342306):0.01689800441):0.001788274903):0.005485180256):0.02827825822,((OTU1882:0.03017193836,OTU2109:0.03017193836):0.01601613031,OTU1985:0.04618806867):0.02074507218):0.01147839333):0.01233573894,(OTU927:0.06420904509,((OTU659:0.05112850118,OTU2581:0.05112850118):0.006629248039,OTU1756:0.05775774922):0.006451295874):0.02653822803):0.003145279913):0.01215257448,(((((OTU1924:0.004559367748,OTU2754:0.004559367748):0.008783109091,OTU3001:0.01334247684):0.04350698278,(OTU2342:0.04121789088,(OTU235:0.01678219794,OTU3084:0.01678219794):0.02443569294):0.01563156874):0.004661664125,(OTU605:0.05737011285,OTU1314:0.05737011285):0.004141010887):0.04266481999,((OTU431:0.05003378165,(OTU584:0.0327930917,OTU3007:0.0327930917):0.01724068995):0.05087805223,((((OTU895:0.02363782005,OTU1722:0.02363782005):0.01934993411,(OTU2376:0.01242270583,OTU1271:0.01242270583):0.03056504832):0.02455826475,(OTU2375:0.03856713346,OTU2031:0.03856713346):0.02897888545):0.01303385214,OTU2155:0.08057987105):0.02033196284):0.00326410985):0.001869183786):0.0126453868):0.00407673754):0.008219460243,(OTU2248:0.1207643347,(((((((((OTU1269:0.0494652906,OTU1226:0.0494652906):0.008653932944,OTU795:0.05811922355):0.01280806264,OTU2426:0.07092728619):0.004120330865,((OTU2611:0.02069115434,OTU1327:0.02069115434):0.003593877541,(OTU1130:0.01973458075,OTU2854:0.01973458075):0.004550451129):0.05076258517):0.007991830832,(OTU397:0.04521118261,OTU1976:0.04521118261):0.03782826528):0.01845088364,((OTU1866:0.0353624436,(((OTU611:0.01305565849,OTU1928:0.01305565849):0.00309413026,OTU2274:0.01614978875):0.0003324276509,OTU921:0.01648221641):0.01888022719):0.03674632494,(((OTU2102:0.01082240056,OTU728:0.01082240056):0.03400471989,(OTU1416:0.0271863962,OTU2174:0.0271863962):0.01764072424):0.002909107936,(OTU1785:0.03467322937,OTU511:0.03467322937):0.01306299901):0.02437254015):0.029381563):0.0008749755846,OTU2175:0.1023653071):0.003952157204,((OTU1850:0.05145020635,OTU491:0.05145020635):0.0524236744,OTU400:0.1038738807):0.002443583577):0.01321942973,(((((OTU2691:0.00729477249,OTU3561:0.00729477249):0.02141212325,OTU3456:0.02870689574):0.0233487611,OTU2997:0.05205565684):0.04702372212,((OTU2469:0.01555621121,OTU1554:0.01555621121):0.05937762005,OTU1501:0.07493383126):0.0241455477):0.01934562607,((((OTU1054:0.02569760047,(OTU1387:0.01216894128,OTU1124:0.01216894128):0.01352865919):0.01752823045,OTU2805:0.04322583092):0.05619332646,(((((OTU3096:0.03482275067,(OTU1526:0.02220093006,OTU2362:0.02220093006):0.01262182061):0.01879589238,(OTU1120:0.01662627788,OTU2150:0.01662627788):0.03699236517):0.01516919382,((OTU952:0.02755224697,OTU3826:0.02755224697):0.02038093421,(OTU1458:0.02303392918,(OTU2076:0.01904781807,OTU2810:0.01904781807):0.003986111113):0.024899252):0.02085465569):0.009932523188,(((OTU2493:0.0152486426,OTU1790:0.0152486426):0.01261993231,OTU213:0.0278685749):0.01867227508,((OTU3042:0.01243318899,OTU4589:0.01243318899):0.02806049778,((OTU9:0.03052498385,(OTU597:0.01960078249,OTU1372:0.01960078249):0.01092420135):0.0008783453182,(((OTU1778:0.02421596014,OTU1658:0.02421596014):0.004729974604,OTU4566:0.02894593475):0.0008549311204,(OTU1863:0.02532871766,OTU3342:0.02532871766):0.004472148204):0.001602463298):0.009090357605):0.006047163216):0.03217951008):0.009893603226,((((OTU441:0.02658772473,OTU1703:0.02658772473):0.005811745055,OTU2876:0.03239946979):0.006346363639,(OTU3620:0.03519943931,(OTU2197:0.03412127695,(((OTU2143:0.0159306831,OTU1851:0.0159306831):0.006165945835,OTU1313:0.02209662894):0.0003859427532,(OTU873:0.01790582135,(OTU56:0.002338144871,OTU1236:0.002338144871):0.01556767648):0.004576750339):0.01163870526):0.001078162358):0.003546394118):0.02004156893,OTU3879:0.05878740236):0.02982656093):0.01080519409):0.007747799286,((((OTU1038:0.0439638504,(((OTU2103:0.01372492587,OTU981:0.01372492587):0.02014261323,(OTU2484:0.02893778927,OTU3:0.02893778927):0.00492974983):0.006555188844,(OTU1379:0.02892788935,(OTU254:0.01614851236,OTU632:0.01614851236):0.01277937699):0.0114948386):0.003541122452):0.01045295025,(OTU2993:0.04310773033,((((OTU1907:0.01175852668,OTU1191:0.01175852668):0.01694729603,(OTU2388:0.01171682542,OTU1896:0.01171682542):0.01698899729):0.009405335264,(OTU2273:0.02427028612,OTU2752:0.02427028612):0.01384087186):0.003856549415,OTU1252:0.04196770739):0.00114002294):0.01130907032):0.02085155268,((((OTU3755:0.02322812327,OTU4275:0.02322812327):0.02906303633,((OTU2154:0.01928576582,OTU2708:0.01928576582):0.008966321133,OTU1429:0.02825208695):0.02403907264):0.0172274046,OTU1473:0.06951856419):0.0008328120048,(((OTU456:0.01952421238,OTU628:0.01952421238):0.04255190954,(OTU1253:0.05857258402,(OTU3888:0.04290101622,(OTU2277:0.03659172847,(OTU201:0.01469919634,OTU2108:0.01469919634):0.02189253213):0.00630928775):0.01567156779):0.003503537902):0.0002791897249,((((OTU2898:0.03416750859,OTU2766:0.03416750859):0.002543782743,(((OTU1619:0.01548436667,(OTU2807:0.01128444225,OTU1179:0.01128444225):0.004199924427):0.01456148059,OTU2144:0.03004584727):0.004304514078,(OTU43:0.03304046315,((OTU2299:0.01282604461,OTU2941:0.01282604461):0.01868051778,OTU2400:0.03150656239):0.001533900758):0.001309898196):0.00236092999):0.01018924641,((OTU3454:0.009958860432,OTU1845:0.009958860432):0.01015656275,(OTU1118:0.01865421256,OTU3457:0.01865421256):0.001461210617):0.02678511456):0.01451992819,OTU1837:0.06142046594):0.0009348457083):0.007996064554):0.004916977135):0.01098157083,((((OTU1898:0.02704124559,OTU1547:0.02704124559):0.005910425719,OTU3229:0.03295167131):0.03913328969,(((OTU153:0.02887772634,OTU3377:0.02887772634):0.01234084193,OTU1629:0.04121856827):0.003402366904,((((OTU258:0.007201371366,(OTU3172:0.005515418089,OTU1258:0.005515418089):0.001685953277):0.02726561178,(OTU3259:0.02050113475,OTU60:0.02050113475):0.01396584839):0.006312683896,(((OTU3876:0.02594337164,OTU2465:0.02594337164):0.000907491358,OTU1199:0.026850863):0.008925208889,((OTU937:0.01743733498,((OTU2191:0.01095584309,OTU1287:0.01095584309):0.002988619725,OTU851:0.01394446281):0.003492872163):0.008138209856,(OTU554:0.02056590333,OTU1614:0.02056590333):0.005009641505):0.01020052705):0.005003595152):0.0002552760458,(((OTU1575:0.01425887946,OTU1439:0.01425887946):0.01491422136,((OTU1496:0.0186847884,OTU143:0.0186847884):0.004303154082,((OTU2104:0.00635474756,OTU3829:0.00635474756):0.01526188264,(OTU2247:0.01395236346,OTU2606:0.01395236346):0.007664266745):0.001371312283):0.006185158342):0.004782115398,(OTU977:0.01322361936,OTU206:0.01322361936):0.02073159687):0.007079726861):0.003585992089):0.02746402582):0.001033527296,((OTU3825:0.04799268606,((OTU1880:0.0152391435,OTU4290:0.0152391435):0.02935423488,((OTU2164:0.01243323153,OTU4405:0.01243323153):0.02057673109,(OTU70:0.01609390007,OTU1119:0.01609390007):0.01691606255):0.01158341577):0.003399307675):0.01874483257,((OTU2265:0.02154061742,((OTU2212:0.007053189152,OTU207:0.007053189152):0.00773543991,OTU1029:0.01478862906):0.006751988356):0.0320152196,(OTU1244:0.02403946652,(OTU1774:0.0126497811,OTU377:0.0126497811):0.01138968541):0.0295163705):0.01318168161):0.006380969664):0.01313143587):0.0209170325):0.01125804836):0.001111889018):0.001227440615):0.01022237744):0.002142442093):0.0003605636964):0.001442201243):0.002015375548,((((((((OTU3231:0.01575443014,OTU154:0.01575443014):0.006384935324,OTU1092:0.02213936546):0.05344631091,OTU1010:0.07558567637):0.02020614534,(((OTU195:0.01090953758,OTU871:0.01090953758):0.02208592161,(OTU1565:0.02574720412,OTU1953:0.02574720412):0.007248255067):0.05002873544,(OTU1089:0.05284202972,OTU2930:0.05284202972):0.03018216491):0.01276762709):0.01916639736,(((OTU4031:0.07466403247,((OTU2699:0.0549364445,OTU2190:0.0549364445):0.01510480759,(((OTU2463:0.02421917962,OTU1642:0.02421917962):0.004045869103,(OTU2527:0.02319860276,(OTU289:0.01417422719,(OTU1067:0.01377989096,(OTU2234:0.009012815766,OTU1570:0.009012815766):0.004767075195):0.0003943362272):0.009024375567):0.00506644597):0.04024009013,(((OTU3396:0.02117552077,OTU2497:0.02117552077):0.01558287069,OTU1457:0.03675839146):0.02915663101,(((OTU164:0.02401145975,OTU3315:0.02401145975):0.01045114434,OTU1333:0.03446260409):0.01671855868,((OTU3630:0.02322449674,OTU2378:0.02322449674):0.01626271502,OTU3629:0.03948721176):0.011693951):0.01473385971):0.002590116384):0.001536113229):0.004622780386):0.0270703319,((((OTU820:0.06815780755,(OTU1110:0.06110338185,OTU1420:0.06110338185):0.007054425706):0.007531014362,((OTU3477:0.009859350924,OTU699:0.009859350924):0.01396458511,OTU1764:0.02382393604):0.05186488588):0.01593663141,((((OTU1039:0.06308025738,OTU296:0.06308025738):0.00593082821,(OTU3378:0.04652987317,(OTU3484:0.03495837461,((OTU2943:0.0187342615,OTU274:0.0187342615):0.01271389356,OTU2758:0.03144815506):0.003510219548):0.01157149856):0.02248121242):0.007769070113,(OTU1716:0.03383001848,(OTU3284:0.030077073,((OTU3079:0.01271072643,OTU1939:0.01271072643):0.01367953391,OTU226:0.02639026034):0.003686812661):0.003752945477):0.04295013722):0.009293249461,(OTU837:0.06331868168,(((OTU1583:0.02522286003,OTU2272:0.02522286003):0.02555618947,(OTU2425:0.04718533499,(OTU558:0.01222469561,OTU2172:0.01222469561):0.03496063938):0.003593714511):0.01227246153,OTU3372:0.06305151103):0.0002671706486):0.02275472348):0.005552048165):0.008416479812,((((((OTU1348:0.01564321503,(OTU2785:0.006755271652,OTU1691:0.006755271652):0.00888794338):0.01375711876,(OTU1885:0.01678063352,OTU2416:0.01678063352):0.01261970027):0.01186173518,(OTU1136:0.01936414026,(OTU3136:0.01042804617,(OTU2984:0.003438874801,OTU2568:0.003438874801):0.006989171367):0.008936094091):0.02189792872):0.01093705819,((OTU1643:0.01636318926,((OTU1876:0.006390214145,OTU638:0.006390214145):0.008372323218,OTU1444:0.01476253736):0.001600651895):0.02828321185,OTU1728:0.04464640111):0.007552726058):0.006741316481,OTU2461:0.05894044365):0.004151533291,((OTU1743:0.04394012954,((OTU1886:0.03105273875,OTU1803:0.03105273875):0.01102301919,OTU1109:0.04207575794):0.001864371602):0.01095635694,(((((OTU3819:0.005509731704,OTU1368:0.005509731704):0.01988419941,OTU1360:0.02539393111):0.00872337131,OTU988:0.03411730242):0.01633859776,(OTU1557:0.02287503622,OTU386:0.02287503622):0.02758086396):0.0001919512944,(OTU2932:0.03049874038,((OTU2068:0.01686365351,OTU835:0.01686365351):0.003426030925,OTU2276:0.02028968444):0.01020905594):0.0201491111):0.00424863501):0.008195490452):0.0369499562):0.001692431233):0.004108304569,((((OTU2377:0.08687834311,(OTU3765:0.05075765854,(OTU3184:0.04205684421,(OTU2582:0.03623492307,OTU2947:0.03623492307):0.00582192114):0.008700814329):0.03612068457):0.001286922268,((OTU2198:0.0447419788,(OTU462:0.04005063457,(OTU451:0.02264838316,OTU1986:0.02264838316):0.0174022514):0.00469134423):0.02432290125,(((OTU408:0.01038960795,OTU1915:0.01038960795):0.03349741514,OTU2538:0.04388702309):0.005742916112,((OTU372:0.01151343504,OTU1278:0.01151343504):0.0302816133,OTU1755:0.04179504834):0.007834890857):0.01943494085):0.01910038533):0.01052501099,((((((OTU2326:0.04551691708,OTU589:0.04551691708):0.01000788954,(OTU2757:0.02581900575,(OTU989:0.009019083948,OTU1584:0.009019083948):0.0167999218):0.02970580088):0.003718454535,(OTU2429:0.03277908052,OTU3394:0.03277908052):0.02646418064):0.003803164212,(OTU2295:0.06254104228,((((OTU1599:0.01381072571,OTU2631:0.01381072571):0.02879273185,(OTU1621:0.02027247557,OTU1712:0.02027247557):0.022330982):0.009443009154,OTU406:0.05204646672):0.00213517043,(OTU581:0.01188792625,OTU4726:0.01188792625):0.0422937109):0.008359405134):0.0005053830879):0.02237335538,((((((OTU3181:0.01577670373,(OTU2808:0.008409117351,OTU124:0.008409117351):0.007367586381):0.008165769934,OTU1586:0.02394247367):0.009283705329,OTU3491:0.03322617899):0.005866714068,(OTU1936:0.02785958263,((OTU415:0.0122343412,OTU604:0.0122343412):0.006287059674,OTU746:0.01852140088):0.009338181757):0.01123331043):0.02998260253,((((OTU676:0.03763775988,(OTU1644:0.01406992785,OTU1084:0.01406992785):0.02356783203):0.005647746665,(((OTU3482:0.01208938491,OTU204:0.01208938491):0.00138133573,OTU2351:0.01347072064):0.0005320506221,(OTU490:0.009426997299,OTU2288:0.009426997299):0.004575773963):0.02928273528):0.006792374469,(OTU742:0.03753943963,((OTU399:0.01456894466,OTU1031:0.01456894466):0.006781631984,OTU102:0.02135057664):0.01618886299):0.01253844138):0.007012460669,((OTU3012:0.04572979429,(((OTU2327:0.0226019821,OTU2328:0.0226019821):0.001560173782,OTU2195:0.02416215588):0.01263060784,OTU1053:0.03679276372):0.008937030575):0.005138179872,OTU2575:0.05086797416):0.006222367519):0.01198515391):0.01111466936,(OTU510:0.06727099672,OTU1969:0.06727099672):0.01291916823):0.005229615801):0.008912049035,(((OTU45:0.02254699383,(OTU2050:0.01190158695,OTU1363:0.01190158695):0.01064540687):0.06614306199,(OTU2523:0.0851541066,((OTU32:0.07597014215,(OTU467:0.04557499698,OTU1860:0.04557499698):0.03039514517):0.007892083609,OTU1955:0.08386222576):0.001291880834):0.003535949225):0.003812570316,(((OTU534:0.02155791949,OTU3476:0.02155791949):0.01834476961,OTU930:0.0399026891):0.03422884747,(((OTU443:0.03683445119,OTU3373:0.03683445119):0.01485825565,OTU222:0.05169270684):0.02067852818,(OTU1216:0.05865800163,OTU1320:0.05865800163):0.01371323338):0.001760301558):0.01837108956):0.001829203653):0.004358446576):0.00510137844,((OTU1974:0.03818240859,((OTU1839:0.01718666076,OTU2764:0.01718666076):0.02024962879,(OTU127:0.01797474836,OTU2245:0.01797474836):0.01946154119):0.0007461190479):0.06044098738,((OTU2027:0.04268229736,OTU1911:0.04268229736):0.03317944332,(OTU926:0.05506233556,((OTU193:0.01785020414,((OTU508:0.01532254015,OTU1897:0.01532254015):0.001363951556,OTU2979:0.01668649171):0.001163712434):0.009518486882,(OTU716:0.01867236741,OTU796:0.01867236741):0.008696323618):0.02769364453):0.02079940512):0.0227616553):0.005168258836):0.002051014132):0.009115550134):0.007114116398,((((((((OTU822:0.03535049849,OTU568:0.03535049849):0.01559453745,OTU1422:0.05094503594):0.01355376658,OTU2654:0.06449880252):0.004494396048,(OTU384:0.03815614497,((OTU1574:0.02519382569,OTU2750:0.02519382569):0.0001212258424,(OTU3601:0.008182130203,OTU3158:0.008182130203):0.01713292133):0.01284109344):0.03083705359):0.03612791365,((((OTU866:0.04557991554,OTU2458:0.04557991554):0.02605573268,((OTU1613:0.01689131244,((OTU1600:0.006763928374,OTU250:0.006763928374):0.005729358965,OTU2051:0.01249328734):0.004398025098):0.02405568961,OTU2077:0.04094700204):0.03068864618):0.008051032703,(OTU2528:0.06249163266,OTU1940:0.06249163266):0.01719504826):0.01306475727,(OTU912:0.08012976016,(OTU770:0.06955557475,OTU2553:0.06955557475):0.01057418542):0.01262167803):0.01236967402):0.00634320689,((((((((OTU355:0.01262752589,OTU2091:0.01262752589):0.006878293098,OTU1695:0.01950581898):0.01401087786,(OTU1796:0.02262898457,OTU2633:0.02262898457):0.01088771227):0.00736359386,OTU1100:0.04088029071):0.05371028379,((OTU3609:0.01460840553,OTU2093:0.01460840553):0.01686102685,((OTU1175:0.01383246256,OTU965:0.01383246256):0.004355992157,OTU22:0.01818845472):0.01328097765):0.06312114212):0.007765179325,((OTU588:0.009665882756,OTU2242:0.009665882756):0.02615427014,(((OTU202:0.006119645375,OTU1952:0.006119645375):0.01380368017,OTU3603:0.01992332555):0.0004868796442,OTU1415:0.02041020519):0.0154099477):0.06653560093):0.007489089337,(((((((((OTU200:0.01699602071,OTU2223:0.01699602071):0.002769311253,((OTU3976:0.009890405024,OTU1927:0.009890405024):0.00722539223,OTU2151:0.01711579725):0.002649534706):0.0137701847,OTU1954:0.03353551666):0.01542344572,OTU452:0.04895896238):0.003399505842,((OTU1754:0.04325916498,OTU759:0.04325916498):0.007778377986,((OTU2576:0.02365452118,OTU65:0.02365452118):0.007860667242,OTU2424:0.03151518842):0.01952235455):0.001320925252):0.01003827755,(((OTU2871:0.02183777068,OTU1528:0.02183777068):0.009391688098,(OTU1500:0.01607533414,OTU755:0.01607533414):0.01515412464):0.01985489725,OTU911:0.05108435604):0.01131238973):0.002487817473,OTU2462:0.06488456324):0.003954237122,(((((OTU1610:0.025028189,OTU155:0.025028189):0.01602738942,(((OTU189:0.01382956459,OTU4187:0.01382956459):0.01052987407,OTU1215:0.02435943866):0.0116815516,OTU1804:0.03604099026):0.005014588157):0.004985067277,(OTU3692:0.03355334772,((OTU1912:0.0170467771,(OTU680:0.00674009053,OTU3864:0.00674009053):0.01030668657):0.01139365197,OTU708:0.02844042907):0.005112918648):0.01248729798):0.009762357684,OTU1983:0.05580300338):0.01136191376,(OTU2801:0.04010856503,((OTU935:0.01158893494,OTU351:0.01158893494):0.009321434482,OTU1789:0.02091036942):0.01919819561):0.0270563521):0.001673883222):0.01411966416,((OTU3004:0.06246834835,(((OTU1433:0.03365372492,((((OTU2353:0.003993655396,OTU1718:0.003993655396):0.007300227977,OTU2028:0.01129388337):0.01604591162,OTU2491:0.02733979499):0.002431430253,OTU2532:0.02977122525):0.003882499672):0.008347924791,(OTU3899:0.007046414135,OTU121:0.007046414135):0.03495523557):0.01698999335,(OTU2751:0.04305207085,(OTU3370:0.02715310987,OTU228:0.02715310987):0.01589896099):0.01593957221):0.003476705286):0.01466645134,(OTU586:0.06407364495,OTU737:0.06407364495):0.01306115474):0.005823664831):0.02688637863):0.000471359564,(((((OTU932:0.04778009479,(OTU1510:0.03891064335,OTU4278:0.03891064335):0.008869451446):0.0287652434,(((((OTU858:0.01221486566,OTU3766:0.01221486566):0.02806882706,(((OTU2329:0.01613794065,OTU3013:0.01613794065):0.009117237212,(OTU2199:0.0194620509,OTU163:0.0194620509):0.00579312696):0.003411974371,((OTU1729:0.00853100827,OTU2763:0.00853100827):0.01706155555,((OTU1838:0.007940834248,OTU3281:0.007940834248):0.01255041677,OTU1530:0.02049125102):0.005101312805):0.003074588412):0.01161654049):0.007861484943,(OTU1704:0.02395816767,OTU1553:0.02395816767):0.02418700999):0.007903601214,((OTU420:0.01897443738,OTU3187:0.01897443738):0.003676426623,OTU1930:0.022650864):0.03339791488):0.005445382855,(OTU3757:0.04342423377,(OTU2430:0.01124298976,OTU273:0.01124298976):0.03218124401):0.01806992796):0.01505117646):0.004334768873,OTU1434:0.08088010706):0.006336446635,OTU2874:0.0872165537):0.01719287825,(((OTU114:0.02487363359,OTU2005:0.02487363359):0.03070656432,OTU545:0.05558019791):0.04453148272,((OTU346:0.07603046519,(OTU2713:0.05809108677,(OTU3684:0.007756544814,OTU552:0.007756544814):0.05033454195):0.01793937843):0.02105987144,(((((OTU3155:0.03282964541,(OTU1275:0.02205757226,(OTU366:0.01283352278,OTU1980:0.01283352278):0.009224049475):0.01077207316):0.001561308799,((OTU278:0.01073403871,OTU3038:0.01073403871):0.01057256932,OTU997:0.02130660803):0.01308434618):0.000185079729,((OTU2696:0.006032242659,OTU2241:0.006032242659):0.01492633236,(OTU3076:0.01224508122,(OTU320:0.01020159722,OTU1612:0.01020159722):0.002043483999):0.008713493798):0.01361745893):0.004859117594,((OTU2648:0.01850036785,((OTU352:0.01098391653,OTU2171:0.01098391653):0.004694991354,OTU174:0.01567890789):0.002821459959):0.002308294356,OTU2649:0.0208086622):0.01862648933):0.008822639562,OTU720:0.0482577911):0.04883254553):0.003021344001):0.004297751322):0.005906770768):0.001148116385):0.00574537122,(((((((OTU2129:0.01722274008,(OTU157:0.007843822724,OTU2934:0.007843822724):0.009378917356):0.007425781654,OTU841:0.02464852173):0.02328954983,(OTU2029:0.0294489293,(OTU3088:0.02587586511,OTU36:0.02587586511):0.003573064181):0.01848914227):0.0128281273,(OTU1682:0.04977196986,(((OTU1450:0.01770054597,OTU2373:0.01770054597):0.02157585529,((OTU1040:0.03495799486,(OTU682:0.02031553506,OTU3486:0.02031553506):0.01464245979):0.003451444249,(OTU2030:0.01631718139,OTU1913:0.01631718139):0.02209225772):0.0008669621597):0.002321365586,OTU2935:0.04159776685):0.008174203008):0.01099422901):0.005653584368,(OTU2982:0.04577192144,((OTU1388:0.02183009795,OTU1417:0.02183009795):0.01026441144,((OTU2246:0.01400155405,OTU5:0.01400155405):0.007916235193,OTU1888:0.02191778924):0.01017672014):0.01367741205):0.0206478618):0.004203096184,((OTU3617:0.003153958262,OTU520:0.003153958262):0.04467303632,((OTU1534:0.02077735137,OTU2152:0.02077735137):0.01080535627,OTU2531:0.03158270764):0.01624428695):0.02279588484):0.02564666775,((((OTU922:0.03345954649,(OTU3369:0.001744300587,OTU256:0.001744300587):0.03171524591):0.02672749965,(OTU1984:0.05176361292,OTU370:0.05176361292):0.008423433217):0.01551638432,OTU1819:0.07570343046):0.01574882869,OTU1404:0.09145225915):0.004817288029):0.02094014315):0.002132396136,((((OTU961:0.0674385132,((OTU2996:0.02884682186,OTU1585:0.02884682186):0.011365235,OTU1402:0.04021205685):0.02722645634):0.01005502022,(((OTU1123:0.04757405553,(OTU57:0.02471912792,((OTU2297:0.01315145931,OTU1028:0.01315145931):0.007773295535,OTU1493:0.02092475484):0.003794373075):0.02285492761):0.009995875722,(OTU2981:0.04785993132,(OTU1256:0.02108574767,OTU2873:0.02108574767):0.02677418364):0.009709999935):0.01331429804,((OTU2066:0.06034381304,(OTU972:0.04019361956,(OTU430:0.01515403403,(OTU2427:0.01144827915,OTU1735:0.01144827915):0.003705754885):0.02503958553):0.02015019348):0.006962452763,(OTU3608:0.04744088076,((OTU2128:0.01626310585,OTU2526:0.01626310585):0.02812574611,(OTU135:0.01614229959,OTU2525:0.01614229959):0.02824655237):0.003052028798):0.01986538505):0.003577963484):0.006609304124):0.01953132784,(((((OTU2490:0.02377097353,(OTU1849:0.01742964223,((OTU438:0.01232569642,(OTU495:0.01099849769,(OTU2464:0.008624147282,(OTU624:0.001931115245,OTU547:0.001931115245):0.006693032037):0.002374350407):0.001327198731):0.001042624138,OTU2686:0.01336832056):0.004061321672):0.006341331302):0.02049641514,(OTU3376:0.01425661498,(OTU4246:0.01350292616,OTU1828:0.01350292616):0.0007536888186):0.0300107737):0.01475434135,OTU539:0.05902173003):0.01623862558,(((((((OTU1187:0.01860945946,OTU3078:0.01860945946):0.02120848823,OTU1376:0.03981794769):0.001752068923,((OTU10:0.005378907483,OTU2806:0.005378907483):0.02720101883,((OTU1331:0.02143859891,OTU1562:0.02143859891):0.006881446971,OTU2007:0.02832004589):0.00425988043):0.008990090296):0.001476843029,OTU2595:0.04304685964):0.002760848367,OTU1820:0.04580770801):0.006127895844,(OTU890:0.05134584636,OTU805:0.05134584636):0.0005897574954):0.01269290732,OTU2800:0.06462851117):0.01063184443):0.002597023219,((((((OTU1105:0.02003400185,OTU3553:0.02003400185):0.007454291737,OTU655:0.02748829359):0.005160075949,OTU1657:0.03264836953):0.008412671329,OTU6:0.04106104086):0.002356830685,(OTU1906:0.01821752006,OTU1378:0.01821752006):0.02520035149):0.02047304111,(OTU2064:0.04734481768,(OTU2312:0.01731984211,OTU1641:0.01731984211):0.03002497558):0.01654609497):0.01396646616):0.01916748243):0.01815275071,(OTU2184:0.05702238444,(OTU1788:0.04065923341,(((OTU1418:0.02563941164,(OTU1428:0.01057214623,OTU3615:0.01057214623):0.01506726541):0.008884127031,(OTU2001:0.02602665413,(OTU2655:0.01285170318,OTU3483:0.01285170318):0.01317495095):0.008496884541):0.005184754848,(OTU3628:0.01755712537,OTU2880:0.01755712537):0.02215116815):0.0009509398949):0.01636315103):0.05815522752):0.004164474503):0.00273024901):0.006040884423,((OTU319:0.01021502072,OTU2219:0.01021502072):0.03532724686,(OTU885:0.035970102,OTU394:0.035970102):0.009572165575):0.08257095232):0.008303248185,((((OTU2755:0.01827654816,OTU389:0.01827654816):0.0291462836,OTU3954:0.04742283176):0.007141475941,(OTU3605:0.03239213105,((OTU150:0.02173326906,OTU1078:0.02173326906):0.001957156423,(OTU1122:0.007422418229,OTU1441:0.007422418229):0.01626800725):0.008701705572):0.02217217665):0.06502241433,(((((OTU1200:0.05791377145,OTU2933:0.05791377145):0.02417264978,((OTU1603:0.06146442148,OTU880:0.06146442148):0.01428773094,(OTU3163:0.04781518944,(OTU645:0.03613431523,((OTU1593:0.02097535151,OTU262:0.02097535151):0.01373248986,OTU1552:0.03470784137):0.001426473866):0.01168087421):0.02793696297):0.006334268811):0.01280699602,((((((OTU1795:0.01094948444,OTU3054:0.01094948444):0.01526812216,OTU141:0.0262176066):0.00214124217,OTU3053:0.02835884877):0.01026114317,(OTU3863:0.01091737287,OTU3260:0.01091737287):0.02770261907):0.02115920887,(OTU2244:0.04539980914,OTU1529:0.04539980914):0.01437939168):0.02632282935,((((OTU2094:0.03282453497,OTU1674:0.03282453497):0.01157866721,(OTU3746:0.02464892821,(OTU3385:0.02200885673,OTU401:0.02200885673):0.002640071477):0.01975427398):0.01539164557,OTU381:0.05979484776):0.01820937102,OTU729:0.07800421878):0.008097811386):0.008791387082):0.005593199336,((((OTU107:0.01192126906,OTU2496:0.01192126906):0.009355441802,((OTU1002:0.01723533471,OTU3805:0.01723533471):0.002596822535,OTU4036:0.01983215724):0.001444553616):0.03753761481,OTU1879:0.05881432567):0.009573856282,(((OTU2249:0.02420179026,OTU2474:0.02420179026):0.01746029741,OTU343:0.04166208767):0.02343458687,((OTU1300:0.03661336542,(OTU2086:0.01490908178,(OTU654:0.004592515704,OTU3384:0.004592515704):0.01031656607):0.02170428365):0.01850096552,(OTU1768:0.05497108954,OTU2074:0.05497108954):0.0001432414015):0.009982343598):0.003291507411):0.03209843463):0.01019298841,(((OTU1140:0.03631119764,(OTU1132:0.02572011892,OTU2881:0.02572011892):0.01059107872):0.0230127534,((OTU2580:0.03524269232,OTU877:0.03524269232):0.01667785233,((OTU3624:0.04279096343,OTU2471:0.04279096343):0.002445902797,OTU2032:0.04523686622):0.006683678425):0.007403406395):0.007479434778,((OTU3485:0.009838324677,OTU1220:0.009838324677):0.0255731097,((OTU3493:0.01304106768,(OTU884:0.008069317985,OTU813:0.008069317985):0.004971749692):0.01657212658,OTU130:0.02961319426):0.005798240118):0.03139195144):0.04387621918):0.008907117029):0.01682974605):0.0005308266062):0.01881949802):0.003636714192,((OTU1862:0.04995982711,OTU1900:0.04995982711):0.005795371548,(OTU3167:0.04213310255,OTU1466:0.04213310255):0.01362209612):0.1036483082):0.01381185184):0.006668970493,(OTU2004:0.0834699143,((OTU2912:0.02393872554,OTU2193:0.02393872554):0.05537833443,((((((OTU12:0.0119027988,OTU2344:0.0119027988):0.0005915057364,OTU1748:0.01249430454):0.02884736708,OTU2600:0.04134167161):0.006983844974,(OTU3232:0.01909003217,OTU1571:0.01909003217):0.02923548441):0.00619464317,((OTU303:0.0304841266,((OTU3338:0.01558334602,OTU1170:0.01558334602):0.009133077468,OTU1622:0.02471642349):0.005767703109):0.01982114981,((OTU2916:0.02055060299,OTU4642:0.02055060299):0.02169129951,OTU1549:0.0422419025):0.008063373912):0.004214883344):0.02305214883,(OTU2517:0.05298475767,(OTU95:0.04219714394,OTU1303:0.04219714394):0.01078761373):0.02458755093):0.00174475137):0.004152854337):0.09641441493):0.01752213998):0.01072624614,(((((OTU2021:0.05083331093,OTU391:0.05083331093):0.0706564403,((OTU475:0.01549830056,OTU2639:0.01549830056):0.05427409187,((OTU2690:0.01313564681,OTU3170:0.01313564681):0.02247120925,(OTU2207:0.02331300161,(OTU3104:0.01502157696,OTU364:0.01502157696):0.008291424654):0.01229385445):0.03416553637):0.0517173588):0.007382439172,((OTU1800:0.006520204345,OTU1472:0.006520204345):0.02725873052,OTU2411:0.03377893486):0.09509325554):0.04759393623,((((((OTU198:0.04460987027,(OTU571:0.01101907172,OTU2923:0.01101907172):0.03359079855):0.003174769855,(((OTU536:0.005664194925,OTU2857:0.005664194925):0.02214352716,OTU630:0.02780772208):0.003859186334,OTU2085:0.03166690842):0.01611773171):0.003202308298,(OTU1765:0.02535232509,(OTU2147:0.01584235002,OTU1211:0.01584235002):0.009509975072):0.02563462333):0.01806308334,OTU958:0.06905003177):0.04304442344,((((OTU580:0.01507757623,OTU607:0.01507757623):0.00894348356,OTU3948:0.02402105979):0.04862824426,OTU760:0.07264930405):0.02666283682,(((OTU561:0.03782681363,OTU1210:0.03782681363):0.03039895314,(OTU2092:0.02845383803,OTU327:0.02845383803):0.03977192874):0.010946176,(OTU1346:0.01679024396,OTU1651:0.01679024396):0.0623816988):0.02014019811):0.01278231434):0.04466801078,(((OTU2745:0.07403888956,OTU1786:0.07403888956):0.06278877956,(OTU3040:0.07223543401,(OTU414:0.005966679587,OTU2267:0.005966679587):0.06626875442):0.06459223511):0.01638375223,((((((OTU1979:0.03782705966,((OTU2604:0.009787571722,OTU280:0.009787571722):0.008332424232,OTU991:0.01811999595):0.0197070637):0.04413727832,(OTU477:0.08107090673,((OTU328:0.03195676137,OTU90:0.03195676137):0.0408459262,(OTU2084:0.05982861461,((OTU160:0.007244052722,OTU3578:0.007244052722):0.03077014921,OTU3444:0.03801420193):0.02181441268):0.01297407296):0.008268219159):0.0008934312482):0.003310168201,((OTU1212:0.02401279074,OTU152:0.02401279074):0.01805161622,OTU2864:0.04206440696):0.04321009922):0.04631353252,(((OTU2826:0.09108078439,((OTU1848:0.07400213239,(OTU2394:0.05701901188,((((OTU374:0.02616828281,((OTU1202:0.01507696826,(OTU1013:0.0129413346,OTU666:0.0129413346):0.002135633655):0.0109619765,(OTU2182:0.02242473439,OTU1088:0.02242473439):0.00361421037):0.0001293380536):0.0114384695,(OTU1870:0.02475469255,OTU2023:0.02475469255):0.01285205976):0.009346096786,(((OTU1772:0.02801118813,OTU2121:0.02801118813):0.01398241981,OTU3050:0.04199360795):0.001773494633,OTU2783:0.04376710258):0.003185746518):0.005748052034,(((OTU1308:0.03746593309,(OTU2732:0.01728760323,(OTU1701:0.01194847592,OTU1274:0.01194847592):0.005339127303):0.02017832986):0.00579118218,OTU1923:0.04325711527):0.005324091265,OTU23:0.04858120653):0.0041196946):0.004318110745):0.01698312052):0.01558971511,(OTU3353:0.04637286172,(OTU3711:0.01849065261,OTU1733:0.01849065261):0.02788220911):0.04321898578):0.001488936888):0.009843829263,(OTU2278:0.08073589882,((OTU657:0.07217713889,((OTU1780:0.0523997541,(OTU40:0.0265434273,(OTU1171:0.01971960046,OTU2049:0.01971960046):0.006823826836):0.0258563268):0.004690982838,(OTU1746:0.01108163442,OTU924:0.01108163442):0.04600910252):0.01508640195):0.006470824773,((OTU1297:0.02712270947,OTU2323:0.02712270947):0.03623104387,(OTU28:0.05145871988,(OTU569:0.04375336133,OTU1036:0.04375336133):0.007705358547):0.01189503347):0.01529421031):0.002087935161):0.02018871483):0.01437997934,((OTU2310:0.02552951584,OTU945:0.02552951584):0.01268152158,OTU634:0.03821103742):0.07709355557):0.01628344571):0.0007905243662,(((OTU2349:0.014472931,OTU2486:0.014472931):0.06319971262,(OTU1192:0.05050734813,(OTU1836:0.02322660594,OTU614:0.02322660594):0.02728074219):0.02716529549):0.01413459268,((OTU1150:0.04063800846,(OTU1362:0.02927650338,(OTU675:0.01691790226,OTU3143:0.01691790226):0.01235860112):0.01136150509):0.01534846064,OTU294:0.05598646911):0.03582076719):0.04057132676):0.001770887531,OTU949:0.1341494506):0.01906197075):0.003551044637):0.01970366065):0.02390135066,(((OTU3209:0.03806692914,OTU531:0.03806692914):0.0295520948,OTU1359:0.06761902395):0.03371100642,(OTU2746:0.06188043257,OTU780:0.06188043257):0.0394495978):0.09903744693):0.007765238052):0.007170042582):0.04281346865,(((((((OTU936:0.05964118386,(OTU301:0.0249147384,OTU1279:0.0249147384):0.03472644546):0.01535149837,OTU556:0.07499268224):0.005119344135,(OTU1409:0.06079721046,((OTU1302:0.01886944202,OTU2671:0.01886944202):0.02853054826,((OTU2336:0.04296220364,(OTU1761:0.01446741241,OTU2505:0.01446741241):0.02849479124):0.002567642094,(((OTU2097:0.01115373364,OTU2433:0.01115373364):0.008305148142,OTU365:0.01945888178):0.005411321954,OTU2803:0.02487020374):0.020659642):0.001870144538):0.01339722018):0.01931481591):0.04250225741,(OTU1041:0.1182199988,((OTU2843:0.03248384438,((OTU2202:0.01341786315,OTU1436:0.01341786315):0.005681084201,(OTU2332:0.01455727636,OTU165:0.01455727636):0.004541670997):0.01338489702):0.06419061855,(OTU266:0.09419498469,(OTU1766:0.02666421098,(OTU3215:0.02350772712,OTU681:0.02350772712):0.003156483859):0.06753077371):0.002479478241):0.02154553589):0.004394284961):0.02742211578,(((((OTU2476:0.01802984954,OTU1452:0.01802984954):0.01605115884,OTU427:0.03408100838):0.06250413166,((OTU128:0.03702331533,OTU1104:0.03702331533):0.0373404781,((((OTU929:0.02652328935,OTU2178:0.02652328935):0.004048499809,OTU1555:0.03057178916):0.02489427812,(OTU1147:0.05159451944,(OTU176:0.03530599966,(OTU1931:0.02912659108,(OTU1957:0.0173917917,OTU434:0.0173917917):0.01173479938):0.006179408585):0.01628851978):0.003871547835):0.008592195986,(((OTU1889:0.01348331747,OTU1180:0.01348331747):0.02967659536,(OTU2011:0.03666510977,(OTU1071:0.02996854728,OTU2890:0.02996854728):0.006696562483):0.006494803069):0.01119622183,(OTU314:0.007818136823,OTU2406:0.007818136823):0.04653799785):0.009702128593):0.01030553017):0.02222134662):0.009697591153,((OTU1059:0.04636593903,OTU538:0.04636593903):0.03775499278,OTU1573:0.08412093182):0.02216179938):0.0316406041,(((OTU476:0.03357396101,OTU1992:0.03357396101):0.05140348963,(OTU1607:0.03267095296,(OTU2828:0.01614519802,OTU532:0.01614519802):0.01652575494):0.05230649769):0.03136189964,(OTU2303:0.07176228157,(((OTU1662:0.03904284015,OTU1808:0.03904284015):0.005659030436,OTU2549:0.04470187059):0.020104424,(OTU2886:0.04244114235,((OTU468:0.03728460681,(OTU2672:0.0249063316,OTU3289:0.0249063316):0.01237827521):0.002548690122,(OTU3288:0.01057408371,OTU1637:0.01057408371):0.02925921322):0.002607845417):0.02236515224):0.006955986978):0.04457706872):0.02158398501):0.01211306426):0.01115388179,(OTU579:0.1341219076,((((OTU2136:0.007087157782,OTU31:0.007087157782):0.04706213854,OTU3782:0.05414929633):0.06941410739,(((OTU2099:0.01257418332,OTU662:0.01257418332):0.06403362465,OTU2331:0.07660780797):0.04086560641,((OTU271:0.0217871825,OTU617:0.0217871825):0.01374186913,(OTU2988:0.02455337755,OTU1522:0.02455337755):0.01097567408):0.08194436275):0.006089989327):0.006664490212,(OTU790:0.05791776273,OTU1414:0.05791776273):0.0723101312):0.00389401368):0.02706837374):0.05385365763,((((((OTU2972:0.01816289416,OTU2561:0.01816289416):0.02299760902,((OTU3130:0.009318828845,OTU3045:0.009318828845):0.006450554351,OTU1367:0.0157693832):0.02539111999):0.02005484233,((OTU25:0.04364896421,OTU633:0.04364896421):0.01408028589,OTU2905:0.0577292501):0.003486095412):0.03799921121,((OTU616:0.05715841194,OTU1330:0.05715841194):0.00712596142,(OTU1231:0.04835859066,(OTU263:0.03805012212,(OTU4530:0.02334635931,OTU4094:0.02334635931):0.01470376282):0.01030846854):0.0159257827):0.03493018336):0.0135696133,(((OTU1532:0.03456022423,OTU546:0.03456022423):0.02726194503,OTU2790:0.06182216926):0.0377937467,(OTU1315:0.09843406516,((((OTU1194:0.03671369961,OTU2101:0.03671369961):0.01747321825,(OTU1085:0.02776441179,(OTU1807:0.02114204655,(OTU17:0.01824098571,OTU3512:0.01824098571):0.002901060844):0.006622365241):0.02642250606):0.0113535347,(OTU3471:0.04134618092,OTU2439:0.04134618092):0.02419427164):0.007314646154,(OTU1579:0.02936172371,(OTU2384:0.01892790468,OTU177:0.01892790468):0.01043381903):0.043493375):0.02557896645):0.001181850793):0.01316825406):0.007832573745,(OTU1513:0.07190871723,((OTU956:0.04143137297,(OTU68:0.03953440043,OTU1576:0.03953440043):0.001896972547):0.01155908305,(OTU1758:0.01506418868,OTU1395:0.01506418868):0.03792626735):0.01891826121):0.04870802654):0.09442719521):0.0430722876):0.02098644022):0.03183405722,((((((((OTU2088:0.04966787241,(((OTU3150:0.004204741376,OTU792:0.004204741376):0.008742147549,OTU192:0.01294688893):0.006722213287,OTU622:0.01966910221):0.0299987702):0.03336189305,(OTU3252:0.07253186125,(OTU505:0.03264520653,OTU678:0.03264520653):0.03988665472):0.01049790421):0.005142038135,((OTU1533:0.07233374267,((OTU2989:0.03495917137,(OTU2571:0.02238482213,(OTU627:0.01153942526,OTU3358:0.01153942526):0.01084539687):0.01257434924):0.02570111469,OTU348:0.06066028606):0.01167345661):0.003870528364,(OTU2321:0.04690583965,OTU2456:0.04690583965):0.02929843138):0.01196753256):0.07062810955,(((OTU3576:0.1038711041,((((((OTU2168:0.02001558681,OTU1329:0.02001558681):0.02598036258,((((OTU3577:0.02009164311,OTU1875:0.02009164311):0.005319182943,OTU1375:0.02541082605):0.01320357844,OTU1723:0.03861440449):0.001787960354,(((OTU1713:0.02758275972,(OTU4423:0.01650209701,OTU2124:0.01650209701):0.0110806627):0.003896247991,OTU1814:0.03147900771):0.001565930667,OTU182:0.03304493837):0.007357426467):0.005593584555):0.00543648331,OTU1076:0.05143243271):0.01674889716,OTU2860:0.06818132986):0.00700214944,(((OTU3145:0.04530936601,(OTU1176:0.01216866523,OTU543:0.01216866523):0.03314070078):0.01058191143,(((OTU2743:0.00947751832,OTU1448:0.00947751832):0.03470836217,(OTU1182:0.01159619227,OTU2213:0.01159619227):0.03258968822):0.003365902777,OTU1861:0.04755178327):0.008339494166):0.01094463629,(OTU865:0.02002229369,OTU1516:0.02002229369):0.04681362004):0.008347565578):0.01854834484,OTU891:0.09373182414):0.01013927996):0.006643001861,OTU3247:0.110514106):0.01926982294,(((OTU2291:0.09144217565,(OTU1938:0.081410453,((((OTU2926:0.01348919298,OTU2516:0.01348919298):0.004020556362,OTU1183:0.01750974934):0.004443396618,OTU583:0.02195314596):0.05211556794,((OTU513:0.05314614455,((((OTU277:0.01121051675,OTU1634:0.01121051675):0.01245296422,(OTU2105:0.009495252235,OTU2368:0.009495252235):0.01416822873):0.00703605494,OTU2455:0.03069953591):0.01574696566,OTU1203:0.04644650157):0.006699642978):0.01099310515,OTU1410:0.0641392497):0.009929464202):0.007341739099):0.01003172265):0.002730395321,OTU1990:0.09417257097):0.009909534707,OTU205:0.1040821057):0.02570182323):0.02901598423):0.04724369222,(((OTU1079:0.008817142345,OTU868:0.008817142345):0.04809891637,OTU123:0.05691605872):0.07885884882,(((OTU1683:0.05286152388,OTU2658:0.05286152388):0.01991499128,(OTU888:0.05980298774,OTU864:0.05980298774):0.01297352742):0.03700689029,((OTU618:0.06847854508,(OTU2949:0.06148869038,((OTU1592:0.01509795114,(OTU1201:0.006583965671,OTU1096:0.006583965671):0.008513985466):0.01719740233,(OTU853:0.01572824893,OTU253:0.01572824893):0.01656710454):0.02919333691):0.0069898547):0.01741894779,(((OTU562:0.01647410073,OTU978:0.01647410073):6.814159345e-05,OTU939:0.01654224233):0.02153177221,OTU1852:0.03807401453):0.04782347835):0.02388591258):0.02599150208):0.07026869783):0.02845221584,(((((OTU44:0.00339727449,OTU1508:0.00339727449):0.01125722392,OTU2642:0.01465449841):0.007548551799,OTU1304:0.0222030502):0.02683077024,OTU2314:0.04903382045):0.06948891614,OTU1582:0.1185227366):0.1159730846):0.01854226608,(((OTU702:0.0464806162,(OTU1859:0.02458004261,OTU458:0.02458004261):0.02190057359):0.05860828399,((OTU854:0.07917540374,(((OTU2313:0.01304946812,OTU3700:0.01304946812):0.007407088594,(OTU224:0.01292790716,OTU484:0.01292790716):0.007528649553):0.01833376698,((OTU249:0.02884259605,OTU126:0.02884259605):0.006577600888,(OTU998:0.01478321788,OTU3059:0.01478321788):0.02063697906):0.003370126763):0.04038508004):0.02336020718,(((OTU99:0.05484438871,OTU2145:0.05484438871):0.01161904974,((OTU34:0.02123164538,(OTU1463:0.009019830845,OTU2087:0.009019830845):0.01221181453):0.007573102256,OTU108:0.02880474763):0.03765869082):0.008225319845,OTU436:0.0746887583):0.02784685263):0.002553289263):0.01495321831,(OTU512:0.0744854569,(OTU827:0.06445106354,(OTU118:0.04121366472,OTU559:0.04121366472):0.02323739881):0.01003439337):0.0455566616):0.1329959688):0.0450328593,(((((((((OTU2507:0.02508768746,OTU811:0.02508768746):0.01314984482,OTU4608:0.03823753228):0.07312974668,(OTU1390:0.08652377373,(OTU1488:0.03872008969,OTU380:0.03872008969):0.04780368405):0.02484350522):0.06709871338,(OTU1097:0.1296388892,((((OTU3191:0.02249842472,OTU774:0.02249842472):0.004727904264,OTU4068:0.02722632898):0.04092193467,(OTU733:0.02123539772,OTU426:0.02123539772):0.04691286593):0.03514698768,OTU824:0.1032952513):0.02634363789):0.04882710311):0.01370483444,(OTU1484:0.1369900535,OTU1487:0.1369900535):0.05518077323):0.03648786796,(((((OTU1081:0.07428314451,OTU964:0.07428314451):0.04098508101,((OTU1624:0.03938666769,OTU804:0.03938666769):0.07320043549,OTU1099:0.1125871032):0.002681122346):0.04781987137,((((((OTU2227:0.02499152759,(OTU1535:0.01159945326,OTU2557:0.01159945326):0.01339207433):0.02151199374,OTU2678:0.04650352133):0.0008081619441,OTU167:0.04731168327):0.02766359176,OTU1792:0.07497527503):0.03748478482,((OTU368:0.007474313808,OTU1319:0.007474313808):0.08587644436,((OTU1558:0.006947060598,OTU103:0.006947060598):0.05557105574,OTU1672:0.06251811634):0.03083264183):0.01910930168):0.0395144953,((((OTU403:0.05884532103,(OTU290:0.02130340254,OTU1355:0.02130340254):0.03754191849):0.06172229266,((OTU2954:0.08793937187,OTU4671:0.08793937187):0.01843447743,(OTU1095:0.08449861696,OTU362:0.08449861696):0.02187523234):0.01419376439):0.006186457781,((((OTU793:0.02996478558,OTU2480:0.02996478558):0.02388511031,OTU2714:0.05384989589):0.01326196524,OTU404:0.06711186113):0.01690181796,OTU241:0.0840136791):0.04274039237):0.02246460776,((((((OTU424:0.002662041803,OTU1739:0.002662041803):0.04750190143,OTU3642:0.05016394323):0.01018363798,(OTU2447:0.01360994892,OTU268:0.01360994892):0.04673763228):0.03341503244,(OTU519:0.07833097952,((((OTU1021:0.0101176939,OTU221:0.0101176939):0.006938422121,(OTU2682:0.008639757691,OTU2120:0.008639757691):0.008416358329):0.003955974111,OTU1609:0.02101209013):0.0236260765,OTU3550:0.04463816664):0.03369281289):0.01543163412):0.03503997589,(OTU1290:0.05451287232,OTU711:0.05451287232):0.07428971722):0.01215041919,(((OTU2506:0.1176268886,(((OTU388:0.06919909719,(OTU402:0.04046167987,((OTU1623:0.01017849143,OTU3352:0.01017849143):0.02833161514,(OTU2239:0.02584512975,OTU3575:0.02584512975):0.01266497682):0.001951573296):0.02873741732):0.03053854987,(OTU3041:0.04023445899,OTU166:0.04023445899):0.05950318806):0.01098819292,(((OTU429:0.05810490075,(((OTU144:0.009031457493,OTU2961:0.009031457493):0.03455232947,OTU425:0.04358378696):0.007449164744,(OTU344:0.03829384248,(OTU4157:0.01541696953,OTU421:0.01541696953):0.02287687295):0.01273910922):0.00707194905):0.02472539983,(((OTU479:0.05439886864,(((OTU2515:0.01334341196,OTU1798:0.01334341196):0.001584339291,OTU4531:0.01492775125):0.01162666428,OTU14:0.02655441553):0.02784445311):0.01407866679,((OTU2414:0.02541519887,(OTU1341:0.009357717945,OTU1895:0.009357717945):0.01605748093):0.03201045728,OTU1809:0.05742565615):0.01105187928):0.008278507263,(OTU2347:0.05463534343,(OTU3465:0.03678390363,OTU178:0.03678390363):0.0178514398):0.02212069927):0.00607425789):0.01453844773,(OTU4665:0.06140056016,OTU876:0.06140056016):0.03596818814):0.01335709167):0.006901048653):0.01756771952,(OTU3023:0.1293902038,((OTU960:0.08388430613,OTU2479:0.08388430613):0.03831206626,(OTU4119:0.05916152479,(OTU2135:0.04327975488,(OTU3657:0.004906948101,OTU175:0.004906948101):0.03837280678):0.01588176991):0.0630348476):0.007193831386):0.005804404373):0.001660539385,(((OTU1706:0.05426724374,OTU1515:0.05426724374):0.04129160601,(OTU3195:0.02528954212,(OTU2046:0.009157063323,OTU353:0.009157063323):0.0161324788):0.07026930763):0.008975665744,((((OTU2744:0.01645110122,OTU87:0.01645110122):0.01638701974,OTU707:0.03283812095):0.0339223122,((OTU33:0.05861461246,(((OTU1475:0.01032278998,OTU2214:0.01032278998):0.009169318245,(OTU2791:0.008201926098,OTU3248:0.008201926098):0.01129018213):0.001320500947,OTU3065:0.02081260917):0.03780200328):0.00724974765,(((OTU1401:0.05231919156,((OTU3067:0.04061928801,(OTU1380:0.0334013544,(OTU2348:0.01104131152,OTU464:0.01104131152):0.02236004288):0.007217933605):0.005256771196,(OTU1995:0.01988073164,OTU2861:0.01988073164):0.02599532756):0.006443132358):0.003099868399,OTU3354:0.05541905996):0.002867294802,(OTU1230:0.0192449899,OTU1893:0.0192449899):0.03904136486):0.007578005343):0.0008960730522):0.001616774858,OTU53:0.06837720802):0.03615730749):0.03232063203):0.004097861195):0.008265670497):0.002755875924):0.01111354175):0.01603659933,(((((OTU1490:0.07226623788,((OTU1996:0.005100235638,OTU223:0.005100235638):0.003950750226,OTU1060:0.009050985864):0.06321525202):0.0502630054,(OTU549:0.1001213169,(((OTU125:0.01763280626,OTU2205:0.01763280626):0.02873247474,OTU1933:0.046365281):0.03288807642,OTU3113:0.07925335742):0.02086795951):0.02240792636):0.02495965361,(OTU620:0.1008676639,(OTU1332:0.06530257686,OTU1525:0.06530257686):0.03556508699):0.04662123303):0.01568415459,(((OTU1154:0.0195963227,OTU2365:0.0195963227):0.006119383692,OTU3441:0.02571570639):0.1076646727,OTU395:0.1333803791):0.02979267243):0.009324724789,(((OTU220:0.04582604868,OTU3427:0.04582604868):0.04536770054,(OTU2618:0.06480394504,((OTU2015:0.04325266758,OTU159:0.04325266758):0.002203327845,(OTU3437:0.03328648221,((OTU210:0.01929133681,OTU1922:0.01929133681):0.005909999335,OTU3222:0.02520133614):0.008085146067):0.01216951322):0.01934794961):0.02638980418):0.0447338896,((OTU1626:0.1025826368,(((OTU67:0.07340417208,(OTU88:0.03811519339,OTU447:0.03811519339):0.03528897869):0.001381781027,((OTU2603:0.01052388773,OTU3464:0.01052388773):0.02624295049,OTU2026:0.03676683822):0.03801911489):0.01818475021,((OTU1305:0.02013744598,OTU183:0.02013744598):0.001360096288,OTU863:0.02149754227):0.07147316105):0.009611933504):0.01222244136,(OTU4800:0.1092068191,(OTU745:0.06851994144,OTU321:0.06851994144):0.04068687763):0.005598259122):0.02112256063):0.03657013745):0.006626919957):0.02108269043,OTU3652:0.2002073867):0.02845130808):0.01346539035,(((OTU1285:0.05793890043,(((OTU2974:0.02028652353,OTU3554:0.02028652353):0.01904101263,OTU1645:0.03932753616):0.01428522712,OTU19:0.05361276328):0.004326137151):0.05065738872,(OTU833:0.07354225458,((((OTU673:0.02492313867,OTU1806:0.02492313867):0.001082318298,OTU954:0.02600545697):0.001045267085,OTU1757:0.02705072405):0.008264239702,OTU62:0.03531496375):0.03822729083):0.03505403457):0.1008708865,((OTU74:0.06337470676,(OTU712:0.03003518815,OTU1301:0.03003518815):0.0333395186):0.07446132188,(((OTU2083:0.008159926925,OTU995:0.008159926925):0.09210076168,((((OTU2039:0.007611627951,OTU1385:0.007611627951):0.01544971036,OTU1769:0.02306133831):0.002360700741,(OTU1197:0.01459283061,OTU116:0.01459283061):0.01082920844):0.06306180535,OTU1705:0.0884838444):0.0117768442):0.01350625718,((OTU24:0.0246057871,(OTU1113:0.01142239072,OTU151:0.01142239072):0.01318339638):0.06341644647,(OTU914:0.006874007891,OTU2082:0.006874007891):0.08114822568):0.02574471221):0.02406908286):0.07163114705):0.0326569094):0.00645561055,(((((((OTU3152:0.03085884736,OTU3359:0.03085884736):0.07044220363,(OTU747:0.09237414005,((OTU1268:0.02954126501,OTU3254:0.02954126501):0.04854659447,((OTU1426:0.02305986053,OTU2396:0.02305986053):0.0177843666,((OTU904:0.00994657696,OTU798:0.00994657696):0.01968591721,OTU26:0.02963249417):0.01121173296):0.03724363235):0.01428628058):0.008926910937):0.006734540526,(OTU509:0.07271538848,OTU171:0.07271538848):0.03532020304):0.03230230531,(OTU1121:0.02124662673,OTU1908:0.02124662673):0.1190912701):0.06638019698,((OTU1427:0.03066497906,OTU337:0.03066497906):0.1590618437,((((((((OTU2730:0.01881261529,OTU396:0.01881261529):0.01004572974,OTU1602:0.02885834504):0.03641063445,OTU2928:0.06526897948):0.02868501195,(OTU194:0.03322184542,OTU3360:0.03322184542):0.06073214601):0.006067708063,(OTU1456:0.007494086233,OTU162:0.007494086233):0.09252761326):0.03313758968,(((OTU41:0.01542605821,OTU1759:0.01542605821):0.0788611434,((OTU255:0.02214270991,OTU2987:0.02214270991):0.01265689697,(OTU3413:0.01313844656,OTU233:0.01313844656):0.02166116033):0.05948759473):0.01797244268,((((OTU1394:0.0395973956,OTU4436:0.0395973956):0.0110659387,OTU455:0.0506633343):0.03343012472,(OTU1868:0.06345090182,OTU771:0.06345090182):0.0206425572):0.0009941432917,((OTU2731:0.05235101571,OTU3936:0.05235101571):0.02615104936,((((((OTU1686:0.01649180506,OTU2509:0.01649180506):0.003408350737,OTU2776:0.0199001558):0.008358834822,OTU1544:0.02825899062):0.0008173712189,OTU244:0.02907636184):0.02716462273,(OTU685:0.008815705482,OTU1587:0.008815705482):0.04742527909):0.02071543482,OTU573:0.07695641939):0.001545645674):0.006585537245):0.02717204199):0.02089964487):0.02364078262,(((OTU16:0.07596921263,(OTU2149:0.06764349889,OTU2319:0.06764349889):0.008325713741):0.007510046159,(((OTU830:0.01405921951,OTU2125:0.01405921951):0.0368593283,OTU1349:0.05091854781):0.0108017582,OTU1799:0.061720306):0.02175895279):0.03619351719,(OTU2262:0.08157699965,(OTU457:0.04985405638,OTU3320:0.04985405638):0.03172294327):0.03809577634):0.03712729581):0.009773020399,((((OTU331:0.03633703206,OTU1495:0.03633703206):0.05063377457,OTU674:0.08697080663):0.0337115864,((OTU272:0.02141155665,OTU2782:0.02141155665):0.08722954285,(OTU691:0.1059596566,(OTU1710:0.07127600369,(OTU3810:0.04673133726,(OTU35:0.04099422656,(((OTU2457:0.01643103971,OTU3253:0.01643103971):0.003411746247,OTU2792:0.01984278596):0.02076495413,OTU3723:0.04060774009):0.0003864864765):0.005737110701):0.02454466643):0.03468365291):0.002681442904):0.01204129353):0.044337859,(((OTU2975:0.006499142692,OTU342:0.006499142692):0.0706758252,OTU2907:0.07717496789):0.02377237922,(OTU2042:0.05554060573,OTU637:0.05554060573):0.04540674139):0.06407290492):0.001552840164):0.02315373055):0.01699127106):0.008049348738,(((OTU1594:0.1137672529,((OTU1283:0.07858049765,(((OTU526:0.003787621764,OTU2330:0.003787621764):0.02152683936,OTU1371:0.02531446112):0.02317429817,(OTU1512:0.04563124388,((OTU1524:0.03220070718,(OTU1476:0.02047715698,(OTU1507:0.01690718012,OTU1451:0.01690718012):0.003569976865):0.0117235502):0.01056417485,(((OTU79:0.01337127349,OTU951:0.01337127349):0.006855578119,((OTU2226:0.004456163355,(OTU2584:0.003615738106,OTU2950:0.003615738106):0.0008404252494):0.004458416321,OTU1840:0.008914579677):0.01131227193):0.01662074381,(OTU1918:0.02587078672,OTU2200:0.02587078672):0.01097680869):0.005917286616):0.002866361856):0.002857515413):0.03009173836):0.01683357433,(OTU1676:0.08076732772,OTU976:0.08076732772):0.01464674427):0.01835318096):0.04078244495,OTU444:0.1545496979):0.04936139247,(((OTU86:0.01600309202,OTU791:0.01600309202):0.004377567329,(OTU1834:0.01831484637,OTU172:0.01831484637):0.002065812979):0.1816217631,((((OTU2114:0.1549241427,(((((OTU533:0.04285905035,(OTU518:0.03875894588,OTU812:0.03875894588):0.00410010447):0.02111321555,(OTU803:0.02407410905,OTU2518:0.02407410905):0.03989815685):0.03591413165,((((((OTU2044:0.02104570223,OTU1296:0.02104570223):0.02978057198,OTU1221:0.0508262742):0.002988586291,OTU779:0.05381486049):0.006251923123,OTU1224:0.06006678362):0.007244642608,((OTU1951:0.02214733071,OTU1752:0.02214733071):0.0359737909,(((OTU1233:0.01489434199,OTU1246:0.01489434199):0.009218992939,((OTU1491:0.009851090083,OTU291:0.009851090083):0.005421735946,OTU1470:0.01527282603):0.008840508904):0.0253829405,OTU1381:0.04949627543):0.008624846181):0.009190304615):0.02595849643,OTU502:0.09326992266):0.006616474887):0.00400530014,OTU1247:0.1038916977):0.0353989903,((OTU1143:0.02826832007,OTU648:0.02826832007):0.0161000106,(OTU2585:0.03962355002,OTU640:0.03962355002):0.004744780644):0.09492235732):0.01563345473):0.008038881874,(((OTU1077:0.04654803342,OTU2434:0.04654803342):0.08157152286,((((OTU881:0.04762632273,(((OTU875:0.01877848146,(OTU2403:0.00797149341,OTU608:0.00797149341):0.01080698805):0.005618505321,(OTU1018:0.01516152955,OTU2080:0.01516152955):0.009235457233):0.004500987381,OTU1620:0.02889797416):0.01872834856):0.01391559148,(OTU2951:0.04187016764,(OTU968:0.03981413304,(OTU1240:0.0140340459,OTU1633:0.0140340459):0.02578008714):0.002056034599):0.01967174657):0.002102201746,((((OTU83:0.02449829359,((OTU975:0.01460584423,(OTU2819:0.01431086264,OTU1987:0.01431086264):0.0002949815835):0.001509005913,OTU2301:0.01611485014):0.008383443447):0.01566454015,OTU823:0.04016283374):0.002971587374,OTU1697:0.04313442111):0.01463063873,((OTU2098:0.03133540474,(OTU2111:0.008303209376,OTU2305:0.008303209376):0.02303219537):0.002144559168,OTU2541:0.03347996391):0.02428509593):0.005879056112):0.02786488748,((((OTU572:0.01798143084,OTU1563:0.01798143084):0.04637331069,OTU2355:0.06435474153):0.01258082724,(OTU1264:0.06162782719,OTU1080:0.06162782719):0.01530774158):0.0005592232033,((OTU1133:0.0523677658,((OTU1777:0.02273134088,OTU566:0.02273134088):0.0228121771,(OTU2013:0.04018907981,OTU2252:0.04018907981):0.005354438165):0.006824247822):0.001149499707,((OTU356:0.01530202897,OTU1805:0.01530202897):0.005002025285,OTU1736:0.02030405425):0.03321321125):0.02397752647):0.01401421145):0.03661055285):0.0184227822,((((OTU1566:0.01788070975,OTU667:0.01788070975):0.06964196345,OTU2035:0.0875226732):0.006196149464,(OTU2096:0.01814504326,OTU1033:0.01814504326):0.0755737794):0.03299987337,((OTU764:0.0642937524,OTU2113:0.0642937524):0.05736770445,(((((OTU814:0.07198318804,(OTU1453:0.03284866165,(OTU787:0.02529387372,OTU2055:0.02529387372):0.007554787926):0.0391345264):0.02328175702,((((OTU350:0.01725045114,OTU2382:0.01725045114):0.004814208102,OTU3295:0.02206465924):0.004486311566,OTU2621:0.02655097081):0.01023043436,OTU2665:0.03678140516):0.0584835399):0.01042028792,(((OTU1339:0.05138058266,((OTU1103:0.03681489509,OTU1344:0.03681489509):0.01070992513,(OTU2280:0.01962091679,OTU318:0.01962091679):0.02790390343):0.003855762438):0.01796292015,((((OTU1218:0.02539622325,OTU889:0.02539622325):0.02311412193,OTU717:0.04851034518):0.007981149962,(OTU2037:0.04542475567,(OTU471:0.04445899964,((OTU1935:0.02468532871,OTU2587:0.02468532871):0.001985833073,(OTU599:0.0257184571,(OTU788:0.02375953812,OTU2588:0.02375953812):0.001958918979):0.0009527046853):0.01778783786):0.0009657560284):0.01106673947):0.01251560566,(OTU593:0.02368192902,OTU670:0.02368192902):0.04532517177):0.0003364020059):0.006006294436,(OTU3525:0.03444977539,OTU359:0.03444977539):0.04090002186):0.03033543574):0.001544229097,((((OTU287:0.02262502919,(OTU1046:0.01894749679,(OTU1086:0.01275381805,OTU2620:0.01275381805):0.006193678735):0.003677532407):0.01715746577,(OTU1684:0.03491121913,(OTU1520:0.03142987641,OTU1034:0.03142987641):0.003481342714):0.004871275839):0.03662608107,((((((((OTU2619:0.01794848059,OTU2259:0.01794848059):0.009908616692,(OTU3357:0.01704649385,OTU2283:0.01704649385):0.01081060343):0.005475024068,OTU769:0.03333212135):0.005781347481,(((OTU2056:0.01820081456,OTU76:0.01820081456):0.00149531574,(OTU1229:0.01192998442,OTU2502:0.01192998442):0.007766145875):0.007733891992,((OTU955:0.01668533765,OTU2255:0.01668533765):0.009905013886,((OTU1164:0.01286068266,(OTU2333:0.01175132729,OTU1678:0.01175132729):0.001109355367):0.002445416999,(OTU417:0.01343272372,OTU721:0.01343272372):0.001873375932):0.01128425188):0.0008396707561):0.01168344654):0.003794317929,((OTU575:0.03087652677,OTU1093:0.03087652677):0.01185425055,((OTU2100:0.01562142737,OTU466:0.01562142737):0.01954741798,OTU1020:0.03516884535):0.007561931973):0.0001770094358):0.001500645202,OTU2958:0.04440843196):0.003638799246,(((OTU1486:0.01983100447,OTU1890:0.01983100447):0.005312197005,(OTU920:0.01661665907,(OTU1855:0.01474269699,OTU1337:0.01474269699):0.001873962079):0.008526542402):0.01548123956,(((OTU191:0.007212469829,OTU1731:0.007212469829):0.01931362248,OTU899:0.0265260923):0.01192542046,OTU1628:0.03845151276):0.002172928275):0.007422790173):0.02758451355,((OTU2016:0.03320764133,(((OTU2589:0.02072995285,OTU1437:0.02072995285):0.005338672407,OTU1698:0.02606862526):0.003253146142,OTU1068:0.0293217714):0.003885869932):0.02750121492,(OTU1293:0.04129446651,(OTU2501:0.03476044653,OTU2334:0.03476044653):0.006534019981):0.01941438974):0.01492288852):0.0007768312721):0.008635428477,(((((OTU1064:0.0156382033,OTU600:0.0156382033):0.03541028509,OTU740:0.05104848839):0.009919431351,(OTU481:0.04774623657,OTU1365:0.04774623657):0.01322168318):0.001029182782,(((OTU445:0.01298376067,OTU2957:0.01298376067):0.02349410903,OTU478:0.0364778697):0.006850996955,((OTU1781:0.01769968716,OTU1338:0.01769968716):0.01173134506,OTU283:0.02943103222):0.01389783444):0.01866823587):0.01145764975,((((OTU1237:0.0363031924,OTU517:0.0363031924):0.00952977106,OTU1932:0.04583296346):0.01443464594,OTU2302:0.06026760939):0.000860053985,(((((OTU751:0.02709420442,OTU2896:0.02709420442):0.006859437443,(OTU341:0.02646959874,OTU463:0.02646959874):0.007484043125):0.0136828468,(OTU460:0.04519197103,(OTU852:0.02590271372,OTU407:0.02590271372):0.01928925731):0.002444517643):0.003133330306,((OTU1944:0.02976958424,((OTU1098:0.02176017068,OTU2282:0.02176017068):0.00376993343,((OTU1816:0.01226611792,OTU1295:0.01226611792):0.005329259084,OTU1445:0.017595377):0.007934727113):0.004239480126):0.01820925887,OTU373:0.04797884312):0.002790975861):0.006975263588,(((OTU1364:0.03772222587,OTU1559:0.03772222587):0.01403950511,(((OTU878:0.01669741151,OTU335:0.01669741151):0.01498620181,OTU1061:0.03168361332):0.008969973609,OTU1169:0.04065358693):0.01110814405):0.001725549467,(OTU418:0.03544786352,(((OTU1160:0.009588278518,OTU979:0.009588278518):0.006697073011,OTU582:0.01628535153):0.01113415209,(OTU524:0.01583337105,OTU1217:0.01583337105):0.01158613257):0.008028359902):0.01803941693):0.004257802113):0.003382580815):0.01232708889):0.01158925224):0.02218545757):0.008056824898,((OTU1542:0.09647351055,((((OTU2812:0.05850044545,((((OTU1464:0.031115753,(OTU2079:0.00532979426,OTU1066:0.00532979426):0.02578595874):0.02110324987,((OTU2010:0.02109583638,OTU794:0.02109583638):0.01869320963,((OTU1043:0.03475855468,OTU1406:0.03475855468):0.0007970344263,OTU650:0.0355555891):0.004233456908):0.01242995686):0.002282251034,((OTU2379:0.03006643677,(OTU225:0.01229028085,(OTU1917:0.01017773334,OTU1384:0.01017773334):0.002112547509):0.01777615591):0.00201974252,((((OTU2542:0.02326930056,OTU2201:0.02326930056):9.020969554e-05,OTU2036:0.02335951026):0.003866197695,(OTU986:0.006453270571,OTU942:0.006453270571):0.02077243738):0.001739139328,(OTU2615:0.01345562033,OTU387:0.01345562033):0.01550922695):0.003121332008):0.02241507462):0.002317859543,OTU349:0.05681911345):0.001681332001):0.0210817775,OTU2053:0.07958222295):0.001160178504,OTU1286:0.08074240146):0.01389433955,((OTU1206:0.05484229844,((OTU1511:0.02573766735,(OTU234:0.02501878078,(((OTU1632:0.01619921538,OTU340:0.01619921538):0.0009382222579,OTU842:0.01713743764):0.00346702611,OTU3024:0.02060446375):0.004414317026):0.0007188865768):0.0160764927,(OTU2224:0.03128586266,OTU1830:0.03128586266):0.0105282974):0.01302813838):0.02936257805,((OTU2356:0.009229228077,OTU861:0.009229228077):0.04587014813,(((OTU1288:0.01689622259,OTU1354:0.01689622259):0.01727557043,((OTU2891:0.008871581467,OTU2407:0.008871581467):0.008469167023,OTU2279:0.01734074849):0.01683104453):0.01212756568,((OTU987:0.007076890809,OTU1660:0.007076890809):0.03061590606,(OTU2543:0.03656463947,OTU80:0.03656463947):0.001128157399):0.008606561839):0.008800017496):0.02910550029):0.01043186452):0.001836769541):0.007962135102,OTU537:0.1044356457):0.01085064133):0.006375169867):0.005057239184):0.01982364245):0.01642068612):0.003667079436,(OTU1564:0.1347868982,(((((OTU2165:0.008860385317,OTU316:0.008860385317):0.01971585698,OTU969:0.0285762423):0.05661065804,OTU1775:0.08518690033):0.02055984287,((((OTU1158:0.006630961186,OTU1310:0.006630961186):0.03394764882,((OTU719:0.0195136839,OTU756:0.0195136839):0.01568966096,(OTU941:0.01785219376,OTU697:0.01785219376):0.01735115111):0.005375265145):0.01999430907,OTU375:0.06057291909):0.006749628938,((OTU1015:0.03208962044,(OTU595:0.03037457511,OTU563:0.03037457511):0.001715045332):0.02729633225,OTU613:0.05938595269):0.007936595329):0.03842419518):0.002041546801,((((OTU710:0.04682973798,OTU688:0.04682973798):0.008923846954,((OTU1950:0.02334346348,((OTU661:0.01212465109,OTU1263:0.01212465109):0.005729556333,(OTU2511:0.009474458279,OTU1596:0.009474458279):0.008379749149):0.005489256056):0.00586145896,(OTU781:0.02455954438,(OTU2418:0.01603292863,(OTU3345:0.01275326703,OTU187:0.01275326703):0.0032796616):0.008526615751):0.004645378061):0.0265486625):0.02173617453,((OTU636:0.03788878173,(OTU2366:0.01581193547,OTU3836:0.01581193547):0.02207684626):0.02348723731,(OTU2189:0.05133280275,OTU596:0.05133280275):0.0100432163):0.01611374043):0.02520325921,((OTU693:0.03471953154,(OTU2393:0.02327360446,OTU515:0.02327360446):0.01144592708):0.0006089653526,OTU1159:0.03532849689):0.06736452179):0.005095271328):0.02699860824):0.03184320578):0.001418580191,((OTU1016:0.07033285252,OTU1460:0.07033285252):0.02917701204,OTU585:0.09950986456):0.06853881966):0.0339537382):0.001908667939):0.01085635218):0.01889112997,((((((OTU1184:0.08664469913,(((OTU1082:0.03604582407,(OTU893:0.03136739843,(OTU120:0.005269754406,OTU1318:0.005269754406):0.02609764403):0.004678425639):0.01970779467,OTU1350:0.05575361874):0.01376882203,(((OTU2148:0.008043145457,OTU1023:0.008043145457):0.02483175365,(OTU1847:0.03004501225,OTU1550:0.03004501225):0.002829886861):0.02212470449,(((OTU1776:0.01274154094,(OTU1386:0.01263047791,OTU1797:0.01263047791):0.0001110630276):0.01099061154,(OTU1361:0.01680820907,OTU2045:0.01680820907):0.006923943412):0.030066025,(OTU2070:0.03379040854,(OTU1825:0.02728522175,(OTU1874:0.02332168853,((OTU20:0.007910901131,OTU1681:0.007910901131):0.001007849893,OTU2318:0.008918751024):0.01440293751):0.003963533216):0.006505186788):0.02000776895):0.001201426118):0.01452283717):0.01712225835):0.08061625651,(OTU668:0.07757541162,(OTU2669:0.01116569855,OTU2721:0.01116569855):0.06640971307):0.08968554401):0.0171628546,((OTU2229:0.1014437583,((((OTU695:0.02536057812,OTU2668:0.02536057812):0.02548136712,(((OTU3028:0.005556444447,OTU506:0.005556444447):0.02861495681,OTU1737:0.03417140126):7.173557977e-05,(OTU2357:0.02364815582,OTU3029:0.02364815582):0.01059498102):0.01659880839):0.01656474232,OTU735:0.06740668756):0.02150726874,(((OTU3306:0.03594163815,(OTU783:0.009807903757,OTU2179:0.009807903757):0.02613373439):0.003382976433,OTU2359:0.03932461459):0.04302057504,((OTU5042:0.06173286716,OTU646:0.06173286716):0.002114078075,(((OTU1225:0.02110844228,OTU1745:0.02110844228):0.001534510833,(((OTU2017:0.009573946128,OTU1560:0.009573946128):5.313224705e-05,OTU3304:0.009627078375):0.008963983425,(OTU1377:0.01513714181,OTU243:0.01513714181):0.003453919989):0.004051891312):0.02084242514,OTU3789:0.04348537825):0.02036156698):0.01849824439):0.006568766673):0.01252980201):0.05055267455,(((OTU856:0.03751207526,(OTU1431:0.03599133372,(OTU903:0.02793677796,((OTU422:0.01286509003,(OTU1174:0.01092914462,OTU3305:0.01092914462):0.001935945413):0.004318636988,(OTU2959:0.006444165801,OTU3788:0.006444165801):0.01073956122):0.01075305094):0.008054555761):0.001520741532):0.03585487358,(((OTU2115:0.01857807193,OTU2134:0.01857807193):0.01292910752,(OTU963:0.01390801484,OTU1114:0.01390801484):0.01759916461):0.01672898264,((OTU528:0.04291113104,OTU1321:0.04291113104):0.004412395006,((OTU2722:0.007105594789,OTU486:0.007105594789):0.02143822669,(OTU2663:0.01479166341,OTU371:0.01479166341):0.01375215806):0.01877970457):0.0009126360378):0.02513078675):0.03859771975,(OTU2159:0.03983636859,(OTU2308:0.02718279416,OTU2441:0.02718279416):0.01265357443):0.0721283):0.04003176428):0.03242737737):0.01116962774,((((OTU2160:0.03204704449,OTU2018:0.03204704449):0.09623663976,((((OTU4006:0.08127852128,((OTU3942:0.02891011553,OTU393:0.02891011553):0.004374600084,(OTU1289:0.008064441573,OTU2320:0.008064441573):0.02522027405):0.04799380566):0.01404415693,(OTU398:0.03794090647,OTU883:0.03794090647):0.05738177174):0.0140257145,OTU4114:0.1093483927):0.01310779939,(((((OTU2206:0.02714810322,OTU2623:0.02714810322):0.0004407545776,(OTU329:0.01875432786,(OTU2508:0.01405640986,OTU817:0.01405640986):0.004697918002):0.008834529939):0.01763814138,OTU2253:0.04522699918):0.04669147012,(((OTU483:0.01318545815,OTU3031:0.01318545815):0.06002363232,((OTU1482:0.03909132892,OTU1423:0.03909132892):0.006509428868,(OTU3429:0.008730788659,OTU1595:0.008730788659):0.03686996913):0.02760833269):0.005194511036,OTU2284:0.07840360151):0.01351486779):0.01952677308,OTU2622:0.1114452424):0.01101094971):0.005827492152):0.03927446282,(((OTU2048:0.04717569819,OTU4207:0.04717569819):0.01765519657,(OTU2412:0.03890549836,(OTU3529:0.03698774338,OTU3664:0.03698774338):0.001917754986):0.0259253964):0.00957176866,(OTU2309:0.03143458173,(OTU238:0.02659608569,(OTU1972:0.01429816135,OTU1153:0.01429816135):0.01229792434):0.004838496036):0.04296808169):0.09315548365):0.01695350709,(((OTU983:0.007377251101,OTU802:0.007377251101):0.05496023648,OTU3203:0.06233748758):0.006732505493,((((OTU2228:0.01052637006,OTU3027:0.01052637006):0.005583528901,OTU2019:0.01610989896):0.008504837903,OTU264:0.02461473686):0.02282564157,(OTU2667:0.03559726263,OTU3303:0.03559726263):0.01184311581):0.02162961464):0.1154416611):0.01108178382):0.02084766018,OTU132:0.2164410982):0.01208272411,OTU459:0.2285238223):0.005134750238):0.01492112313):0.042022085,((OTU1251:0.08203014046,(OTU3112:0.03646687896,OTU367:0.03646687896):0.04556326149):0.05767775994,OTU322:0.1397079004):0.1508938802):0.007469165938):0.01286577744):0.01185542054,(OTU2358:0.289328234,(((OTU251:0.02412550909,OTU3085:0.02412550909):0.02892838053,(OTU110:0.009757791871,OTU4435:0.009757791871):0.04329609774):0.08604302343,(OTU933:0.1108908188,OTU1157:0.1108908188):0.02820609426):0.150231321):0.03346391052):0.0221171077):0.007887148641);
[truncated: 5,553,503 more chars]
