# Supplementary material for: DNA metabarcoding and spatial modelling link diet diversification with distribution homogeneity in European bats
Source: Nat Commun. 2020 Mar 2;11:1154. doi: 10.1038/s41467-020-14961-2 (PMC7052159; doi:10.1038/s41467-020-14961-2)
Supplement: Supplementary file 4 — Source data [file 41467_2020_14961_MOESM4_ESM.zip › zeale.consensus.tree]

#NEXUS
Begin taxa;
	Dimensions ntax=3114;
		Taxlabels
			OTU334
			OTU530
			OTU1948
			OTU944
			OTU2775
			OTU1309
			OTU1970
			OTU754
			OTU92
			OTU3063
			OTU2514
			OTU3097
			OTU2540
			OTU959
			OTU168
			OTU1373
			OTU1871
			OTU1787
			OTU786
			OTU1509
			OTU3855
			OTU450
			OTU574
			OTU2140
			OTU700
			OTU2460
			OTU1242
			OTU358
			OTU72
			OTU836
			OTU806
			OTU1630
			OTU219
			OTU1914
			OTU615
			OTU454
			OTU1101
			OTU2188
			OTU54
			OTU338
			OTU1527
			OTU136
			OTU239
			OTU1717
			OTU1791
			OTU1541
			OTU1492
			OTU1127
			OTU302
			OTU55
			OTU181
			OTU3827
			OTU2391
			OTU409
			OTU1537
			OTU992
			OTU1569
			OTU2573
			OTU544
			OTU3064
			OTU522
			OTU2774
			OTU357
			OTU2578
			OTU2706
			OTU2398
			OTU269
			OTU2492
			OTU1205
			OTU598
			OTU472
			OTU784
			OTU857
			OTU3214
			OTU3946
			OTU3264
			OTU4141
			OTU412
			OTU2286
			OTU898
			OTU1719
			OTU2118
			OTU3431
			OTU2413
			OTU709
			OTU1126
			OTU713
			OTU2397
			OTU2187
			OTU698
			OTU656
			OTU2141
			OTU2976
			OTU416
			OTU493
			OTU2386
			OTU860
			OTU188
			OTU2420
			OTU2371
			OTU2895
			OTU907
			OTU1045
			OTU2392
			OTU1894
			OTU915
			OTU1499
			OTU1650
			OTU1090
			OTU2060
			OTU286
			OTU2558
			OTU550
			OTU970
			OTU1474
			OTU816
			OTU553
			OTU844
			OTU1925
			OTU2798
			OTU1342
			OTU587
			OTU330
			OTU1186
			OTU644
			OTU1981
			OTU694
			OTU2215
			OTU2161
			OTU180
			OTU2177
			OTU758
			OTU1538
			OTU1405
			OTU432
			OTU494
			OTU2337
			OTU1273
			OTU64
			OTU1946
			OTU1531
			OTU1883
			OTU488
			OTU1270
			OTU428
			OTU96
			OTU705
			OTU2041
			OTU1664
			OTU809
			OTU1306
			OTU2925
			OTU619
			OTU3149
			OTU3250
			OTU750
			OTU570
			OTU3842
			OTU887
			OTU845
			OTU3251
			OTU2570
			OTU3950
			OTU324
			OTU276
			OTU647
			OTU4542
			OTU437
			OTU928
			OTU1008
			OTU1631
			OTU761
			OTU369
			OTU797
			OTU2693
			OTU469
			OTU419
			OTU1994
			OTU247
			OTU578
			OTU592
			OTU5091
			OTU1730
			OTU1325
			OTU1455
			OTU1069
			OTU379
			OTU2922
			OTU2127
			OTU3589
			OTU3462
			OTU196
			OTU4214
			OTU1102
			OTU847
			OTU525
			OTU295
			OTU971
			OTU900
			OTU3154
			OTU1440
			OTU91
			OTU996
			OTU658
			OTU2090
			OTU1505
			OTU4015
			OTU749
			OTU1382
			OTU139
			OTU1051
			OTU1003
			OTU69
			OTU2432
			OTU75
			OTU1971
			OTU3242
			OTU293
			OTU1024
			OTU2904
			OTU1044
			OTU523
			OTU52
			OTU1991
			OTU2369
			OTU2955
			OTU665
			OTU557
			OTU1867
			OTU2842
			OTU2841
			OTU1844
			OTU1052
			OTU4592
			OTU3129
			OTU775
			OTU410
			OTU15
			OTU953
			OTU1234
			OTU651
			OTU765
			OTU2335
			OTU2503
			OTU1139
			OTU1454
			OTU3794
			OTU2551
			OTU703
			OTU3034
			OTU1356
			OTU872
			OTU4127
			OTU4810
			OTU1389
			OTU1842
			OTU931
			OTU5025
			OTU3197
			OTU1323
			OTU3966
			OTU3940
			OTU2831
			OTU1782
			OTU2481
			OTU1973
			OTU2877
			OTU229
			OTU1958
			OTU2662
			OTU2616
			OTU2360
			OTU2769
			OTU1266
			OTU934
			OTU4125
			OTU1265
			OTU815
			OTU2962
			OTU3661
			OTU669
			OTU1424
			OTU724
			OTU846
			OTU2057
			OTU3114
			OTU2158
			OTU3965
			OTU2562
			OTU4372
			OTU3811
			OTU117
			OTU2844
			OTU3546
			OTU298
			OTU2632
			OTU59
			OTU801
			OTU1857
			OTU1647
			OTU1446
			OTU1070
			OTU1993
			OTU2038
			OTU687
			OTU1975
			OTU2679
			OTU1646
			OTU4370
			OTU4162
			OTU2292
			OTU77
			OTU1477
			OTU2251
			OTU2715
			OTU94
			OTU2470
			OTU1567
			OTU1904
			OTU1578
			OTU1853
			OTU1919
			OTU1962
			OTU3519
			OTU313
			OTU2846
			OTU279
			OTU2818
			OTU3515
			OTU336
			OTU1665
			OTU731
			OTU4606
			OTU2237
			OTU3146
			OTU3356
			OTU93
			OTU2081
			OTU1523
			OTU943
			OTU1162
			OTU148
			OTU2845
			OTU1435
			OTU2257
			OTU2598
			OTU361
			OTU2304
			OTU2681
			OTU2906
			OTU663
			OTU1047
			OTU1185
			OTU1134
			OTU1195
			OTU1942
			OTU3404
			OTU2885
			OTU227
			OTU1821
			OTU440
			OTU639
			OTU1005
			OTU2012
			OTU778
			OTU1328
			OTU1638
			OTU3517
			OTU743
			OTU1393
			OTU2868
			OTU940
			OTU1238
			OTU829
			OTU886
			OTU119
			OTU577
			OTU378
			OTU1167
			OTU2440
			OTU2627
			OTU1149
			OTU1661
			OTU2718
			OTU51
			OTU2073
			OTU3644
			OTU2107
			OTU1257
			OTU2216
			OTU2522
			OTU11
			OTU1926
			OTU1763
			OTU3227
			OTU199
			OTU1311
			OTU3131
			OTU1884
			OTU1480
			OTU567
			OTU2697
			OTU1671
			OTU3302
			OTU1430
			OTU3424
			OTU1478
			OTU1489
			OTU3157
			OTU2772
			OTU2383
			OTU732
			OTU3156
			OTU2422
			OTU1734
			OTU405
			OTU113
			OTU1152
			OTU1856
			OTU1832
			OTU122
			OTU1317
			OTU1155
			OTU772
			OTU1063
			OTU1146
			OTU2720
			OTU1250
			OTU1677
			OTU2014
			OTU2827
			OTU308
			OTU1656
			OTU2768
			OTU61
			OTU2380
			OTU671
			OTU2767
			OTU1943
			OTU3196
			OTU2306
			OTU753
			OTU392
			OTU602
			OTU2110
			OTU2381
			OTU305
			OTU736
			OTU1891
			OTU818
			OTU2670
			OTU2719
			OTU560
			OTU257
			OTU2203
			OTU855
			OTU897
			OTU2865
			OTU147
			OTU1449
			OTU2694
			OTU2133
			OTU2887
			OTU807
			OTU4091
			OTU867
			OTU2965
			OTU612
			OTU2724
			OTU1770
			OTU442
			OTU3115
			OTU3528
			OTU81
			OTU212
			OTU1396
			OTU3938
			OTU1048
			OTU1521
			OTU1447
			OTU3291
			OTU1854
			OTU84
			OTU2116
			OTU4775
			OTU591
			OTU2410
			OTU973
			OTU1443
			OTU2281
			OTU4782
			OTU2560
			OTU2548
			OTU1679
			OTU252
			OTU3106
			OTU849
			OTU2367
			OTU498
			OTU1107
			OTU2409
			OTU631
			OTU4339
			OTU3659
			OTU2258
			OTU1771
			OTU1947
			OTU214
			OTU3681
			OTU894
			OTU2673
			OTU3118
			OTU1920
			OTU275
			OTU2446
			OTU2022
			OTU1824
			OTU1760
			OTU30
			OTU4123
			OTU8
			OTU2725
			OTU1685
			OTU1945
			OTU3119
			OTU3662
			OTU2624
			OTU73
			OTU1042
			OTU1580
			OTU4340
			OTU3208
			OTU325
			OTU1561
			OTU974
			OTU917
			OTU1012
			OTU3324
			OTU4378
			OTU2340
			OTU106
			OTU840
			OTU2137
			OTU601
			OTU947
			OTU448
			OTU282
			OTU3660
			OTU2829
			OTU2830
			OTU2591
			OTU521
			OTU2169
			OTU1340
			OTU3714
			OTU766
			OTU2047
			OTU1543
			OTU1055
			OTU1027
			OTU966
			OTU2664
			OTU1284
			OTU1616
			OTU4607
			OTU1753
			OTU832
			OTU3440
			OTU3783
			OTU1413
			OTU2478
			OTU1793
			OTU2254
			OTU2586
			OTU1960
			OTU2770
			OTU3294
			OTU3418
			OTU21
			OTU1831
			OTU1228
			OTU1841
			OTU3117
			OTU2106
			OTU1277
			OTU1188
			OTU1125
			OTU715
			OTU2043
			OTU2612
			OTU679
			OTU2298
			OTU1049
			OTU4274
			OTU4987
			OTU3738
			OTU3368
			OTU1112
			OTU2372
			OTU2173
			OTU500
			OTU1213
			OTU173
			OTU1822
			OTU2847
			OTU1618
			OTU3387
			OTU137
			OTU2937
			OTU3381
			OTU2653
			OTU3479
			OTU1604
			OTU1370
			OTU643
			OTU3265
			OTU2040
			OTU1165
			OTU3002
			OTU3089
			OTU1467
			OTU629
			OTU1901
			OTU333
			OTU312
			OTU2194
			OTU2529
			OTU1742
			OTU3186
			OTU1694
			OTU2275
			OTU1666
			OTU503
			OTU1649
			OTU3185
			OTU2948
			OTU134
			OTU529
			OTU2343
			OTU1581
			OTU2449
			OTU3060
			OTU828
			OTU3339
			OTU2565
			OTU1640
			OTU2734
			OTU1004
			OTU826
			OTU1391
			OTU1601
			OTU838
			OTU2
			OTU3061
			OTU1144
			OTU2640
			OTU1741
			OTU690
			OTU2346
			OTU722
			OTU3448
			OTU1783
			OTU3052
			OTU1026
			OTU39
			OTU540
			OTU1083
			OTU1591
			OTU610
			OTU1117
			OTU3081
			OTU1326
			OTU993
			OTU623
			OTU4464
			OTU2296
			OTU642
			OTU3383
			OTU1725
			OTU3742
			OTU2489
			OTU2075
			OTU1292
			OTU3179
			OTU3478
			OTU4035
			OTU3607
			OTU2250
			OTU300
			OTU473
			OTU2689
			OTU2415
			OTU2635
			OTU1108
			OTU1881
			OTU3056
			OTU2851
			OTU1605
			OTU465
			OTU2687
			OTU684
			OTU1062
			OTU142
			OTU2467
			OTU1353
			OTU2762
			OTU2217
			OTU2186
			OTU1241
			OTU2387
			OTU4
			OTU1276
			OTU1899
			OTU2594
			OTU3536
			OTU1921
			OTU2232
			OTU896
			OTU3535
			OTU50
			OTU2180
			OTU785
			OTU1058
			OTU435
			OTU3614
			OTU4258
			OTU1726
			OTU1407
			OTU1675
			OTU1383
			OTU739
			OTU2753
			OTU3451
			OTU1425
			OTU1689
			OTU1163
			OTU2737
			OTU1111
			OTU621
			OTU3691
			OTU2756
			OTU1625
			OTU1248
			OTU190
			OTU726
			OTU1131
			OTU2530
			OTU246
			OTU902
			OTU2703
			OTU2704
			OTU507
			OTU1968
			OTU1721
			OTU1815
			OTU1369
			OTU2741
			OTU3277
			OTU138
			OTU3182
			OTU1636
			OTU1548
			OTU3335
			OTU752
			OTU3626
			OTU186
			OTU1485
			OTU104
			OTU3764
			OTU1408
			OTU2936
			OTU3279
			OTU2222
			OTU2473
			OTU843
			OTU1967
			OTU1670
			OTU2945
			OTU1959
			OTU49
			OTU1767
			OTU496
			OTU1744
			OTU548
			OTU1232
			OTU692
			OTU285
			OTU323
			OTU1982
			OTU211
			OTU2156
			OTU626
			OTU542
			OTU748
			OTU3228
			OTU967
			OTU315
			OTU2210
			OTU1727
			OTU2875
			OTU2472
			OTU4272
			OTU3175
			OTU906
			OTU453
			OTU821
			OTU1539
			OTU1502
			OTU2707
			OTU4494
			OTU4271
			OTU1556
			OTU1829
			OTU2095
			OTU3174
			OTU2468
			OTU1696
			OTU3754
			OTU1421
			OTU1503
			OTU1178
			OTU2390
			OTU2534
			OTU2428
			OTU3667
			OTU63
			OTU3752
			OTU839
			OTU2537
			OTU3268
			OTU1294
			OTU2524
			OTU1173
			OTU1007
			OTU2638
			OTU1351
			OTU259
			OTU1298
			OTU284
			OTU2008
			OTU1335
			OTU982
			OTU1019
			OTU3498
			OTU485
			OTU3602
			OTU2002
			OTU2052
			OTU2939
			OTU100
			OTU999
			OTU3375
			OTU1432
			OTU1887
			OTU339
			OTU3165
			OTU1711
			OTU1468
			OTU3447
			OTU2399
			OTU85
			OTU2985
			OTU1784
			OTU2218
			OTU1627
			OTU1343
			OTU1037
			OTU3627
			OTU2185
			OTU2685
			OTU133
			OTU1259
			OTU1282
			OTU1878
			OTU2564
			OTU2910
			OTU3869
			OTU98
			OTU3262
			OTU2608
			OTU2352
			OTU1299
			OTU4250
			OTU2163
			OTU782
			OTU984
			OTU140
			OTU4179
			OTU3122
			OTU3533
			OTU874
			OTU1773
			OTU2061
			OTU1267
			OTU2736
			OTU2300
			OTU3015
			OTU2009
			OTU3560
			OTU1877
			OTU7
			OTU3189
			OTU2475
			OTU879
			OTU1659
			OTU3283
			OTU1802
			OTU2025
			OTU2417
			OTU1692
			OTU2569
			OTU1740
			OTU248
			OTU1116
			OTU109
			OTU3860
			OTU957
			OTU499
			OTU2698
			OTU3867
			OTU2324
			OTU1222
			OTU2244
			OTU1529
			OTU1200
			OTU2933
			OTU1603
			OTU880
			OTU1795
			OTU3054
			OTU3053
			OTU141
			OTU3863
			OTU3260
			OTU3163
			OTU645
			OTU1552
			OTU1593
			OTU262
			OTU2249
			OTU2474
			OTU343
			OTU1300
			OTU2086
			OTU654
			OTU3384
			OTU107
			OTU2496
			OTU3805
			OTU4036
			OTU1002
			OTU1879
			OTU1768
			OTU2074
			OTU3485
			OTU1220
			OTU3493
			OTU884
			OTU813
			OTU130
			OTU2032
			OTU2471
			OTU3624
			OTU1140
			OTU1132
			OTU2881
			OTU2580
			OTU877
			OTU729
			OTU381
			OTU3385
			OTU2094
			OTU3746
			OTU401
			OTU1674
			OTU150
			OTU1078
			OTU3605
			OTU1122
			OTU1441
			OTU3954
			OTU2755
			OTU389
			OTU1161
			OTU1442
			OTU2711
			OTU2130
			OTU1459
			OTU1551
			OTU2268
			OTU3210
			OTU1577
			OTU3400
			OTU38
			OTU1316
			OTU2786
			OTU1022
			OTU1751
			OTU2290
			OTU1872
			OTU1281
			OTU1177
			OTU2579
			OTU1050
			OTU2183
			OTU1091
			OTU1749
			OTU1214
			OTU4630
			OTU58
			OTU1494
			OTU910
			OTU1291
			OTU2637
			OTU2788
			OTU1135
			OTU909
			OTU2067
			OTU1209
			OTU3453
			OTU4039
			OTU1142
			OTU706
			OTU1818
			OTU230
			OTU1811
			OTU1817
			OTU564
			OTU1965
			OTU2448
			OTU215
			OTU354
			OTU2289
			OTU649
			OTU3233
			OTU1977
			OTU919
			OTU1655
			OTU2266
			OTU2146
			OTU1732
			OTU3570
			OTU1966
			OTU2919
			OTU1400
			OTU1812
			OTU1392
			OTU2452
			OTU1846
			OTU1469
			OTU2451
			OTU2739
			OTU1873
			OTU3243
			OTU882
			OTU2345
			OTU1909
			OTU2389
			OTU13
			OTU2211
			OTU1750
			OTU1254
			OTU1072
			OTU2235
			OTU1536
			OTU2914
			OTU990
			OTU2450
			OTU3455
			OTU1419
			OTU1374
			OTU4629
			OTU901
			OTU1032
			OTU78
			OTU1963
			OTU660
			OTU1239
			OTU1412
			OTU1801
			OTU1949
			OTU2263
			OTU1312
			OTU1929
			OTU701
			OTU3487
			OTU938
			OTU1334
			OTU3587
			OTU2793
			OTU2990
			OTU1827
			OTU492
			OTU2911
			OTU3139
			OTU1399
			OTU1094
			OTU2636
			OTU3080
			OTU184
			OTU2264
			OTU1245
			OTU3134
			OTU3057
			OTU111
			OTU2069
			OTU3239
			OTU2738
			OTU2634
			OTU913
			OTU3972
			OTU3142
			OTU2643
			OTU1690
			OTU789
			OTU2494
			OTU1073
			OTU1138
			OTU1128
			OTU1611
			OTU1115
			OTU2761
			OTU2401
			OTU97
			OTU3180
			OTU1074
			OTU2221
			OTU1148
			OTU2536
			OTU2006
			OTU3761
			OTU470
			OTU3011
			OTU2153
			OTU2710
			OTU1518
			OTU3495
			OTU808
			OTU265
			OTU1615
			OTU1902
			OTU2495
			OTU1606
			OTU3183
			OTU2196
			OTU245
			OTU1668
			OTU1669
			OTU2220
			OTU3177
			OTU3606
			OTU236
			OTU3698
			OTU1663
			OTU2742
			OTU696
			OTU2853
			OTU46
			OTU2024
			OTU1181
			OTU1219
			OTU413
			OTU2692
			OTU1882
			OTU1985
			OTU2109
			OTU927
			OTU659
			OTU2581
			OTU1756
			OTU3007
			OTU584
			OTU431
			OTU605
			OTU1924
			OTU2754
			OTU3001
			OTU1314
			OTU2342
			OTU235
			OTU3084
			OTU2155
			OTU895
			OTU1722
			OTU2376
			OTU1271
			OTU2375
			OTU2031
			OTU101
			OTU859
			OTU606
			OTU1540
			OTU2913
			OTU892
			OTU2709
			OTU1517
			OTU48
			OTU3461
			OTU1648
			OTU1813
			OTU1
			OTU1519
			OTU149
			OTU1336
			OTU2882
			OTU2176
			OTU738
			OTU482
			OTU1999
			OTU848
			OTU541
			OTU2566
			OTU1280
			OTU1858
			OTU397
			OTU1976
			OTU2426
			OTU1130
			OTU2611
			OTU1327
			OTU2854
			OTU1269
			OTU1226
			OTU795
			OTU1866
			OTU921
			OTU2274
			OTU611
			OTU1928
			OTU1785
			OTU511
			OTU1416
			OTU2174
			OTU2102
			OTU728
			OTU491
			OTU1850
			OTU400
			OTU2175
			OTU2248
			OTU1501
			OTU2469
			OTU1554
			OTU2997
			OTU2691
			OTU3456
			OTU3561
			OTU1898
			OTU1547
			OTU3229
			OTU2164
			OTU4405
			OTU1880
			OTU4290
			OTU70
			OTU1119
			OTU3825
			OTU1029
			OTU2265
			OTU2212
			OTU207
			OTU1244
			OTU1774
			OTU377
			OTU1258
			OTU3172
			OTU258
			OTU977
			OTU206
			OTU851
			OTU2191
			OTU554
			OTU1614
			OTU1287
			OTU2465
			OTU3876
			OTU1199
			OTU937
			OTU1629
			OTU153
			OTU3377
			OTU3259
			OTU60
			OTU2247
			OTU2606
			OTU1575
			OTU1439
			OTU2104
			OTU3829
			OTU1496
			OTU143
			OTU2388
			OTU1896
			OTU1907
			OTU1191
			OTU2273
			OTU2752
			OTU2993
			OTU1252
			OTU1038
			OTU3
			OTU2484
			OTU1379
			OTU254
			OTU632
			OTU2103
			OTU981
			OTU3755
			OTU4275
			OTU2154
			OTU2708
			OTU1429
			OTU1473
			OTU456
			OTU628
			OTU2299
			OTU2941
			OTU2898
			OTU2766
			OTU43
			OTU2400
			OTU1619
			OTU2807
			OTU1179
			OTU2144
			OTU1837
			OTU1118
			OTU3454
			OTU3457
			OTU1845
			OTU1253
			OTU3888
			OTU2277
			OTU201
			OTU2108
			OTU1054
			OTU1387
			OTU1124
			OTU2805
			OTU952
			OTU3826
			OTU2076
			OTU1458
			OTU2810
			OTU2362
			OTU1526
			OTU3096
			OTU1120
			OTU2150
			OTU597
			OTU1372
			OTU9
			OTU1778
			OTU1658
			OTU4566
			OTU1863
			OTU3342
			OTU2493
			OTU1790
			OTU213
			OTU3042
			OTU4589
			OTU2876
			OTU873
			OTU1313
			OTU2143
			OTU1851
			OTU56
			OTU1236
			OTU2197
			OTU3620
			OTU441
			OTU1703
			OTU3879
			OTU1089
			OTU2930
			OTU1839
			OTU2764
			OTU1974
			OTU127
			OTU2245
			OTU2027
			OTU1911
			OTU926
			OTU716
			OTU193
			OTU796
			OTU2979
			OTU1897
			OTU508
			OTU2538
			OTU408
			OTU1915
			OTU372
			OTU1278
			OTU1755
			OTU534
			OTU3476
			OTU443
			OTU3373
			OTU222
			OTU930
			OTU1216
			OTU1320
			OTU2523
			OTU32
			OTU467
			OTU1860
			OTU1955
			OTU510
			OTU1969
			OTU2326
			OTU589
			OTU2757
			OTU989
			OTU1584
			OTU2429
			OTU3394
			OTU3491
			OTU1936
			OTU604
			OTU415
			OTU746
			OTU3181
			OTU2808
			OTU124
			OTU1586
			OTU676
			OTU1644
			OTU1084
			OTU2351
			OTU3482
			OTU204
			OTU490
			OTU2288
			OTU2575
			OTU742
			OTU2327
			OTU2328
			OTU2195
			OTU3012
			OTU1053
			OTU102
			OTU399
			OTU1031
			OTU2295
			OTU1599
			OTU2631
			OTU406
			OTU581
			OTU4726
			OTU1621
			OTU1712
			OTU2050
			OTU1363
			OTU45
			OTU3184
			OTU2947
			OTU2582
			OTU3765
			OTU2377
			OTU451
			OTU1986
			OTU462
			OTU2198
			OTU2461
			OTU1691
			OTU2785
			OTU1348
			OTU1885
			OTU2416
			OTU1136
			OTU3136
			OTU2984
			OTU2568
			OTU1444
			OTU1643
			OTU1876
			OTU638
			OTU1728
			OTU3819
			OTU1368
			OTU988
			OTU1360
			OTU2932
			OTU2068
			OTU835
			OTU2276
			OTU1109
			OTU1803
			OTU1743
			OTU1886
			OTU1557
			OTU386
			OTU4031
			OTU1457
			OTU2463
			OTU1642
			OTU2234
			OTU1570
			OTU289
			OTU1067
			OTU2527
			OTU3396
			OTU2497
			OTU3315
			OTU164
			OTU1333
			OTU3629
			OTU3630
			OTU2378
			OTU2699
			OTU2190
			OTU3378
			OTU3484
			OTU2943
			OTU274
			OTU2758
			OTU1039
			OTU296
			OTU837
			OTU3372
			OTU558
			OTU2172
			OTU2425
			OTU2272
			OTU1583
			OTU1716
			OTU3079
			OTU1939
			OTU3284
			OTU226
			OTU820
			OTU1420
			OTU1110
			OTU3477
			OTU699
			OTU1764
			OTU871
			OTU195
			OTU1565
			OTU1953
			OTU1092
			OTU3231
			OTU154
			OTU1010
			OTU885
			OTU394
			OTU319
			OTU2219
			OTU2982
			OTU1388
			OTU1417
			OTU2246
			OTU5
			OTU1888
			OTU1682
			OTU2935
			OTU1450
			OTU2373
			OTU3486
			OTU1040
			OTU682
			OTU2030
			OTU1913
			OTU3088
			OTU2029
			OTU36
			OTU2129
			OTU157
			OTU2934
			OTU841
			OTU2152
			OTU3617
			OTU520
			OTU1534
			OTU2531
			OTU370
			OTU1984
			OTU922
			OTU3369
			OTU256
			OTU1819
			OTU1404
			OTU866
			OTU2458
			OTU912
			OTU2553
			OTU770
			OTU1613
			OTU1600
			OTU250
			OTU2051
			OTU2077
			OTU2528
			OTU1940
			OTU384
			OTU2750
			OTU3601
			OTU3158
			OTU1574
			OTU822
			OTU568
			OTU1422
			OTU2654
			OTU2874
			OTU1434
			OTU932
			OTU1510
			OTU4278
			OTU420
			OTU1930
			OTU3187
			OTU858
			OTU3766
			OTU1704
			OTU1553
			OTU163
			OTU2199
			OTU2329
			OTU3013
			OTU1530
			OTU1729
			OTU2763
			OTU1838
			OTU3281
			OTU3757
			OTU2430
			OTU273
			OTU3155
			OTU278
			OTU3038
			OTU997
			OTU366
			OTU1980
			OTU1275
			OTU3076
			OTU320
			OTU1612
			OTU2696
			OTU2241
			OTU720
			OTU2648
			OTU2649
			OTU174
			OTU2171
			OTU352
			OTU114
			OTU2005
			OTU545
			OTU2713
			OTU3684
			OTU552
			OTU346
			OTU3609
			OTU2093
			OTU1175
			OTU965
			OTU22
			OTU588
			OTU2242
			OTU1952
			OTU202
			OTU1415
			OTU3603
			OTU355
			OTU1695
			OTU2091
			OTU1796
			OTU2633
			OTU1100
			OTU2751
			OTU3370
			OTU228
			OTU3004
			OTU3899
			OTU121
			OTU1433
			OTU2532
			OTU2491
			OTU2353
			OTU1718
			OTU2028
			OTU586
			OTU737
			OTU2801
			OTU935
			OTU351
			OTU1789
			OTU1528
			OTU1500
			OTU755
			OTU2871
			OTU911
			OTU2462
			OTU1983
			OTU189
			OTU4187
			OTU1215
			OTU1610
			OTU155
			OTU1804
			OTU3692
			OTU3864
			OTU680
			OTU1912
			OTU708
			OTU2576
			OTU65
			OTU2424
			OTU1927
			OTU3976
			OTU2151
			OTU200
			OTU2223
			OTU1954
			OTU452
			OTU1754
			OTU759
			OTU961
			OTU2996
			OTU1585
			OTU1402
			OTU1123
			OTU2297
			OTU1493
			OTU1028
			OTU57
			OTU2981
			OTU1256
			OTU2873
			OTU2066
			OTU972
			OTU430
			OTU2427
			OTU1735
			OTU2128
			OTU2526
			OTU135
			OTU3608
			OTU2525
			OTU2064
			OTU1906
			OTU1378
			OTU1105
			OTU655
			OTU3553
			OTU6
			OTU1657
			OTU2312
			OTU1641
			OTU539
			OTU2490
			OTU1849
			OTU2464
			OTU624
			OTU547
			OTU495
			OTU438
			OTU2686
			OTU3376
			OTU4246
			OTU1828
			OTU805
			OTU890
			OTU2800
			OTU1820
			OTU2595
			OTU1187
			OTU3078
			OTU1376
			OTU10
			OTU2806
			OTU1562
			OTU1331
			OTU2007
			OTU2184
			OTU1788
			OTU3628
			OTU2880
			OTU1428
			OTU3615
			OTU2001
			OTU2655
			OTU3483
			OTU1418
			OTU2192
			OTU3133
			OTU744
			OTU3488
			OTU3006
			OTU2884
			OTU1900
			OTU1466
			OTU3167
			OTU1862
			OTU2004
			OTU2912
			OTU2193
			OTU1748
			OTU2344
			OTU12
			OTU1571
			OTU3232
			OTU2600
			OTU303
			OTU1170
			OTU2916
			OTU3338
			OTU1622
			OTU4642
			OTU1549
			OTU95
			OTU1303
			OTU2517
			OTU4717
			OTU3282
			OTU2533
			OTU3395
			OTU2131
			OTU4289
			OTU231
			OTU3030
			OTU3026
			OTU2869
			OTU962
			OTU3022
			OTU925
			OTU1462
			OTU3501
			OTU1272
			OTU1057
			OTU2799
			OTU3632
			OTU1235
			OTU1151
			OTU2614
			OTU1075
			OTU385
			OTU216
			OTU950
			OTU2132
			OTU217
			OTU2539
			OTU2000
			OTU2423
			OTU704
			OTU723
			OTU3399
			OTU2402
			OTU2660
			OTU3770
			OTU1941
			OTU1916
			OTU1779
			OTU2078
			OTU2003
			OTU3564
			OTU1667
			OTU2872
			OTU2034
			OTU908
			OTU565
			OTU3718
			OTU1137
			OTU1707
			OTU292
			OTU3904
			OTU360
			OTU3547
			OTU2967
			OTU3121
			OTU1056
			OTU209
			OTU1398
			OTU4572
			OTU487
			OTU2780
			OTU197
			OTU2142
			OTU2727
			OTU1687
			OTU1597
			OTU1227
			OTU2364
			OTU2209
			OTU1504
			OTU1166
			OTU2443
			OTU3125
			OTU1590
			OTU2728
			OTU2802
			OTU2181
			OTU1497
			OTU1483
			OTU261
			OTU2879
			OTU2781
			OTU2442
			OTU3676
			OTU2119
			OTU2339
			OTU1465
			OTU2677
			OTU516
			OTU1639
			OTU3220
			OTU773
			OTU2444
			OTU4297
			OTU179
			OTU2338
			OTU1720
			OTU3217
			OTU1030
			OTU1709
			OTU1141
			OTU2112
			OTU497
			OTU918
			OTU870
			OTU2512
			OTU3316
			OTU686
			OTU3806
			OTU2626
			OTU2554
			OTU777
			OTU1961
			OTU309
			OTU218
			OTU1956
			OTU653
			OTU869
			OTU1087
			OTU4037
			OTU3563
			OTU535
			OTU1324
			OTU1823
			OTU2555
			OTU1208
			OTU3219
			OTU1546
			OTU3961
			OTU1835
			OTU29
			OTU105
			OTU3751
			OTU980
			OTU2971
			OTU1688
			OTU2020
			OTU1810
			OTU2021
			OTU391
			OTU1800
			OTU1472
			OTU2411
			OTU475
			OTU2639
			OTU2690
			OTU3170
			OTU2207
			OTU3104
			OTU364
			OTU561
			OTU1210
			OTU2092
			OTU327
			OTU1346
			OTU1651
			OTU3948
			OTU607
			OTU580
			OTU760
			OTU958
			OTU536
			OTU2857
			OTU630
			OTU2085
			OTU571
			OTU2923
			OTU198
			OTU1765
			OTU2147
			OTU1211
			OTU3353
			OTU3711
			OTU1733
			OTU2394
			OTU23
			OTU1308
			OTU1701
			OTU2732
[truncated: 4,239 more rows]
